# Supplementary material for: Symbiodiniaceae photophysiology and stress resilience is enhanced by microbial associations
Source: Sci Rep. 2023 Nov 25;13:20724. doi: 10.1038/s41598-023-48020-9 (PMC10676399; doi:10.1038/s41598-023-48020-9)
Supplement: Supplementary file 1 — Supplementary Information 1. [file 41598_2023_48020_MOESM1_ESM.xlsx]

## Sheet: Table S1
Table S1. Growth data for all Symbidiniaceae cultures.
		Mean cell density d-1					SD cell density d-1					Specfic growth rate (µ)
Symbiodiniaceae	Treatment	0	2.67	5.875	9.625	11.7	0	2.67	5.875	9.625	11.7	Ave_d-1	SE_D-1	% increase vs EBR	Tukey group
S. microadriaticum	Untreated	6.90776	8.17268	9.58756	10.9433	10.8498	0	0.387467	0.245236	0.236987	0.324922	0.134245	0.00201014	12.8689	A
S. microadriaticum	L. alexandrii	6.90776	8.22375	9.62352	11.4505	11.5605	0	0.419055	0.26251	0.262699	0.234761	0.143039	0.00145236	20.2621	B
S. microadriaticum	M. adhaerens	6.90776	8.14885	9.53536	11.6135	11.5977	0	0.173508	0.319155	0.149567	0.317289	0.143499	0.00196292	20.6496	B
S. microadriaticum	M. aquimarina	6.90776	8.51057	9.75453	11.5839	10.7907	0	0.217751	0.181904	0.161934	0.214893	0.133514	0.00132944	12.2539	A
S. microadriaticum	EBR	6.90776	6.87397	8.25343	8.86449	9.61274	0	0.302501	0.106348	0.350006	0.213732	0.118939	0.00132226	0	C
B. minutum	Untreated	6.90776	8.37378	9.00768	10.7582	11.1671	0	0.297154	0.431343	0.293408	0.129242	0.138242	0.000799561	3.15868	A, B
B. minutum	L. alexandrii	6.90776	8.54425	9.55601	10.6018	11.2823	0	0.443538	0.111193	0.91575	0.522486	0.143166	0.00323238	6.83274	B, C
B. minutum	M. adhaerens	6.90776	8.68781	9.79117	11.6449	11.9786	0	0.366275	0.356185	0.530962	0.323504	0.147018	0.00200137	9.7071	C
B. minutum	M. aquimarina	6.90776	8.74272	9.5058	11.4826	11.5665	0	0.600376	0.253697	0.112316	0.0905297	0.14115	0.000560065	5.32865	A, B, C
B. minutum	EBR	6.90776	7.67573	8.35463	10.4764	10.9731	0	0.40346	0.36622	0.2401	0.178304	0.134009	0.00110308	0	A

## Sheet: Table S2
Table S2. Flow cytometry cell counts of Symbiodiniaceae and bacteria in co-cultures immediately after co-culture mixing and at the end of the growth phase.
		Bacteria cells per Symbiodinicaeae cell immediately after co-culture mixing (day 0) (blank corrected)		Bacteria cells per Symbiodinicaeae cell at the end of the growth cycle (day 12) (blank corrected)
Symbiodiniaceae species	Co-culture treatment	Mean	S.E.	Mean	S.E.	Increase
S. microadriaticum	EBR	0.02	0.02	0.17	0.13	8.5
S. microadriaticum	Untreated	18.94	1.4	530.01	65.49	27.9836
S. microadriaticum	Labrenzia	5	0.91	45.85	15.39	9.17
S. microadriaticum	Marinobacter	5.25	1.11	119.92	86.44	22.8419
S. microadriaticum	Muricauda	3.25	1.18	132.1	48.09	40.6462
B. minutum	EBR	0.03	0.02	0.02	0	0.666667
B. minutum	Untreated	42.23	6.34	78.75	11.3	1.86479
B. minutum	Labrenzia	7.775	0.48	64.38	34.38	8.28039
B. minutum	Marinobacter	16	5.31	23.76	17.51	1.485
B. minutum	Muricauda	20.25	16.27	154.52	88.31	7.63062

## Sheet: Table S3
Table S3 . Description of the temperature gradient and light intensities across the 96 well plate tested using the Phenoplate.
	Rapid Light Curve light intensities																Temperature on the Phenoplate °C
	Preillumination light intnsity	1	2	3	4	5	6	7	8	9	10	11	12				1	2	3	4	5	6	7	8	9	10	11	12	Column number
	A	7.99301	8.75165	9.53989	10.2152	10.7809	11.0444	11.1375	11.0109	10.6805	10.0953	9.37099	8.59495	µmol photons m-2 s-1		A	18.5	18.7633	19.17	20.4833	22.3267	24.4367	26.5833	28.6133	30.93	32.6567	33.7167	34.3767
	B	8.37026	9.29434	10.0227	10.7334	11.2286	11.5562	11.6495	11.4005	11.0937	10.5732	9.81006	9.07274			B	18.18	18.3567	18.782	20.3967	22.53	24.8533	26.89	29.22	31.8333	33.4933	34.4967	34.6933
	C	8.85315	9.66654	10.4208	11.1945	11.648	11.876	11.9871	11.9429	11.612	10.9334	10.0838	9.34399			C	18.1233	18.4433	18.7933	20.3367	22.7367	25.15	27.0633	29.25	31.9267	33.88	34.99	35.0533
	D	8.92512	9.77504	10.6656	11.2794	11.7002	12.0652	12.1562	12.1776	11.9008	11.2336	10.4189	9.63515			D	18.0633	18.3833	18.8233	20.3967	22.82	25.15	27	29.3767	32.1133	33.9133	35.4167	35.35
	E	8.86555	9.70515	10.5882	11.316	11.9116	12.2333	12.5377	12.3655	11.9921	11.3633	10.4929	9.75859			E	18.0367	18.24	18.6467	20.16	22.56	24.9433	26.9433	29.13	31.8333	33.7167	34.89	35.0533
	F	9.02037	9.94416	10.8197	11.5768	12.0969	12.5366	12.563	12.4076	11.9613	11.4011	10.6023	9.76751			F	18.0933	18.5	19.0833	20.8033	23.14	25.51	27.55	29.7733	32.4333	34.4	35.3833	35.65
	G	9.11795	10.0324	11.0014	11.7236	12.1584	12.4846	12.6367	12.5188	12.1605	11.5527	10.7908	9.9733			G	18.0367	18.3567	18.9367	20.6033	23.0233	25.45	27.43	29.5433	32.34	34.1033	35.15	35.65
	H	9.20064	10.0831	11.1024	11.7443	12.299	12.6686	12.6717	12.465	12.1544	11.6043	10.8524	10.0607			H	17.7433	18.27	19.0567	20.8033	23.1167	25.48	27.55	29.6233	32.1467	34.27	35.4167	35.65
																Row
	Step 1 - light intensities µmol photons m-2 s-1	1	2	3	4	5	6	7	8	9	10	11	12
	A	25.6876	28.1257	30.6589	32.8291	34.6473	35.494	35.7934	35.3863	34.3245	32.4439	30.1161	27.6221	µmol photons m-2 s-1
	B	26.9	29.8698	32.2107	34.4947	36.0859	37.1388	37.4387	36.6385	35.6524	33.9799	31.5272	29.1576
	C	28.4519	31.066	33.4899	35.9765	37.4339	38.1668	38.5237	38.3816	37.3182	35.1375	32.4068	30.0294
	D	28.6832	31.4146	34.2767	36.2493	37.6016	38.7748	39.0671	39.1358	38.2462	36.1022	33.4837	30.9651
	E	28.4918	31.19	34.0279	36.3669	38.2811	39.3151	40.2931	39.7397	38.5397	36.519	33.7217	31.3618
	F	28.9893	31.9582	34.7719	37.2049	38.8764	40.2897	40.3746	39.8751	38.4408	36.6403	34.0732	31.3905
	G	29.3029	32.2419	35.3558	37.6767	39.0742	40.1224	40.6113	40.2323	39.0811	37.1276	34.679	32.0518
	H	29.5687	32.4046	35.6805	37.7435	39.526	40.7137	40.7238	40.0594	39.0613	37.2934	34.8771	32.3327
	Step 2	1	2	3	4	5	6	7	8	9	10	11	12
	A	43.3749	47.4917	51.7692	55.4336	58.5038	59.9335	60.4391	59.7517	57.9588	54.7833	50.8526	46.6414	µmol photons m-2 s-1
	B	45.4221	50.4367	54.3894	58.2461	60.933	62.7109	63.2172	61.866	60.201	57.3768	53.2353	49.2342
	C	48.0425	52.4565	56.5495	60.7482	63.2091	64.4466	65.0493	64.8093	63.0138	59.3315	54.7206	50.7062
	D	48.4331	53.0453	57.8779	61.2089	63.4922	65.4733	65.9669	66.0829	64.5807	60.9604	56.539	52.2861
	E	48.1099	52.666	57.4579	61.4075	64.6397	66.3856	68.037	67.1025	65.0763	61.6643	56.9409	52.956
	F	48.95	53.9631	58.7141	62.8225	65.6449	68.0313	68.1746	67.3312	64.9093	61.869	57.5344	53.0044
	G	49.4795	54.4421	59.7002	63.6191	65.9788	67.7488	68.5744	67.9344	65.9904	62.6919	58.5573	54.1212
	H	49.9282	54.7168	60.2484	63.7319	66.7417	68.7473	68.7643	67.6425	65.9571	62.9719	58.8918	54.5954
	Step 3	1	2	3	4	5	6	7	8	9	10	11	12
	A	61.0622	66.8578	72.8795	78.0381	82.3603	84.373	85.0847	84.117	81.5931	77.1226	71.5892	65.6607	µmol photons m-2 s-1
	B	63.9442	71.0036	76.5682	81.9975	85.78	88.2829	88.9957	87.0936	84.7495	80.7738	74.9435	69.3107
	C	67.6332	73.8471	79.6091	85.5199	88.9842	90.7264	91.5749	91.237	88.7094	83.5254	77.0345	71.383
	D	68.183	74.6759	81.4792	86.1685	89.3829	92.1717	92.8667	93.03	90.9153	85.8187	79.5943	73.6072
	E	67.7279	74.142	80.888	86.448	90.9983	93.456	95.781	94.4654	91.613	86.8095	80.16	74.5502
	F	68.9107	75.9679	82.6564	88.44	92.4134	95.7729	95.9746	94.7873	91.3778	87.0978	80.9956	74.6184
	G	69.6561	76.6424	84.0446	89.5615	92.8834	95.3752	96.5374	95.6365	92.8998	88.2562	82.4356	76.1905
	H	70.2878	77.0291	84.8162	89.7202	93.9574	96.7808	96.8048	95.2255	92.8529	88.6503	82.9065	76.8581
	Step 4	1	2	3	4	5	6	7	8	9	10	11	12
	A	78.7495	86.2238	93.9898	100.643	106.217	108.813	109.73	108.482	105.227	99.462	92.3257	84.68	µmol photons m-2 s-1
	B	82.4663	91.5705	98.7469	105.749	110.627	113.855	114.774	112.321	109.298	104.171	96.6516	89.3873
	C	87.2238	95.2376	102.669	110.292	114.759	117.006	118.101	117.665	114.405	107.719	99.3483	92.0598
	D	87.9329	96.3065	105.081	111.128	115.274	118.87	119.767	119.977	117.25	110.677	102.65	94.9283
	E	87.346	95.618	104.318	111.489	117.357	120.527	123.525	121.828	118.15	111.955	103.379	96.1445
	F	88.8714	97.9728	106.599	114.058	119.182	123.514	123.775	122.243	117.846	112.327	104.457	96.2324
	G	89.8327	98.8426	108.389	115.504	119.788	123.002	124.5	123.339	119.809	113.82	106.314	98.2599
	H	90.6474	99.3414	109.384	115.709	121.173	124.814	124.845	122.809	119.749	114.329	106.921	99.1209
	Step 5	1	2	3	4	5	6	7	8	9	10	11	12
	A	96.4368	105.59	115.1	123.247	130.073	133.252	134.376	132.848	128.862	121.801	113.062	103.699	µmol photons m-2 s-1
	B	100.988	112.137	120.926	129.5	135.474	139.427	140.553	137.549	133.847	127.568	118.36	109.464
	C	106.814	116.628	125.728	135.063	140.535	143.286	144.626	144.092	140.101	131.913	121.662	112.737
	D	107.683	117.937	128.682	136.088	141.164	145.569	146.666	146.924	143.584	135.535	125.705	116.249
	E	106.964	117.094	127.748	136.529	143.715	147.597	151.269	149.191	144.686	137.1	126.598	117.739
	F	108.832	119.978	130.541	139.675	145.95	151.256	151.575	149.699	144.315	137.555	127.918	117.846
	G	110.009	121.043	132.733	141.446	146.693	150.628	152.464	151.041	146.719	139.385	130.192	120.329
	H	111.007	121.654	133.952	141.697	148.389	152.848	152.886	150.392	146.644	140.007	130.936	121.384
	Step 6	1	2	3	4	5	6	7	8	9	10	11	12
	A	114.124	124.956	136.21	145.852	153.93	157.692	159.022	157.213	152.496	144.141	133.799	122.719	µmol photons m-2 s-1
	B	119.51	132.704	143.104	153.252	160.321	164.999	166.331	162.776	158.395	150.965	140.068	129.54
	C	126.405	138.019	148.788	159.835	166.31	169.566	171.152	170.52	165.796	156.107	143.976	133.413
	D	127.433	139.568	152.283	161.047	167.055	172.267	173.566	173.871	169.919	160.393	148.76	137.57
	E	126.582	138.57	151.178	161.57	170.074	174.668	179.013	176.554	171.223	162.245	149.818	139.333
	F	128.793	141.983	154.483	165.293	172.719	178.998	179.375	177.156	170.783	162.784	151.379	139.46
	G	130.186	143.243	157.078	167.389	173.597	178.254	180.427	178.743	173.628	164.949	154.071	142.399
	H	131.367	143.966	158.52	167.685	175.605	180.881	180.926	177.975	173.54	165.686	154.951	143.646
	Step 7	1	2	3	4	5	6	7	8	9	10	11	12
	A	131.819	144.33	157.329	168.466	177.796	182.141	183.678	181.589	176.14	166.489	154.544	141.746	µmol photons m-2 s-1
	B	138.04	153.28	165.292	177.013	185.179	190.582	192.12	188.014	182.954	174.371	161.785	149.625
	C	146.004	159.418	171.857	184.617	192.096	195.857	197.688	196.959	191.502	180.311	166.299	154.099
	D	147.191	161.207	175.894	186.017	192.956	198.977	200.477	200.829	196.264	185.262	171.825	158.9
	E	146.208	160.055	174.618	186.621	196.444	201.749	206.768	203.928	197.77	187.401	173.046	160.936
	F	148.762	163.997	178.435	190.921	199.498	206.751	207.186	204.623	197.263	188.023	174.85	161.083
	G	150.371	165.453	181.432	193.342	200.513	205.892	208.401	206.456	200.548	190.524	177.959	164.477
	H	151.735	166.287	183.098	193.685	202.832	208.927	208.978	205.569	200.447	191.375	178.975	165.918
	Step 8	1	2	3	4	5	6	7	8	9	10	11	12
	A	167.193	183.062	199.55	213.675	225.509	231.02	232.969	230.319	223.408	211.168	196.017	179.784	µmol photons m-2 s-1
	B	175.084	194.414	209.65	224.516	234.873	241.726	243.677	238.469	232.051	221.165	205.201	189.778
	C	185.185	202.199	217.976	234.16	243.646	248.416	250.74	249.814	242.894	228.699	210.927	195.452
	D	186.691	204.469	223.097	235.936	244.738	252.374	254.277	254.724	248.933	234.978	217.936	201.543
	E	185.445	203.007	221.478	236.702	249.161	255.89	262.256	258.654	250.844	237.691	219.485	204.125
	F	188.683	208.006	226.32	242.156	253.035	262.234	262.786	259.535	250.2	238.481	221.772	204.311
	G	190.724	209.853	230.121	245.227	254.322	261.145	264.327	261.86	254.367	241.653	225.715	208.616
	H	192.454	210.912	232.234	245.661	257.263	264.994	265.059	260.735	254.239	242.732	227.005	210.444
	Step 9	1	2	3	4	5	6	7	8	9	10	11	12
	A	255.637	279.9	305.11	326.707	344.802	353.228	356.207	352.156	341.59	322.874	299.708	274.889	µmol photons m-2 s-1
	B	267.702	297.257	320.553	343.283	359.118	369.596	372.581	364.617	354.804	338.16	313.751	290.169
	C	283.146	309.161	333.284	358.029	372.533	379.826	383.379	381.964	371.382	349.679	322.505	298.845
	D	285.448	312.631	341.113	360.745	374.202	385.877	388.787	389.47	380.617	359.28	333.222	308.157
	E	283.543	310.396	338.638	361.915	380.965	391.254	400.987	395.48	383.538	363.428	335.59	312.105
	F	288.495	318.04	346.041	370.254	386.889	400.953	401.798	396.827	382.553	364.635	339.088	312.39
	G	291.615	320.863	351.853	374.949	388.857	399.289	404.154	400.382	388.925	369.485	345.117	318.972
	H	294.26	322.483	355.083	375.614	393.353	405.173	405.273	398.662	388.729	371.135	347.088	321.767
	Step 10	1	2	3	4	5	6	7	8	9	10	11	12
	A	308.706	338.006	368.45	394.53	416.381	426.556	430.154	425.262	412.502	389.901	361.926	331.954	µmol photons m-2 s-1
	B	323.276	358.966	387.098	414.547	433.67	446.323	449.927	440.31	428.46	408.36	378.884	350.407
	C	341.926	373.341	402.472	432.354	449.869	458.677	462.966	461.258	448.479	422.271	389.456	360.884
	D	344.706	377.532	411.927	435.634	451.884	465.984	469.497	470.323	459.631	433.865	402.397	372.129
	E	342.406	374.833	408.937	437.047	460.051	472.477	484.23	477.58	463.159	438.874	405.257	376.896
	F	348.385	384.064	417.878	447.118	467.205	484.19	485.209	479.207	461.97	440.332	409.481	377.241
	G	352.154	387.473	424.896	452.787	469.582	482.179	488.055	483.5	469.664	446.188	416.762	385.189
	H	355.347	389.429	428.797	453.59	475.011	489.285	489.406	481.422	469.427	448.181	419.142	388.564
	Step 11	1	2	3	4	5	6	7	8	9	10	11	12
	A	397.15	434.844	474.01	507.562	535.673	548.764	553.393	547.099	530.683	501.607	465.618	427.059
	B	415.894	461.809	498.001	533.314	557.915	574.194	578.83	566.458	551.213	525.355	487.434	450.799
	C	439.888	480.303	517.779	556.223	578.756	590.087	595.605	593.408	576.968	543.251	501.034	464.276
	D	443.464	485.694	529.943	560.442	581.349	599.487	604.007	605.069	591.315	558.167	517.683	478.743
	E	440.504	482.221	526.097	562.26	591.855	607.84	622.962	614.405	595.853	564.611	521.363	484.876
	F	448.197	494.097	537.599	575.216	601.059	622.909	624.221	616.499	594.323	566.486	526.797	485.32
	G	453.045	498.484	546.628	582.51	604.116	620.323	627.882	622.022	604.222	574.02	536.163	495.545
	H	457.154	500.999	551.647	583.543	611.101	629.464	629.62	619.349	603.917	576.584	539.226	499.887
	Step 12	1	2	3	4	5	6	7	8	9	10	11	12
	A	485.594	531.683	579.57	620.594	654.966	670.972	676.631	668.936	648.864	613.313	569.309	522.163	µmol photons m-2 s-1
	B	508.513	564.652	608.904	652.081	682.161	702.065	707.733	692.607	673.966	642.349	595.984	551.19
	C	537.849	587.265	633.087	680.092	707.642	721.497	728.244	725.557	705.457	664.231	612.612	567.669
	D	542.221	593.856	647.959	685.25	710.813	732.991	738.517	739.816	722.998	682.468	632.969	585.357
	E	538.603	589.61	643.257	687.473	723.659	743.204	761.693	751.231	728.547	690.348	637.468	592.857
	F	548.008	604.131	657.32	703.314	734.912	761.629	763.232	753.791	726.677	692.64	644.113	593.399
	G	553.936	609.494	668.36	712.233	738.65	758.466	767.708	760.544	738.78	701.852	655.565	605.901
	H	558.96	612.57	674.496	713.495	747.191	769.644	769.834	757.275	738.407	704.987	659.309	611.21
	Step 13	1	2	3	4	5	6	7	8	9	10	11	12
	A	574.038	628.521	685.13	733.626	774.258	793.179	799.87	790.773	767.045	725.019	673	617.267	µmol photons m-2 s-1
	B	601.131	667.495	719.807	770.848	806.407	829.935	836.637	818.755	796.719	759.343	704.533	651.581
	C	635.81	694.226	748.394	803.961	836.529	852.907	860.883	857.707	833.945	785.211	724.19	671.062
	D	640.979	702.018	765.975	810.058	840.277	866.494	873.027	874.562	854.682	806.77	748.256	691.972
	E	636.701	696.999	760.417	812.686	855.463	878.568	900.424	888.057	861.241	816.084	753.574	700.837
	F	647.82	714.164	777.042	831.413	868.766	900.348	902.244	891.082	859.03	818.794	761.428	701.478
	G	654.828	720.504	790.092	841.956	873.184	896.61	907.535	899.065	873.338	829.684	774.966	716.257
	H	660.766	724.14	797.346	843.448	883.281	909.823	910.048	895.202	872.897	833.39	779.392	722.533
	Step 14	1	2	3	4	5	6	7	8	9	10	11	12
	A	662.481	725.359	790.691	846.658	893.551	915.387	923.108	912.61	885.226	836.725	776.691	712.372	µmol photons m-2 s-1
	B	693.749	770.338	830.71	889.615	930.652	957.806	965.54	944.903	919.472	876.338	813.083	751.972
	C	733.772	801.188	863.702	927.829	965.415	984.317	993.522	989.856	962.434	906.191	835.769	774.454
	D	739.737	810.18	883.991	934.867	969.741	999.997	1007.54	1009.31	986.366	931.071	863.542	798.586
	E	734.8	804.388	877.577	937.899	987.267	1013.93	1039.16	1024.88	993.935	941.821	869.679	808.817
	F	747.632	824.198	896.763	959.511	1002.62	1039.07	1041.26	1028.37	991.384	944.948	878.744	809.556
	G	755.719	831.515	911.823	971.678	1007.72	1034.75	1047.36	1037.59	1007.9	957.517	894.368	826.613
	H	762.573	835.711	920.196	973.401	1019.37	1050	1050.26	1033.13	1007.39	961.793	899.476	833.856
	Step 15	1	2	3	4	5	6	7	8	9	10	11	12
	A	750.925	822.197	896.251	959.69	1012.84	1037.59	1046.35	1034.45	1003.41	948.431	880.383	807.476	µmol photons m-2 s-1
	B	786.367	873.181	941.613	1008.38	1054.9	1085.68	1094.44	1071.05	1042.22	993.332	921.633	852.363
	C	831.733	908.15	979.009	1051.7	1094.3	1115.73	1126.16	1122.01	1090.92	1027.17	947.347	877.847
	D	838.494	918.342	1002.01	1059.67	1099.2	1133.5	1142.05	1144.06	1118.05	1055.37	978.828	905.2
	E	832.898	911.777	994.736	1063.11	1119.07	1149.3	1177.89	1161.71	1126.63	1067.56	985.784	916.797
	F	847.443	934.231	1016.48	1087.61	1136.47	1177.79	1180.27	1165.67	1123.74	1071.1	996.06	917.635
	G	856.61	942.525	1033.56	1101.4	1142.25	1172.9	1187.19	1176.11	1142.45	1085.35	1013.77	936.969
	H	864.379	947.281	1043.05	1103.35	1155.46	1190.18	1190.48	1171.06	1141.88	1090.2	1019.56	945.179

## Sheet: Table S4
Table S4. ETR and NPQ values used to create surface plots
	Metric			ETR																				NPQ
	Day			Early growth										Mid-exponential growth										Early growth										Mid-exponential growth
	Symbiodiniaceae species			S. microadriaticum					B. minutum					S. microadriaticum					B. minutum					S. microadriaticum					B. minutum					S. microadriaticum					B. minutum
	Treatment			EBR	L. alexandrii	M. adhaerens	M. aquimarina	Untreated	EBR	L. alexandrii	M. adhaerens	M. aquimarina	Untreated	EBR	L. alexandrii	M. adhaerens	M. aquimarina	Untreated	EBR	L. alexandrii	M. adhaerens	M. aquimarina	Untreated	EBR	L. alexandrii	M. adhaerens	M. aquimarina	Untreated	EBR	L. alexandrii	M. adhaerens	M. aquimarina	Untreated	EBR	L. alexandrii	M. adhaerens	M. aquimarina	Untreated	EBR	L. alexandrii	M. adhaerens	M. aquimarina	Untreated
RLC Level	Well Position	Temperature	PAR
1	Area 1	18.5	7.99301	3.59686	3.75672	3.83665	4.07644	3.83665	4.71588	4.55602	4.47609	4.47609	4.2363	4.47609	4.2363	4.31623	4.15637	4.47609	3.99651	4.55602	4.87574	4.71588	4.63595	0.04	0.05	0.02	0.04	0.1	0.09	0.03	0.07	0.04	0.1	0.05	0.08	0	-0.01	0.06	-0.05	-0.01	0.04	0.08	0.04
1	Area 2	18.18	8.75165	4.11327	4.20079	4.02576	4.46334	3.93824	5.25099	5.16347	4.98844	4.98844	4.37582	4.81341	4.81341	4.72589	4.46334	4.81341	3.50066	4.90092	5.16347	5.16347	5.25099	0	0.06	0.02	0.04	0.1	0.09	0	0.03	0.09	0.02	0.08	0.06	0	0.02	0.05	-0.09	0.03	0.04	0.06	0.09
1	Area 3	18.1233	9.53989	4.38835	4.48375	4.48375	4.57915	4.38835	6.01013	5.34234	5.34234	5.15154	5.24694	5.34234	4.96074	4.86534	4.57915	5.05614	3.33896	4.76995	5.72393	6.01013	5.62854	0.04	0.03	0.02	0.08	0.04	0.05	0.03	0.08	0.09	-0.01	0.02	0.07	0.05	0.08	0.09	-0.22	0.04	0.03	0.02	0.02
1	Area 4	18.0633	10.2151	4.49467	4.59682	4.80112	4.69897	4.80112	6.12909	5.61833	5.72048	5.51618	5.31188	5.41403	5.41403	5.10758	4.80112	5.41403	3.47315	5.61833	6.23124	6.23124	5.82264	0.03	0.08	0.06	0.08	0.11	0.08	0.02	0.05	0.07	0.08	0.04	0.05	0.04	0.03	0.05	-0.19	0.07	0.03	0.06	0.03
1	Area 5	18.0367	10.7809	4.6358	4.52799	4.74361	5.06703	4.95922	6.68417	5.92951	5.92951	5.71389	5.49827	5.60608	5.49827	5.71389	5.28265	5.60608	3.4499	6.14513	6.46855	6.57636	6.25294	0.05	0.09	0.07	0.05	0.15	0.06	0.06	0.08	0.12	0.12	0.11	0.09	0.06	0.08	0.09	-0.09	0.01	0.03	0.1	0.1
1	Area 6	18.0933	11.0444	4.74909	4.63864	4.85953	4.96997	5.19086	6.84752	6.18486	6.07441	5.85352	5.96397	5.63264	5.52219	5.85352	5.08042	5.52219	4.85953	6.07441	6.73707	6.73707	5.85352	0.07	0.12	0.09	0.07	0.11	0.02	0.07	0.02	0.11	-0.04	0.08	0.13	0.02	0.06	0.14	-0.17	0.08	0.04	0.12	0.09
1	Area 7	18.0367	11.1375	4.67777	4.90052	4.67777	4.90052	5.12327	6.57115	6.12565	6.01427	6.12565	6.12565	5.56877	5.34602	5.68015	5.23465	5.68015	5.4574	6.23703	6.45978	6.68253	5.9029	0.07	0.08	0.1	0.09	0.09	0.11	0.1	0.15	0.06	0.09	0.1	0.09	0.09	0.04	0.1	-0.16	0.09	0.11	0.08	0.1
1	Area 8	17.7433	11.0109	4.51446	4.84479	4.95489	4.84479	5.28522	6.49642	6.16609	5.83577	6.16609	6.2762	5.72566	5.50544	5.61555	4.84479	5.50544	4.18413	6.05598	6.49642	6.49642	6.05598	0.1	0.06	0.05	0.1	0.08	0.13	0.02	0.08	0.07	0.08	0.07	0.12	-0.01	0.13	0.14	-0.1	0.09	0.1	0.08	0.11
1	Area 9	18.7633	10.6805	4.2722	4.69942	4.69942	4.48581	4.59261	6.30149	5.76746	5.87427	5.98107	5.98107	5.34025	5.12664	5.34025	5.01983	5.01983	4.379	5.66066	6.30149	6.40829	6.08788	0.15	0.09	0.08	0.11	0.19	0.13	0.09	0.05	0.03	0.06	0.11	0.12	0.07	0.09	0.14	-0.19	0.13	0.09	0.14	0.09
1	Area 10	18.3567	10.0953	4.24003	4.44194	4.34098	4.64384	4.84575	5.95623	5.35051	5.24956	5.35051	5.35051	4.84575	4.9467	4.64384	4.64384	4.84575	4.54289	5.45147	5.95623	5.95623	5.24956	0.11	0.08	0.09	0.09	0.11	0.12	0.09	0.13	0.11	0.06	0.14	0.14	0.14	0.06	0.21	-0.2	0.13	0.06	0.08	0.09
1	Area 11	18.4433	9.37099	3.8421	4.31065	4.12323	4.02952	4.21694	5.52888	5.06033	5.15404	5.06033	4.96662	4.96662	4.40436	4.49807	4.59178	4.59178	4.12323	5.24775	5.15404	5.24775	4.96662	0.18	0.09	0.15	0.11	0.14	0.07	0.09	0.09	0.11	0.04	0.1	0.12	0.16	0.11	0.19	-0.3	0.13	0.18	0.16	0.11
1	Area 12	18.3833	8.59495	3.69583	4.12558	3.86773	3.86773	4.12558	5.24292	4.55532	4.55532	4.64127	4.46937	4.72722	4.03963	4.03963	3.86773	4.21153	4.29748	4.72722	4.98507	5.07102	4.64127	0.05	0.04	0.1	0.09	0.13	0.1	0.15	0.13	0.1	0.09	0.08	0.16	0.18	0.12	0.17	-0.12	0.1	0.08	0	0.1
1	Area 13	18.24	8.37026	3.85032	4.10143	4.10143	4.01773	4.10143	5.10586	4.77105	4.68735	4.60364	4.18513	4.77105	4.60364	4.68735	4.43624	4.51994	3.85032	4.77105	5.18956	5.02216	4.93845	0.03	0.02	0.03	0.05	0.07	0.03	0.06	-0.02	0.09	0.09	-0.01	0.04	-0.01	0.03	0.07	-0.04	0.02	-0.02	0.01	0.04
1	Area 14	18.5	9.29434	4.18245	4.46128	4.36834	4.55422	4.46128	5.76249	5.29777	5.11188	5.11188	4.74011	5.01894	5.01894	5.01894	4.74011	4.83305	2.50947	5.11188	5.5766	5.48366	5.48366	0.02	0.04	0.04	0.05	0.03	0.06	0.06	0.06	0.07	0.05	0.04	0.03	0.04	0.01	0.13	-0.17	0.07	0.06	0.03	0.01
1	Area 15	18.3567	10.0227	4.51023	4.71069	4.71069	4.71069	4.41	6.2141	5.41228	5.71296	5.61273	5.31205	5.21182	5.11159	5.31205	4.91114	5.11159	1.20273	5.61273	6.11387	6.11387	5.41228	0.04	0.04	0.05	0.02	0.06	0.1	0.09	-0.01	0.03	0.05	0.05	0.1	0.03	0.03	0.12	-0.1	0.04	0.05	0.01	0.1
1	Area 16	18.27	10.7334	4.72271	4.61538	4.72271	4.93738	5.36672	6.5474	6.01072	5.90339	5.90339	5.68872	5.58139	5.58139	5.36672	5.15205	5.47405	3.54203	5.47405	6.5474	6.44006	5.68872	0.08	0.06	0.09	0.04	0.11	0.05	0.09	0.08	0.06	0.05	0.05	0.07	0.09	0	0.13	-0.1	0.11	0	0.05	0.13
1	Area 17	19.17	11.2286	4.82828	4.82828	4.82828	5.05285	4.94057	6.96171	6.51257	6.17571	6.17571	6.17571	5.61428	5.72657	5.61428	5.27742	5.502	4.60371	5.95114	6.96171	6.62485	6.40028	0.01	0.06	0.09	0.1	0.16	0.03	-0.01	0.09	0.09	0.09	0.13	0.08	0.09	0.06	0.11	-0.14	0.09	0	0.08	0.07
1	Area 18	18.782	11.5562	4.62247	4.73804	4.73804	5.20028	5.20028	6.81815	6.58702	6.3559	6.3559	5.77809	5.89365	5.77809	5.77809	5.66253	5.66253	4.39135	6.3559	6.70259	7.04927	6.58702	0.06	0.11	0.13	0.05	0.14	0.08	0.01	0.05	0.11	0.02	0.11	0.06	0.06	0	0.14	-0.08	0.07	0.06	-0.05	0.03
1	Area 19	18.7933	11.6495	5.00928	4.89279	5.00928	5.12578	5.24227	6.8732	6.52372	6.40722	6.29073	6.40722	5.82475	6.05774	5.82475	5.35877	5.35877	4.89279	6.52372	6.64021	6.64021	6.52372	0.14	0.1	0.08	0.12	0.1	0.14	0.09	0.07	0.09	0.09	0.07	0.05	0.08	0.07	0.13	-0.17	0.04	0.1	0.2	0.08
1	Area 20	18.8233	11.4005	4.67421	5.01622	4.78821	5.13023	5.58625	6.8403	5.92826	6.15627	6.15627	6.04227	5.70025	5.35824	5.35824	5.47224	5.58625	4.90222	6.38428	7.06831	6.8403	6.38428	0.08	0.07	0.12	0.08	0.04	0.04	0.11	0.05	0.08	0.05	0.11	0.17	0.19	0.03	0.14	-0.16	0.11	0.05	0.05	0.11
1	Area 21	18.6467	11.0937	4.2156	4.77028	4.88122	4.88122	5.32496	6.6562	5.87965	5.87965	5.87965	5.76871	5.65777	5.4359	5.21403	5.21403	5.10309	4.65934	6.10152	6.43433	6.21246	5.87965	0.13	0.07	0.09	0.06	0.08	0.07	0.11	0.12	0.07	0.06	0.13	0.06	0.16	0.06	0.22	-0.08	0.12	0.18	0.19	0.14
1	Area 22	19.0833	10.5732	4.01783	4.65223	4.33503	4.44076	4.96943	6.23822	5.60382	5.70955	5.60382	5.70955	5.39236	4.96943	4.96943	5.07516	5.28662	4.2293	5.81529	6.13248	6.02675	5.39236	0.15	0.07	0.12	0.11	0.11	0.09	0.13	0.07	0.11	0.01	0.13	0.17	0.11	0.09	0.14	-0.25	0.11	0.1	0.12	0.12
1	Area 23	18.9367	9.81006	4.21833	4.31643	4.21833	4.41453	4.61073	5.78794	5.19933	5.19933	5.19933	5.19933	5.00313	4.61073	4.51263	4.70883	4.90503	4.02212	5.19933	5.68984	5.78794	5.00313	0.01	0.11	0.08	0.09	0.1	0.07	0.09	0.08	0.13	0.13	0.09	0.22	0.12	0.11	0.19	-0.27	0.13	0.03	0.14	0.15
1	Area 24	19.0567	9.07274	3.6291	4.26419	4.08273	4.08273	4.71782	5.26219	4.53637	4.80855	4.80855	4.6271	4.80855	4.35491	4.17346	4.44564	4.80855	4.6271	4.99001	5.53437	5.35292	4.80855	0.1	0.08	0.08	0.12	0.01	0.19	0.13	0.09	0.18	0.1	0.11	0.11	0.14	0.06	0.16	-0.18	0.15	0.07	0.08	0.11
1	Area 25	20.4833	8.85315	4.16098	4.33804	4.24951	4.33804	4.33804	5.22336	5.13483	4.7807	4.86923	4.69217	4.7807	4.95776	4.69217	4.60364	4.69217	4.33804	5.22336	5.22336	5.13483	5.40042	0.03	0.02	0.03	0.02	0.05	0.03	-0.02	0.03	0.04	0	0.02	0.03	0.01	0	0.05	-0.07	0.05	-0.02	0.06	0.05
1	Area 26	20.3967	9.66654	4.63994	4.54328	4.54328	4.73661	4.73661	5.89659	5.41326	5.50993	5.41326	5.12327	5.3166	5.3166	5.0266	4.83327	5.0266	2.89996	5.3166	5.79993	5.70326	5.50993	0.01	0.04	0.05	0.07	0.09	0.07	0.07	0.03	0.07	0.05	-0.01	0.02	0.07	0.01	0.08	-0.11	0.06	0	0.05	0.11
1	Area 27	20.3367	10.4208	4.37673	4.68936	4.79356	4.79356	4.89777	6.46089	5.73143	5.83564	5.83564	5.41881	5.62723	5.2104	5.52302	5.2104	5.3146	3.12624	6.04406	6.46089	6.5651	6.04406	0.1	0.04	0.04	0.1	0.06	0.04	0.08	0.06	0.01	0.06	0.05	0.08	0	0.06	0.09	-0.24	0.02	0.06	0.03	0.03
1	Area 28	20.3967	11.1945	5.03753	4.92558	5.03753	5.03753	5.26142	6.7167	6.04503	6.26892	6.15698	6.26892	5.7092	5.48531	6.04503	5.37336	5.37336	4.03002	5.26142	6.7167	6.7167	6.49281	0.06	0.09	0.07	0.07	0.1	0.08	0.1	0.03	0.09	0.01	0.09	0.09	0.01	0.08	0.13	-0.14	0.07	0.03	0.09	0.06
1	Area 29	20.16	11.648	5.00864	4.89216	5.00864	5.2416	5.70752	6.87231	6.40639	6.40639	6.28991	6.40639	6.17344	5.59104	5.824	5.47456	5.70752	5.70752	5.824	6.87231	6.98879	6.52287	0.05	0.08	0.03	0.07	0.09	0.11	0.05	0.08	0.07	0.07	-0.02	0.07	0.06	-0.01	0.14	-0.14	0.06	0.01	0.04	0.11
1	Area 30	20.8033	11.876	5.1067	5.1067	5.1067	5.1067	5.1067	7.36315	6.76934	6.41306	6.2943	6.65058	5.81926	5.81926	5.81926	5.81926	5.7005	5.7005	6.53182	7.36315	7.00686	6.65058	0.03	0.03	0.07	0.1	0.18	0.06	0.03	0.07	0.11	0.03	0.08	0.06	0.11	0.02	0.11	-0.02	0.07	0.02	0.03	0.07
1	Area 31	20.6033	11.9871	4.91471	5.03459	5.15446	5.03459	5.99355	7.07239	6.83265	6.71278	6.2333	7.07239	5.87368	5.51407	5.99355	5.75381	5.51407	6.2333	6.47304	7.07239	6.95252	6.71278	0.09	0.09	0.06	0.11	0.06	0.03	0.02	0.08	0.05	0.04	0.14	0.13	0.07	0.03	0.18	-0.13	0.05	0.07	0.13	0.08
1	Area 32	20.8033	11.9429	5.25487	4.89658	5.13544	5.13544	5.01601	7.28516	6.44915	6.44915	6.2103	6.44915	5.61315	5.25487	5.85201	5.3743	5.85201	6.09087	6.56858	6.92687	7.28516	6.44915	0.08	0.07	0.09	0.11	0.15	0.06	0.06	0.06	0.14	0.11	0.12	0.16	0.09	0.11	0.1	-0.14	0.08	0.09	0.12	0.11
1	Area 33	22.3267	11.612	4.76093	5.10929	4.76093	4.87705	5.45765	6.73497	6.27049	5.92213	5.92213	6.03825	5.80601	5.57377	5.57377	5.34153	5.68989	4.64481	6.61885	6.85109	6.85109	6.50273	0.12	0.06	0.12	0.14	0.14	0.12	0.08	0.12	0.14	0.07	0.1	0.12	0.12	0.11	0.13	-0.03	0.09	0.09	0.02	0.06
1	Area 34	22.53	10.9334	4.15471	4.48271	4.70138	4.59204	5.13872	6.34139	5.79472	5.79472	5.57605	6.01339	5.35738	5.13872	5.02938	4.92005	5.13872	4.70138	5.68539	6.45073	6.45073	6.34139	0.14	0.11	0.11	0.1	0.1	0.13	0.13	0.14	0.15	0.04	0.15	0.11	0.15	0.11	0.16	-0.25	0.14	0.11	0.04	0.04
1	Area 35	22.7367	10.0838	3.83183	4.43686	4.23518	4.5377	4.23518	5.84859	5.14272	5.3444	5.3444	5.64691	5.14272	5.04189	4.73937	4.63853	4.5377	3.52932	5.44524	5.94942	5.74775	4.94105	0.14	0.08	0.1	0.11	0.12	0.07	0.13	0.12	0.14	0.02	0.14	0.1	0.12	0.08	0.23	-0.26	0.1	0.09	0.11	0.1
1	Area 36	22.82	9.34399	4.01792	4.29824	4.11136	4.11136	4.11136	5.6064	4.57856	5.1392	5.23264	5.1392	4.85888	4.48512	4.29824	4.29824	4.76544	4.11136	5.04576	5.32608	5.32608	4.57856	0.06	0.11	0.1	0.08	0.14	0.11	0.11	0.12	0.09	0.04	0.13	0.16	0.13	0.14	0.2	-0.26	0.13	0.1	0.07	0.13
1	Area 37	22.56	8.92512	4.1948	4.28406	4.1948	4.55181	4.1948	5.35507	5.17657	4.90881	4.81956	4.99807	4.99807	4.73031	4.81956	4.64106	4.81956	4.55181	5.08732	5.26582	5.44432	5.26582	0.06	0.02	0.05	0.02	0.02	0.07	0.06	0.04	0.04	-0.02	0.04	0.02	0	-0.03	0.05	-0.06	0.04	0.02	0.01	0.07
1	Area 38	23.14	9.77504	4.39877	4.59427	4.69202	4.88752	4.98527	5.76727	5.47402	5.57177	5.47402	5.08302	5.18077	5.08302	5.27852	4.98527	5.18077	2.24826	4.78977	6.06052	5.66952	5.76727	0.01	0.05	0.03	0.03	-0.03	0.06	0.06	0.03	0.04	0.09	0.06	0.03	0.03	0	0.1	-0.16	0.08	0.07	0.05	0.04
1	Area 39	23.0233	10.6656	4.5862	4.79951	4.79951	5.11948	4.79951	6.18604	5.86607	5.97273	5.86607	5.65276	5.65276	5.33279	5.54611	5.01283	5.33279	2.55974	5.97273	6.2927	6.50601	5.97273	0.04	0.04	0.05	0.04	0.08	0.12	0.05	0	0.1	0	0.06	0.09	0.06	0.06	0.08	-0.19	0.03	0.04	0.06	0.09
1	Area 40	23.1167	11.2794	4.73735	5.18853	5.07574	5.07574	5.63971	6.76765	5.86529	6.31647	6.20368	6.31647	5.86529	5.7525	5.86529	5.52691	5.41412	3.60941	6.09088	6.88044	6.88044	6.31647	0.08	0.05	0.04	0.05	0.02	0.07	0.08	0.06	0.06	0.05	0.03	0.12	0.03	0.02	0.15	-0.2	0.08	0.07	0.09	0.11
1	Area 41	24.4367	11.7002	5.49908	5.03108	4.68007	5.38208	5.38208	7.13711	6.3181	6.5521	6.3181	5.85009	5.85009	5.85009	5.49908	5.49908	5.49908	5.03108	6.5521	6.9031	6.7861	6.6691	0.01	0.07	0.09	0.04	0.08	0.05	0.03	0.09	0.08	0.06	0.08	0.09	0.1	0.04	0.15	-0.13	0.02	-0.01	0.1	0.07
1	Area 42	24.8533	12.0652	5.42935	4.94675	4.94675	5.3087	5.67066	7.11849	6.39457	6.39457	6.51523	6.75653	5.79131	5.79131	5.79131	5.42935	5.67066	5.18805	6.51523	7.35979	6.87718	6.39457	0.04	0.08	0.09	0.06	0.07	0.06	0.09	0.03	0.06	-0.01	0.06	0.11	0.05	0.07	0.13	-0.19	0.08	0.03	0.1	0.08
1	Area 43	25.15	12.1562	5.22717	4.98404	5.34873	5.59185	5.47029	7.29372	6.68591	6.56435	6.32123	6.32123	5.83498	5.71342	5.83498	5.59185	5.59185	5.34873	6.44279	7.17216	6.80748	6.92904	0.1	0.1	0.08	0.06	0.14	0.1	0.03	0.07	0.11	0.05	0.13	0.1	0.07	0.09	0.19	-0.09	0.09	0.13	0.14	0.09
1	Area 44	25.15	12.1776	5.11458	4.99281	4.99281	4.99281	5.47991	7.30655	6.45412	6.33234	6.45412	6.57589	5.72346	5.60169	5.35813	5.84524	5.96701	5.84524	6.69767	7.42832	6.94122	6.94122	0.09	0.12	0.13	0.13	0.13	0.07	0.1	0.09	0.14	0.05	0.1	0.13	0.13	0.09	0.12	-0.16	0.05	0.05	0.1	0.09
1	Area 45	24.9433	11.9008	4.99832	4.87931	4.99832	4.99832	5.11733	7.14046	6.42641	6.3074	6.06939	6.54542	5.59336	5.71236	5.83137	5.35534	5.59336	5.23633	6.3074	7.25946	7.25946	6.1884	0.12	0.08	0.06	0.08	0.22	0.06	0.1	0.07	0.12	0.04	0.18	0.11	0.05	0.06	0.2	-0.18	0.06	0.05	-0.01	0.06
1	Area 46	25.51	11.2336	5.05513	4.71812	4.71812	4.71812	4.83046	6.40316	5.95382	5.84148	6.06615	5.95382	5.72915	5.2798	5.61681	5.16746	5.05513	4.0441	6.06615	6.06615	6.5155	6.06615	0.06	0.09	0.11	0.13	0.13	0.16	0.09	0.06	0.11	0.02	0.07	0.12	0.04	0.1	0.15	-0.21	0.1	0.15	0.15	0.15
1	Area 47	25.45	10.4189	4.16754	4.68849	4.48011	4.16754	4.27173	6.25131	5.52199	5.52199	5.73037	5.10524	5.31362	5.00105	5.00105	5.00105	5.00105	3.95917	5.73037	6.3555	6.04294	5.41781	0.07	0.07	0.08	0.12	0.15	0.1	0.11	0.11	0.15	0.21	0.13	0.12	0.1	0.13	0.15	-0.28	0.15	0.09	0.17	0.14
1	Area 48	25.48	9.63515	4.33582	4.43217	4.43217	4.33582	4.52852	5.87744	4.91393	5.10663	5.29933	4.81757	4.91393	4.33582	4.72122	4.62487	4.72122	4.91393	5.20298	5.39568	5.78109	5.29933	0.03	0.03	0.07	0.08	0.11	0.1	0.14	0.11	0.07	0.06	0.12	0.17	0.1	0.08	0.2	-0.18	0.15	0.15	0.06	0.09
1	Area 49	26.5833	8.86555	4.25547	4.25547	4.43278	4.34412	4.25547	5.40799	4.96471	4.96471	4.87605	4.61009	5.05337	4.87605	4.61009	4.52143	4.7874	4.61009	4.96471	5.49664	5.31933	5.14202	0.03	0.07	0.01	0.05	0.11	0.08	0.05	0.02	0.07	0.13	-0.02	0.04	0.03	0.01	0.09	-0.02	0.05	-0.05	0.04	0.06
1	Area 50	26.89	9.70515	4.27027	4.46437	4.75552	4.85258	4.75552	5.82309	5.53194	5.62899	5.43489	5.43489	5.33783	5.14373	5.24078	5.04668	5.24078	3.0086	5.43489	5.72604	5.82309	5.53194	0.03	0.04	0	0.01	0.05	0.08	0.04	0	0.04	-0.03	0.04	0.07	0.04	0.05	0.07	-0.14	0.07	0.06	0.05	0.1
1	Area 51	27.0633	10.5882	5.08233	4.6588	4.76469	4.97645	4.76469	6.4588	5.92939	5.82351	6.03527	5.71762	5.71762	5.50586	5.39998	5.18821	5.50586	2.96469	5.82351	6.24703	6.56468	6.14115	0	0.07	0.02	0.07	0.07	0.04	0	0	0.09	0.05	0.03	0.11	0.04	0.04	0.1	-0.2	0.09	0.03	-0.01	0.09
1	Area 52	27	11.316	4.97904	4.97904	4.86588	5.31852	5.43168	6.56328	6.11064	6.33696	6.2238	5.99748	5.658	5.77116	5.88432	5.43168	5.99748	3.3948	6.33696	6.90276	6.67644	6.7896	0.12	0.05	0.08	0.05	0.07	0.08	0.09	0.05	0.04	0.03	0.07	0.08	0.02	0.01	0.07	-0.15	0.05	0.02	0.12	0.04
1	Area 53	26.9433	11.9116	5.122	5.24112	5.24112	5.36023	5.36023	7.02786	6.19405	6.78963	6.5514	6.43228	6.07493	5.71758	5.8367	5.59847	5.47935	4.16907	6.90875	7.38521	7.14698	6.78963	0.1	0.05	0.07	0.04	0.16	0.08	0.08	0.01	0.09	0.02	0.05	0.1	0.07	0.03	0.16	-0.14	0.03	0.08	0.03	0.09
1	Area 54	27.55	12.2333	5.50501	5.01567	5.13801	5.26034	5.62734	7.34001	6.36134	6.48367	6.48367	6.97301	5.87201	5.99434	5.74967	5.62734	5.87201	5.87201	6.72834	7.46234	7.34001	6.97301	0.05	0.09	0.07	0.06	0.12	0.13	0.08	0.07	0.07	-0.02	0.12	0.11	0.06	0.03	0.13	-0.18	0.08	0.04	0.1	0.09
1	Area 55	27.43	12.5377	5.26583	5.14045	5.26583	5.26583	5.64196	7.39723	6.89572	6.89572	6.64497	6.64497	6.14346	5.76733	6.26884	5.76733	6.01809	5.76733	7.0211	7.14648	7.52261	7.14648	0.03	0.07	0.08	0.13	0.21	0.08	0.09	0	0.07	0.06	0.09	0.11	0.06	0.04	0.13	-0.06	0.1	0.08	0.09	0.11
1	Area 56	27.55	12.3655	4.94619	5.31715	4.94619	5.06984	5.93543	7.54294	6.67736	6.92467	6.5537	6.30639	5.81177	5.93543	5.68812	5.68812	5.81177	5.81177	6.67736	7.17197	7.79025	6.80101	0.11	0.04	0.11	0.12	0.1	0.05	0.11	0.05	0.12	0.09	0.09	0.14	0.11	0.08	0.11	-0.24	0.11	0.16	0.05	0.09
1	Area 57	28.6133	11.9921	4.79684	5.1566	5.27652	5.03668	5.39644	7.19525	6.35581	6.47573	6.47573	6.59565	5.63628	5.87612	5.87612	5.51636	5.7562	4.55699	6.47573	7.07533	6.95541	6.59565	0.12	0.09	0.1	0.1	0.11	0.09	0.15	0.05	0.05	0.02	0.09	0.16	0.06	0.11	0.11	-0.17	0.1	0.04	0.15	0.11
1	Area 58	29.22	11.3633	4.54533	5.11349	4.77259	4.77259	4.54533	6.81799	5.90893	5.79529	6.13619	6.36346	5.56803	5.34076	5.56803	5.22713	5.56803	4.4317	6.36346	6.47709	6.81799	6.36346	0.06	0.06	0.09	0.09	0.25	0.07	0.11	0.09	0.14	0.06	0.1	0.17	0.08	0.13	0.19	-0.29	0.07	0.13	0.11	0.07
1	Area 59	29.25	10.4929	4.72181	4.61688	4.61688	4.51195	4.61688	6.29574	5.14152	5.7711	5.66617	5.7711	5.24645	4.82674	5.03659	4.82674	5.35138	4.09223	5.87603	6.40067	5.98096	5.66617	0.05	0.12	0.07	0.11	0.11	0.11	0.17	0.12	0.15	0.02	0.12	0.14	0.09	0.11	0.2	-0.18	0.08	0.09	0.12	0.1
1	Area 60	29.3767	9.75859	3.90344	4.48895	4.58654	4.39136	4.48895	5.85515	4.87929	5.17205	5.07447	5.36722	4.97688	4.58654	4.58654	4.68412	4.87929	4.97688	5.46481	5.5624	5.75757	5.5624	0.05	0.1	0.08	0.11	0.12	0.07	0.09	0.11	0.13	0.03	0.14	0.2	0.1	0.14	0.16	-0.2	0.1	0.14	0.07	0.11
1	Area 61	29.13	9.02037	4.23958	4.32978	4.51019	4.60039	4.23958	5.50243	4.96121	5.23182	4.871	5.05141	4.871	4.7808	5.14161	4.60039	4.871	4.871	5.23182	5.59263	5.68284	5.32202	0.01	0.05	0.01	0.01	0.07	0.05	0.05	-0.01	0.08	0.02	0.07	0.04	-0.03	0.02	0.06	-0.05	0.03	0.02	-0.04	0.04
1	Area 62	29.7733	9.94416	4.57432	4.67376	4.7732	4.7732	4.7732	6.16538	5.66817	5.66817	5.66817	5.46929	5.46929	5.27041	5.27041	5.27041	5.27041	3.18213	5.56873	6.16538	5.9665	5.9665	0.06	0.07	0.05	0.05	0.05	0.06	0.03	0.03	0.05	-0.01	0.01	0.08	-0.01	0	0.06	-0.12	0.04	-0.04	0.03	0.01
1	Area 63	29.5433	10.8197	4.97705	4.97705	4.86886	4.86886	5.84263	6.6	6.05902	5.95082	5.30164	5.84263	5.62623	5.51804	5.62623	5.51804	5.73443	3.78689	6.05902	6.38361	6.7082	6.38361	0.02	0.06	0.05	0.07	-0.02	0.06	0.06	0.07	0.12	0.03	0.08	0.08	0.01	-0.02	0.05	-0.15	0.06	0.09	0.06	0.08
1	Area 64	29.6233	11.5768	5.09377	5.09377	5.09377	5.32531	5.67261	7.06182	6.48298	6.13568	6.59875	6.36721	6.01991	5.78838	6.01991	5.55684	5.90414	4.74647	6.71452	7.06182	6.94605	6.71452	0.02	0.02	0.03	0.06	0.08	0.06	0.02	0.07	0.01	0.04	0.05	0.12	0.05	0.08	0.11	-0.21	0.05	-0.01	0.03	0.04
1	Area 65	30.93	12.0969	5.20165	5.08068	4.95971	5.44359	5.8065	7.01618	6.65328	6.65328	6.77424	6.53231	5.92746	6.04843	6.04843	6.04843	6.04843	4.47584	6.89521	7.25812	7.37909	7.13715	0.06	0.13	0.11	0.06	0.07	0.03	0.11	0.05	0.09	-0.02	0.11	0.07	0.06	-0.01	0.12	-0.11	0.04	0.07	0.07	0.05
1	Area 66	31.8333	12.5366	5.64148	5.26538	5.51611	5.64148	5.76685	7.52197	7.14588	6.89514	7.02051	6.89514	6.14295	5.89221	6.01758	5.64148	5.89221	6.14295	6.89514	7.39661	7.39661	7.27124	0.05	0.09	0.04	0.08	0.08	0.06	0.1	0.06	0.07	0	0.11	0.12	0.07	0.08	0.19	-0.19	0.09	0.06	0.04	0.08
1	Area 67	31.9267	12.563	5.15084	5.27647	5.65336	5.4021	6.15588	7.66344	6.53277	6.90966	6.90966	6.78403	5.77899	5.90462	6.03025	5.77899	6.28151	6.03025	6.90966	7.41218	7.53781	7.16092	0.14	0.07	0.07	0.09	0.05	0.08	0.12	0.1	0.14	-0.07	0.12	0.16	0.1	0.07	0.09	-0.22	0.11	0.07	0.07	0.09
1	Area 68	32.1133	12.4076	4.96304	5.33527	5.58342	5.21119	6.2038	7.44456	6.82418	6.94826	6.70011	6.45196	5.95565	5.83158	5.83158	5.45935	5.83158	6.45196	6.94826	7.44456	7.56864	7.07234	0.12	0.1	0.08	0.11	0.09	0.08	0.11	0.08	0.06	-0.02	0.11	0.14	0.1	0.09	0.14	-0.18	0.07	0.09	0	0.1
1	Area 69	31.8333	11.9613	5.26297	5.02375	5.14336	5.14336	5.38259	7.05717	6.4591	6.4591	6.4591	5.98065	5.62181	5.5022	5.62181	5.5022	5.86104	5.38259	6.81794	7.05717	7.05717	6.81794	0.12	0.11	0.14	0.09	0.13	0.12	0.07	0.08	0.14	0.06	0.11	0.1	0.12	0.09	0.14	-0.28	0.1	0.15	0.03	0.11
1	Area 70	32.4333	11.401	4.67443	5.13047	5.01646	4.90245	5.35849	6.61261	5.4725	6.04256	5.92855	6.15657	5.58652	5.4725	5.01646	5.4725	5.70053	4.56042	6.27058	6.61261	6.61261	6.27058	0.13	0.07	0.11	0.1	0.09	0.1	0.16	0.14	0.14	0.06	0.14	0.14	0.2	0.07	0.1	-0.26	0.12	0.09	0.1	0.2
1	Area 71	32.34	10.6023	4.24091	4.77102	4.665	4.665	4.665	6.0433	5.93728	5.72523	5.61921	5.72523	5.30114	5.19512	4.98307	4.77102	5.30114	4.45296	6.0433	6.14932	6.14932	6.0433	0.17	0.12	0.08	0.1	0.2	0.12	0.06	0.15	0.13	0.05	0.15	0.16	0.15	0.11	0.16	-0.25	0.09	0.07	0.06	0.11
1	Area 72	32.1467	9.76751	4.2977	4.59073	4.39538	4.49306	4.39538	5.95818	5.07911	5.27446	5.27446	5.27446	5.17678	4.78608	4.59073	4.68841	4.68841	4.98143	5.56748	5.66516	5.76283	5.37213	0.12	0.09	0.13	0.13	0.12	0.09	0.13	0.16	0.14	0.04	0.12	0.23	0.14	0.09	0.22	-0.17	0.1	0.08	0.06	0.13
1	Area 73	32.6567	9.11795	4.37662	4.37662	4.28544	4.37662	4.65015	5.37959	5.10605	5.28841	5.19723	4.83251	5.19723	4.83251	4.92369	5.10605	4.83251	4.65015	5.01487	5.28841	5.37959	5.37959	0.02	0.06	0.06	0.08	0.08	0.06	0.06	0.07	0.05	0.01	0.03	0.04	0	-0.02	0.14	-0.01	0.06	0.03	-0.02	0.02
1	Area 74	33.4933	10.0325	4.21363	4.81557	4.81557	4.9159	4.9159	6.22012	5.91914	5.81882	5.61817	5.61817	5.61817	5.3172	5.3172	5.21687	5.21687	5.01622	5.81882	6.11979	5.91914	6.22012	0.1	0.05	0.05	0.02	0.02	0.05	0.02	0.02	0.1	-0.03	0.05	0.02	0.03	0.06	0.07	-0.06	-0.02	0.03	0.05	0.06
1	Area 75	33.88	11.0014	5.17065	4.95063	5.06064	5.17065	5.61071	6.82086	6.16078	5.83074	6.16078	5.94075	5.61071	5.83074	5.72072	5.39068	5.72072	3.52044	6.38081	6.49082	6.49082	6.71085	-0.04	0.04	0.04	0.03	0.03	0.07	0.06	0.05	0.08	0.01	0.03	0.05	0.03	0.04	0.09	-0.15	0.04	0.07	0.04	0
1	Area 76	33.9133	11.7236	5.04113	5.15836	5.04113	5.2756	5.51007	7.03413	6.56519	6.68243	6.44796	6.44796	5.86178	5.86178	5.74454	5.39284	6.09625	4.45495	6.56519	7.15137	6.79966	6.9169	0.04	0.09	0.05	0.06	0.08	0.05	0.02	-0.01	0.02	-0.01	0.15	0.06	0.05	0.05	0.13	-0.21	0.04	-0.02	0.16	0.04
1	Area 77	33.7167	12.1584	5.10652	5.34969	5.22811	5.34969	5.83603	7.5382	6.44395	6.68712	6.56553	6.44395	5.95761	5.95761	6.0792	5.83603	6.32236	5.10652	6.68712	7.05187	7.17345	6.93028	0.08	0.03	0.05	0.01	0.05	0.06	0.17	0.09	0.11	0.07	0.1	0.11	0.06	0.04	0.06	-0.21	0.08	0.14	0.08	0.13
1	Area 78	34.4	12.4846	5.24352	5.24352	5.11867	5.24352	5.86775	7.49074	6.74167	6.74167	6.99136	6.49198	6.11744	5.86775	5.99259	5.86775	5.7429	5.7429	6.86651	7.86528	7.61559	7.3659	0.06	0.11	0.08	0.1	0.14	0.08	0.1	0.13	0.09	0.02	0.1	0.13	0.05	0.04	0.18	-0.16	0.03	0.04	0.09	0.03
1	Area 79	34.1033	12.6367	5.30741	5.43378	5.56015	5.18105	5.56015	7.58202	6.44472	7.32929	7.07655	6.69745	6.06562	6.31835	6.31835	5.68651	6.31835	5.43378	7.07655	7.70839	7.70839	7.45565	0.11	0.11	0.07	0.08	0.15	0.09	0.18	0.01	0.06	0.03	0.16	0.07	0.09	0.12	0.12	-0.21	0.09	0.03	0.03	0.09
1	Area 80	34.27	12.5188	5.25788	5.13269	5.25788	5.38307	5.50826	7.51126	6.76013	6.88532	6.88532	6.50976	6.25938	5.88382	6.25938	5.63344	5.63344	6.00901	6.88532	7.38607	7.01051	7.26088	0.13	0.08	0.14	0.08	0.21	0.07	0.13	0.08	0.08	0.07	0.13	0.06	0.05	0.08	0.21	-0.19	0.09	0.02	0.11	0.13
1	Area 81	33.7167	12.1605	5.22903	5.22903	4.98582	5.22903	5.35063	7.29632	6.56669	6.56669	6.68829	6.68829	5.95866	6.08027	5.83706	5.47224	6.08027	4.4994	6.8099	6.56669	6.9315	6.9315	0.07	0.1	0.14	0.11	0.14	0.1	0.1	0.11	0.12	0.02	0.11	0.1	0.06	0.07	0.19	-0.15	0.1	0.2	0.14	0.15
1	Area 82	34.4967	11.5527	4.62108	5.08318	5.08318	4.96766	5.42976	7.04714	6.12293	6.23845	6.35398	6.23845	5.77634	5.54529	5.54529	5.42976	5.31424	4.62108	6.35398	6.35398	7.04714	6.58503	0.09	0.05	0.11	0.08	0.11	0.06	0.16	0.11	0.09	0.05	0.12	0.13	0.17	0.08	0.2	-0.27	0.11	0.14	0.06	0.12
1	Area 83	34.99	10.7908	4.42422	4.74794	4.85585	4.74794	4.96376	6.79819	5.71911	6.04284	5.61121	5.61121	5.61121	5.28748	4.96376	4.96376	5.39539	4.85585	5.93493	5.82702	6.04284	5.82702	0.18	0.12	0.1	0.11	0.1	0.04	0.09	0.06	0.11	0.09	0.13	0.16	0.23	0.11	0.17	-0.22	0.13	0.24	0.11	0.16
1	Area 84	35.4167	9.9733	4.48798	5.08638	4.98665	4.78718	4.78718	5.88425	5.18612	5.48531	5.58505	5.18612	5.28585	4.98665	4.68745	4.38825	5.18612	5.38558	5.38558	5.38558	5.78451	5.48531	0.04	0.08	0.02	0.11	0.09	0.13	0.08	0.05	0.08	0.06	0.14	0.13	0.11	0.13	0.14	-0.16	0.11	0.1	0.08	0.05
1	Area 85	34.89	9.20064	4.50831	4.60032	4.50831	4.60032	4.96835	5.52038	5.42838	5.06035	4.96835	4.69233	5.24436	5.06035	4.78433	4.96835	5.24436	5.33637	5.42838	5.52038	5.7044	5.52038	0	0.02	0.05	0.03	0.02	0.05	-0.02	0.03	0.09	0.03	0.02	0.05	0.05	0.01	0.08	-0.01	0.07	0.03	-0.01	0.02
1	Area 86	35.3833	10.0831	4.63821	4.73904	4.83987	4.83987	5.2432	6.2515	5.74735	5.84818	5.74735	5.54569		5.64652	5.54569		5.64652		5.64652	5.84818		5.94901	0.01	0.07	0.01	0.06	0.08	0.07	0.07	0.04	0.09	0.05	--	0.04	-0.03	--	0.03	--	0.08	0.05	--	0.04
1	Area 87	35.15	11.1024	4.99608	5.21813	5.32915	5.1071	5.32915	6.88349	6.10632	6.21734	6.43939	6.32837	5.88427	5.77325	5.88427	5.44018	5.66222	4.21891	6.32837	6.55042	6.55042	6.77246	0.06	0.05	0	0.08	0.09	0.08	0.05	0.11	0.06	0.04	0.04	0.09	0.02	0	0.08	-0.09	0.04	0.14	0.1	0.05
1	Area 88	35.4167	11.7443	5.40239	5.51984	5.16751	5.51984	5.98961	7.51637	6.57683	6.69427	6.10705	6.34194		5.87217	6.2245		5.98961		6.81171	7.0466		7.28149	0.04	0.06	0.03	0.05	0.04	-0.01	0.09	0.05	0.07	0	--	0.06	0.03	--	0.13	--	0.07	0.03	--	0.05
1	Area 89	34.3767	12.299	5.28856	5.16557	5.16557	5.53454	6.14949	7.62537	7.37939	7.13341	7.01042	6.51846	6.39547	6.39547	6.14949	5.90351	6.14949	4.7966	7.01042	7.50238	7.2564	7.13341	0	0.11	0.07	0.1	0.06	0.07	-0.01	0.06	0.09	0	0.08	0.07	0.09	0.08	0.14	-0.19	0.1	0.11	0.07	0.02
1	Area 90	34.6933	12.6686	5.32079	5.32079	5.44748	5.70085	6.20759	7.72782	7.22108	7.09439	7.09439	6.84102		6.20759	6.20759		5.95422		7.34776	7.22108		7.60113	0.08	0.06	0.06	0.08	0.09	0.06	0.08	0.1	0.1	-0.02	--	0.1	0.06	--	0.16	--	0.03	0.12	--	0.16
1	Area 91	35.0533	12.6717	5.06868	5.32211	5.82898	5.57555	6.84271	7.98317	7.09615	7.22287	6.96943	7.09615		6.08241	6.33585		6.716		7.09615	7.60302		7.60302	0	0.1	0.05	0.09	0	0.13	0.1	0.06	0.09	0.05	--	0.14	0.12	--	0.12	--	0.09	0.13	--	0.1
1	Area 92	35.35	12.465	5.35994	5.48459	5.35994	5.48459	5.35994	7.60363	7.35433	6.85573	6.98038	6.98038	6.10783	5.98319	6.35713	6.10783	5.60924	5.35994	7.10503	7.22968	7.85293	7.22968	0.03	0.06	0.12	0.1	0.23	0.02	0.05	0.09	0.06	0.02	0.11	0.16	0.08	0.1	0.21	-0.2	0.04	0.12	-0.03	0.11
1	Area 93	35.0533	12.1544	5.10484	5.22639	5.34793	5.46948	5.95565	7.41418	6.44183	6.80646	6.68492	6.32028		5.59102	5.71256		5.46948		6.80646	7.17109		7.17109	0.07	0.08	0.1	0.08	0.17	0.06	0.13	0.08	0.07	0.05	--	0.12	0.12	--	0.25	--	0.1	0.14	--	0.14
1	Area 94	35.65	11.6043	4.8738	4.98984	5.45401	4.98984	5.10588	7.07861	6.61444	6.03423	6.38235	6.38235	5.6861	5.33797	5.45401	5.45401	4.98984	5.57005	6.61444	6.73048	6.96257	6.15027	0.15	0.09	0.06	0.12	0.13	0.12	0.09	0.16	0.1	0.01	0.14	0.14	0.11	0.14	0.18	-0.2	0.11	0.12	0.12	0.05
1	Area 95	35.65	10.8524	4.88359	4.99211	4.77506	4.99211	4.88359	6.51145	5.96883	6.18588	5.75178	5.75178		5.42621	5.20916		5.20916		5.96883	6.40292		6.40292	0.12	0.13	0.1	0.13	0.23	0.11	0.07	0.08	0.15	0.06	--	0.13	0.14	--	0.19	--	0.12	0.09	--	0.12
1	Area 96	35.65	10.0607	4.4267	4.92974	4.92974	4.82913	4.4267	6.03641	5.23156	5.43277	5.53338	5.13095	5.13095	5.13095	5.13095	4.62792	4.82913	5.93581	5.73459	5.93581	6.23763	5.73459	0.09	0.12	0.08	0.11	0.16	0.06	0.08	0.16	0.08	0.09	0.17	0.09	0.13	0.1	0.17	0	0.08	0.07	0.03	0.13
2	Area 1	18.5	25.6876	11.0457	12.0732	12.0732	12.8438	12.5869	15.4126	14.1282	14.3851	13.3576	13.6144	13.8713	12.8438	14.1282	12.8438	13.8713	12.8438	13.6144	15.4126	15.1557	14.8988	0.08	0.05	0.04	0.08	0.09	0.04	0.08	0.08	0.12	0.08	0.1	0.13	0	0.06	0.12	-0.08	0.03	0.02	0.01	0.01
2	Area 2	18.18	28.1257	12.094	12.6566	12.3753	13.5003	13.7816	16.5942	14.6254	14.9066	14.6254	13.5003	15.4691	15.1879	14.9066	14.6254	14.9066	11.5315	15.4691	16.5942	16.8754	16.3129	0.04	0.1	0.06	0.08	0.07	0.11	0.09	0.12	0.16	0.05	0.1	0.11	0.04	0.03	0.13	-0.13	0.05	0.06	0.03	0.13
2	Area 3	18.1233	30.6589	12.8767	13.4899	13.7965	14.4097	13.7965	18.3954	16.5558	16.5558	15.6361	15.3295	15.9427	15.3295	15.3295	14.7163	15.9427	11.0372	14.4097	16.8624	17.169	16.8624	0.1	0.1	0.08	0.11	0.09	0.1	0.05	0.1	0.14	0.06	0.16	0.1	0.06	0.1	0.11	-0.24	0.07	0.11	0.11	0.1
2	Area 4	18.0633	32.8291	14.1165	14.4448	13.7882	14.7731	15.1014	18.7126	18.056	16.7428	17.3994	16.7428	16.7428	16.7428	17.0711	15.4297	17.0711	13.1316	16.7428	20.354	19.0409	16.7428	0.1	0.13	0.13	0.14	0.13	0.11	0.03	0.15	0.08	0.12	0.14	0.12	0.04	0.08	0.1	-0.29	0.14	0.05	0.12	0.16
2	Area 5	18.0367	34.6473	14.5519	14.2054	14.2054	15.2448	16.2842	20.0954	18.7096	18.7096	17.3237	18.7096	16.2842	16.6307	16.9772	15.5913	16.6307	12.8195	18.3631	20.0954	19.4025	19.056	0.09	0.15	0.15	0.13	0.14	0.16	0.11	0.09	0.16	0.07	0.25	0.16	0.14	0.12	0.18	-0.17	0.08	0.05	0.18	0.17
2	Area 6	18.0933	35.494	14.5526	14.9075	14.9075	14.9075	16.6822	20.2316	17.3921	18.1019	16.6822	18.8118	17.3921	16.3272	16.6822	15.6174	16.3272	14.9075	18.8118	20.2316	19.5217	18.4569	0.11	0.16	0.15	0.15	0.16	0.12	0.15	0.1	0.22	0.02	0.19	0.22	0.14	0.11	0.23	-0.22	0.1	0.07	0.22	0.16
2	Area 7	18.0367	35.7934	15.0332	14.3174	13.9594	13.9594	16.8229	20.0443	18.9705	18.2546	17.8967	18.2546	16.8229	16.107	16.8229	14.6753	15.3912	16.8229	18.6126	20.4022	21.1181	18.6126	0.09	0.18	0.21	0.23	0.11	0.18	0.15	0.18	0.15	0.16	0.24	0.19	0.16	0.16	0.31	-0.23	0.12	0.09	0.08	0.13
2	Area 8	17.7433	35.3863	15.2161	13.4468	14.1545	13.4468	14.1545	20.8779	16.9854	18.4009	17.6932	18.4009	16.2777	15.9238	16.9854	15.57	15.9238	15.57	18.7548	19.4625	20.5241	18.4009	0.13	0.21	0.18	0.24	0.23	0.18	0.15	0.11	0.17	0.11	0.26	0.19	0.08	0.16	0.27	-0.22	0.15	0.15	0.09	0.22
2	Area 9	18.7633	34.3246	13.3866	14.0731	13.7298	13.7298	14.4163	19.565	17.5055	16.819	17.1623	17.8488	16.1325	16.1325	15.7893	14.7596	15.446	16.4758	17.5055	20.2515	19.9082	18.192	0.13	0.18	0.17	0.19	0.23	0.15	0.17	0.17	0.13	0.14	0.23	0.21	0.18	0.19	0.21	-0.31	0.14	0.1	0.19	0.19
2	Area 10	18.3567	32.4439	12.3287	13.9509	12.0043	12.0043	12.9776	18.1686	16.5464	16.222	16.8708	16.222	15.5731	13.9509	13.302	14.9242	14.5998	14.5998	16.8708	19.1419	17.8442	15.2486	0.2	0.16	0.16	0.21	0.2	0.19	0.12	0.22	0.15	0.12	0.17	0.24	0.17	0.08	0.27	-0.24	0.18	0.08	0.17	0.15
2	Area 11	18.4433	30.1161	11.143	12.9499	11.7453	11.4441	13.2511	16.5639	14.4557	14.7569	14.7569	15.6604	13.8534	10.8418	13.2511	13.2511	13.5523	13.8534	14.7569	15.9615	16.2627	14.4557	0.21	0.19	0.19	0.16	0.16	0.17	0.17	0.2	0.18	0.07	0.2	0.25	0.17	0.17	0.21	-0.33	0.26	0.22	0.26	0.18
2	Area 12	18.3833	27.6221	10.2202	12.7062	10.7726	10.4964	12.43	15.1922	12.9824	13.8111	13.8111	13.2586	13.5348	11.3251	10.7726	11.6013	12.7062	14.0873	14.3635	14.6397	15.7446	13.8111	0.11	0.09	0.15	0.17	0.17	0.21	0.24	0.19	0.15	0.19	0.17	0.17	0.23	0.15	0.23	-0.17	0.17	0.13	0.1	0.16
2	Area 13	18.24	26.9	12.374	12.105	12.105	12.912	12.105	16.14	14.795	15.064	14.526	14.795	14.526	13.719	14.526	14.257	14.257	12.643	14.795	16.14	16.14	15.602	0.06	0.1	0.08	0.05	0.12	0.04	0.05	0.02	0.16	0	0.07	0.08	0.04	0.01	0.13	-0.08	0.03	0.02	0.01	0.06
2	Area 14	18.5	29.8698	13.4414	13.4414	13.1427	14.0388	13.7401	17.9219	16.1297	15.831	15.5323	14.9349	15.5323	15.5323	15.2336	15.5323	15.5323	9.85703	15.831	17.6232	17.3245	16.7271	0.04	0.09	0.08	0.11	0.07	0.09	0.09	0.1	0.12	0.08	0.1	0.12	0.11	0.03	0.16	-0.24	0.1	0.03	0.07	0.08
2	Area 15	18.3567	32.2107	13.5285	14.4948	14.4948	15.139	15.7832	18.038	17.7159	17.3938	17.0717	16.1053	16.7495	16.7495	16.4275	15.4611	16.7495	7.73056	17.3938	19.3264	18.038	17.0717	0.09	0.07	0.09	0.06	0.07	0.16	0.08	0.05	0.1	0.07	0.09	0.11	0.09	0.07	0.15	-0.24	0.06	0.08	0.09	0.15
2	Area 16	18.27	34.4947	14.1428	14.1428	14.4878	15.1777	15.8676	19.662	18.6271	18.2822	17.5923	17.5923	16.9024	17.9372	16.9024	15.8676	16.9024	12.763	17.5923	20.0069	19.662	18.2822	0.11	0.13	0.12	0.13	0.16	0.11	0.16	0.12	0.14	0.09	0.17	0.16	0.12	0.05	0.18	-0.18	0.08	0.1	0.05	0.16
2	Area 17	19.17	36.0859	16.2387	14.0735	14.4344	15.8778	16.5995	19.8473	19.1255	19.1255	19.4864	19.1255	17.3212	16.9604	16.9604	15.5169	17.6821	15.5169	18.043	20.569	19.8473	20.569	0.08	0.18	0.18	0.16	0.19	0.16	0.07	0.08	0.12	0.12	0.24	0.22	0.18	0.14	0.16	-0.18	0.13	0.11	0.18	0.06
2	Area 18	18.782	37.1388	14.4841	15.5983	15.2269	15.5983	15.2269	21.1691	18.9408	19.3122	19.6836	19.3122	17.4552	17.4552	18.198	16.7125	18.198	17.0839	18.9408	21.1691	22.2833	20.055	0.1	0.14	0.17	0.17	0.26	0.13	0.09	0.1	0.14	0.05	0.24	0.15	0.12	0.06	0.2	-0.17	0.12	0.08	0.01	0.13
2	Area 19	18.7933	37.4387	14.9755	14.6011	14.9755	14.9755	16.473	21.3401	20.2169	19.0937	19.0937	20.2169	17.2218	16.8474	17.2218	15.7242	17.2218	17.2218	18.345	21.7144	21.7144	20.5913	0.23	0.16	0.16	0.22	0.2	0.15	0.09	0.16	0.15	0.1	0.16	0.21	0.18	0.18	0.21	-0.21	0.15	0.06	0.14	0.14
2	Area 20	18.8233	36.6385	13.9226	14.289	15.0218	13.9226	16.1209	20.8839	19.052	19.052	17.9529	17.5865	16.4873	16.4873	16.1209	15.7546	17.2201	16.1209	19.052	21.2503	19.7848	20.1512	0.17	0.2	0.16	0.24	0.16	0.13	0.12	0.14	0.17	0.09	0.28	0.23	0.23	0.16	0.2	-0.2	0.14	0.12	0.16	0.13
2	Area 21	18.6467	35.6524	12.8349	14.974	14.261	14.974	15.6871	19.9654	18.1827	18.1827	17.4697	18.5393	15.3305	15.3305	16.0436	14.974	15.6871	17.1132	17.8262	20.3219	20.3219	18.1827	0.19	0.13	0.18	0.14	0.26	0.15	0.16	0.17	0.15	0.13	0.34	0.16	0.2	0.15	0.29	-0.17	0.2	0.17	0.18	0.14
2	Area 22	19.0833	33.9799	12.9124	14.2715	13.2522	12.9124	15.291	19.0287	17.3297	16.99	17.3297	16.6502	15.291	14.2715	14.9512	14.2715	15.291	14.6113	17.3297	18.3491	19.0287	16.3103	0.16	0.14	0.15	0.19	0.2	0.17	0.16	0.13	0.16	0.12	0.27	0.26	0.16	0.15	0.22	-0.29	0.17	0.18	0.17	0.17
2	Area 23	18.9367	31.5272	10.7193	13.2414	12.2956	12.6109	13.2414	17.34	15.4483	15.1331	13.872	15.7636	14.1872	12.2956	13.2414	14.1872	13.872	14.1872	16.3941	17.9705	17.34	14.8178	0.11	0.16	0.14	0.17	0.17	0.16	0.18	0.21	0.33	0.17	0.22	0.29	0.18	0.15	0.25	-0.33	0.16	0.08	0.2	0.26
2	Area 24	19.0567	29.1576	9.33044	12.5378	10.7883	11.0799	13.1209	16.0367	13.7041	14.2872	14.5788	13.9957	14.2872	10.7883	11.9546	12.8293	12.8293	14.2872	15.162	15.4535	16.6198	14.8704	0.19	0.17	0.18	0.17	0.05	0.25	0.19	0.17	0.23	0.15	0.19	0.25	0.15	0.15	0.24	-0.2	0.23	0.19	0.15	0.17
2	Area 25	20.4833	28.4519	13.0879	13.6569	13.3724	13.6569	13.3724	16.7866	15.364	15.6486	15.0795	15.0795	15.364	15.0795	14.5105	14.5105	15.0795	13.9414	16.2176	16.5021	16.2176	16.2176	0.06	0.07	0.07	0.05	0.12	0.06	0.05	0.02	0.08	0.04	0.08	0.1	0.06	0.03	0.11	-0.08	0.05	-0.01	0.11	0.12
2	Area 26	20.3967	31.066	13.9797	14.2903	14.601	14.601	14.9117	18.6396	17.0863	16.465	15.8436	16.465	16.7756	15.8436	15.8436	15.8436	16.1543	11.1837	16.7756	18.0183	17.3969	17.0863	0.08	0.06	0.05	0.15	0.14	0.11	0.08	0.09	0.17	0.1	0.05	0.11	0.09	0.04	0.14	-0.18	0.05	0.05	0.08	0.13
2	Area 27	20.3367	33.4899	14.7356	14.7356	14.4007	15.4054	15.0705	19.7591	17.7497	17.7497	17.7497	16.0752	16.745	17.0799	16.745	16.4101	17.0799	11.0517	18.0846	19.4242	19.0893	18.0846	0.06	0.06	0.12	0.13	0.15	0.09	0.12	0.09	0.1	0.1	0.13	0.12	0.04	0.08	0.12	-0.29	0.08	0.08	0.12	0.11
2	Area 28	20.3967	35.9765	16.1894	15.4699	15.8297	15.8297	15.8297	20.8664	19.0675	19.4273	19.4273	19.0675	18.348	18.7078	18.348	17.2687	17.6285	14.3906	16.9089	20.8664	22.3054	21.2261	0.06	0.13	0.11	0.13	0.14	0.15	0.14	0.06	0.13	0.05	0.14	0.1	0.05	0.08	0.15	-0.17	0.1	0.06	0.02	0.09
2	Area 29	20.16	37.4339	15.3479	14.9735	14.9735	15.7222	17.5939	21.7116	19.4656	19.4656	19.0913	20.2143	19.0913	17.2196	17.9683	16.8452	18.3426	16.8452	17.5939	21.3373	22.4603	20.5886	0.09	0.13	0.15	0.13	0.19	0.17	0.11	0.16	0.1	0.07	0.1	0.14	0.1	0.08	0.17	-0.15	0.11	0.01	0.03	0.16
2	Area 30	20.8033	38.1668	15.2667	14.5034	14.5034	15.6484	17.5567	20.9917	19.4651	19.8467	19.8467	19.8467	17.9384	17.5567	17.175	17.175	16.7934	21.7551	19.0834	21.7551	21.3734	21.7551	0.11	0.16	0.19	0.18	0.19	0.17	0.13	0.12	0.12	0.07	0.2	0.19	0.19	0.12	0.26	-0.19	0.14	0.09	0.06	0.1
2	Area 31	20.6033	38.5237	15.4095	14.639	15.7947	15.0243	15.4095	22.729	20.4176	18.4914	20.0323	20.8028	17.7209	17.3357	17.3357	16.18	16.5652	20.0323	20.0323	21.5733	23.8847	21.188	0.21	0.21	0.14	0.22	0.28	0.07	0.07	0.17	0.09	0.09	0.26	0.22	0.18	0.17	0.25	-0.2	0.11	0.1	0.05	0.12
2	Area 32	20.8033	38.3816	14.585	13.8174	14.585	15.3526	16.8879	21.8775	18.807	19.5746	19.1908	19.9584	17.6555	16.5041	18.0393	16.5041	16.5041	18.0393	19.9584	21.8775	21.8775	20.726	0.22	0.21	0.18	0.2	0.21	0.13	0.13	0.14	0.24	0.16	0.21	0.26	0.15	0.16	0.25	-0.07	0.12	0.11	0.14	0.12
2	Area 33	22.3267	37.3182	13.8078	15.6737	14.1809	14.1809	15.6737	20.1518	18.6591	17.9128	18.6591	19.4055	16.42	16.0468	16.7932	16.7932	15.6737	16.0468	18.6591	21.2714	20.8982	19.4055	0.24	0.17	0.22	0.21	0.25	0.18	0.16	0.17	0.16	0.1	0.29	0.21	0.18	0.16	0.29	-0.1	0.19	0.15	0.04	0.15
2	Area 34	22.53	35.1375	14.055	14.4064	14.055	12.6495	14.7577	18.9742	17.2174	17.5687	17.2174	17.2174	15.4605	14.7577	15.4605	14.7577	15.8119	15.8119	17.2174	19.3256	20.0283	18.2715	0.14	0.18	0.13	0.19	0.24	0.21	0.22	0.18	0.19	0.13	0.28	0.19	0.15	0.17	0.2	-0.28	0.16	0.19	0.08	0.12
2	Area 35	22.7367	32.4068	10.3702	13.6109	12.3146	12.3146	13.2868	18.1478	14.9071	15.8794	16.8515	15.8794	14.9071	13.9349	11.6665	13.6109	13.9349	12.9627	17.1756	18.1478	18.4719	14.5831	0.21	0.19	0.14	0.2	0.18	0.15	0.21	0.2	0.16	0.09	0.26	0.18	0.24	0.15	0.25	-0.34	0.09	0.16	0.12	0.21
2	Area 36	22.82	30.0294	9.90969	13.2129	11.7114	11.1109	12.0117	16.5161	14.1138	14.7144	15.0147	15.315	13.8135	12.0117	12.312	13.5132	14.1138	14.4141	15.6153	17.1167	16.8164	14.4141	0.18	0.18	0.14	0.19	0.2	0.23	0.18	0.21	0.23	0.09	0.24	0.2	0.14	0.14	0.23	-0.32	0.2	0.16	0.08	0.19
2	Area 37	22.56	28.6832	12.9074	13.7679	13.7679	14.0548	14.6284	16.6363	14.9153	15.7758	15.4889	14.0548	16.0626	14.6284	15.2021	15.2021	15.7758	14.0548	15.2021	17.4967	17.2099	16.9231	0.08	0.04	0.08	0.08	0.02	0.1	0.1	0.05	0.06	0.07	0.07	0.11	0	0	0.08	-0.06	0.1	-0.01	0.02	0.09
2	Area 38	23.14	31.4146	13.8224	13.8224	14.7649	14.1366	14.1366	17.2781	16.6498	16.6498	16.6498	16.0215	16.6498	16.0215	16.3356	15.7073	16.0215	9.11024	14.7649	18.8488	17.9063	17.9063	0.03	0.1	0.06	0.12	0.09	0.11	0.11	0.12	0.14	0.13	0.1	0.09	0.06	0.06	0.15	-0.25	0.11	0.09	0.08	0.09
2	Area 39	23.0233	34.2767	15.4245	14.3962	15.0817	15.4245	16.7956	20.2232	18.1666	18.1666	17.8239	18.1666	17.4811	17.1383	17.8239	16.11	17.4811	9.2547	18.5094	20.566	20.566	18.1666	0.08	0.13	0.1	0.08	0.06	0.1	0.07	0	0.16	0	0.14	0.13	0.08	0.09	0.11	-0.23	0.07	0.04	0.03	0.14
2	Area 40	23.1167	36.2493	14.1372	14.8622	15.9497	16.3122	16.3122	19.9371	18.4872	18.4872	19.5746	18.4872	18.8497	17.7622	18.8497	16.6747	17.7622	12.6873	18.8497	21.3871	21.0246	19.9371	0.12	0.16	0.1	0.1	0.07	0.15	0.1	0.15	0.1	0.14	0.09	0.2	0.04	0.1	0.17	-0.29	0.11	0.11	0.11	0.12
2	Area 41	24.4367	37.6016	16.1687	14.6646	16.5447	15.7927	16.9207	21.4329	19.5528	19.1768	18.8008	19.5528	17.6727	18.4248	18.0488	16.5447	17.6727	16.5447	19.5528	21.0569	21.0569	20.3048	0.14	0.17	0.13	0.18	0.16	0.12	0.04	0.14	0.19	0.06	0.21	0.15	0.13	0.13	0.21	-0.18	0.1	0.07	0.14	0.14
2	Area 42	24.8533	38.7748	16.6731	15.5099	15.5099	15.5099	18.2242	21.7139	19.3874	20.5506	19.7751	20.1629	17.0609	17.8364	17.8364	17.4487	17.4487	15.5099	19.3874	22.8771	22.8771	20.1629	0.12	0.15	0.18	0.18	0.15	0.14	0.13	0.07	0.14	0.09	0.19	0.21	0.12	0.09	0.23	-0.17	0.1	0.11	0.09	0.17
2	Area 43	25.15	39.0671	14.0642	15.6269	15.6269	14.8455	16.0175	22.2683	21.0963	20.3149	17.9709	19.5336	17.9709	17.5802	17.1895	17.1895	17.1895	19.5336	20.3149	22.6589	22.6589	21.4869	0.24	0.18	0.24	0.25	0.23	0.16	0.05	0.09	0.19	0.07	0.26	0.2	0.16	0.15	0.25	-0.25	0.09	0.16	0.1	0.16
2	Area 44	25.15	39.1358	16.8284	15.6543	14.8716	14.4803	17.2198	21.9161	19.9593	19.5679	20.742	20.3506	18.3938	17.2198	16.8284	17.6111	17.2198	14.8716	19.1766	22.3074	21.5247	21.1334	0.11	0.18	0.21	0.23	0.19	0.17	0.12	0.14	0.14	0.11	0.16	0.2	0.2	0.15	0.22	-0.07	0.13	0.09	0.09	0.14
2	Area 45	24.9433	38.2462	12.6212	15.6809	14.1511	15.2985	16.8283	21.0354	19.1231	19.1231	19.888	20.2705	17.5933	16.4459	17.2108	16.0634	17.5933	18.3582	19.5056	20.2705	22.1828	19.1231	0.29	0.16	0.2	0.16	0.25	0.13	0.13	0.16	0.14	0.09	0.27	0.24	0.16	0.16	0.24	-0.26	0.11	0.14	0	0.09
2	Area 46	25.51	36.1022	14.0799	14.4409	13.7188	13.7188	14.4409	19.4952	17.329	17.6901	17.6901	16.968	16.246	15.1629	15.1629	14.4409	16.246	15.1629	18.4121	19.8562	19.8562	16.607	0.17	0.17	0.19	0.2	0.2	0.2	0.18	0.13	0.2	0.1	0.2	0.2	0.15	0.21	0.21	-0.32	0.16	0.16	0.16	0.28
2	Area 47	25.45	33.4837	12.0541	14.0632	12.7238	12.0541	13.0587	18.0812	17.0767	16.0722	16.0722	17.4115	15.0677	11.7193	13.3935	13.7283	14.0632	14.398	17.0767	18.416	18.7509	16.7419	0.14	0.17	0.18	0.18	0.16	0.19	0.2	0.17	0.26	0.13	0.21	0.27	0.18	0.24	0.28	-0.37	0.21	0.15	0.27	0.19
2	Area 48	25.48	30.9651	11.7667	13.0053	12.0764	11.7667	13.315	17.0308	15.1729	14.8632	15.1729	13.9343	14.5536	12.386	11.7667	12.6957	14.2439	16.4115	16.1018	15.7922	17.0308	15.7922	0.12	0.12	0.15	0.18	0.17	0.22	0.16	0.16	0.21	0.15	0.2	0.23	0.22	0.17	0.2	-0.24	0.17	0.22	0.16	0.19
2	Area 49	26.5833	28.4918	13.3911	13.1062	13.1062	13.6761	13.6761	16.2403	15.3856	15.9554	15.1006	15.3856	15.1006	14.8157	14.8157	15.1006	15.6705	14.5308	15.9554	16.8102	15.9554	16.5252	0.04	0.09	0.06	0.12	0.16	0.16	0.09	0.04	0.08	0.1	0.06	0.16	0.05	0.01	0.13	-0.04	0.07	0	0.08	0.05
2	Area 50	26.89	31.19	13.0998	13.7236	14.3474	14.6593	14.3474	17.7783	16.8426	16.5307	16.2188	16.2188	16.8426	15.595	16.8426	15.9069	16.2188	10.2927	16.8426	18.0902	17.7783	18.0902	0.06	0.06	0.05	0.11	0.13	0.12	0.07	0.05	0.08	0.06	0.11	0.15	0.08	0.11	0.13	-0.18	0.07	0.05	0.04	0.09
2	Area 51	27.0633	34.0279	15.3126	15.3126	14.2917	14.632	15.9931	19.0556	18.7154	18.7154	17.3542	17.3542	18.0348	17.014	17.3542	16.6737	18.0348	11.5695	18.3751	19.7362	19.3959	19.0556	0.08	0.08	0.1	0.17	0.09	0.12	0.01	0.03	0.2	0.1	0.11	0.15	0.04	0.1	0.13	-0.28	0.09	0.12	0.01	0.12
2	Area 52	27	36.3669	14.9104	14.5468	16.0014	15.2741	17.0924	21.4565	17.8198	20.0018	18.9108	18.9108	17.4561	16.7288	17.4561	16.3651	18.1835	12.7284	19.6381	21.8202	22.1838	20.3655	0.14	0.13	0.09	0.13	0.09	0.09	0.14	0.09	0.09	0.06	0.17	0.2	0.08	0.11	0.15	-0.21	0.08	0.06	0.08	0.12
2	Area 53	26.9433	38.2811	16.4609	15.6953	15.6953	15.6953	16.4609	22.2031	19.5234	19.1406	19.9062	19.9062	19.1406	17.6093	17.9921	16.8437	16.8437	14.9297	20.289	21.8203	22.5859	20.289	0.14	0.15	0.18	0.15	0.2	0.16	0.09	0.15	0.14	0.14	0.15	0.19	0.18	0.13	0.29	-0.18	0.09	0.12	0.03	0.17
2	Area 54	27.55	39.3151	16.9055	15.3329	15.3329	16.1192	18.8712	22.0164	20.0507	20.0507	20.0507	20.4438	19.2644	17.2986	20.0507	17.2986	18.4781	20.4438	20.4438	22.4096	21.2301	20.0507	0.1	0.17	0.16	0.17	0.11	0.2	0.1	0.1	0.11	0.12	0.19	0.27	0.08	0.1	0.2	-0.28	0.13	0.09	0.16	0.19
2	Area 55	27.43	40.2931	16.1172	15.7143	16.1172	15.7143	17.326	22.5641	20.5495	20.5495	20.5495	21.3554	18.1319	16.9231	18.5348	16.9231	16.5202	20.1466	21.3554	24.1759	22.9671	22.1612	0.11	0.16	0.15	0.23	0.28	0.15	0.13	0.11	0.15	0.08	0.23	0.25	0.15	0.14	0.29	-0.17	0.13	0.02	0.14	0.1
2	Area 56	27.55	39.7397	15.1011	15.8959	14.7037	15.1011	18.2802	21.062	20.6646	20.6646	19.8698	20.6646	19.4724	17.0881	18.2802	17.0881	18.2802	19.0751	20.2672	23.049	22.2542	21.062	0.21	0.16	0.21	0.24	0.15	0.18	0.12	0.13	0.22	0.1	0.16	0.24	0.18	0.19	0.21	-0.24	0.16	0.13	0.13	0.11
2	Area 57	28.6133	38.5397	14.6451	14.6451	15.8013	14.6451	16.9575	21.1968	20.4261	19.2699	18.4991	20.4261	17.7283	16.5721	16.9575	16.9575	16.5721	16.1867	20.4261	21.1968	22.353	20.4261	0.21	0.25	0.17	0.21	0.22	0.17	0.14	0.16	0.12	0.1	0.19	0.27	0.16	0.16	0.25	-0.21	0.11	0.15	0.12	0.16
2	Area 58	29.22	36.519	12.7817	15.338	13.1468	13.1468	15.7032	19.7203	17.5291	17.8943	17.8943	16.7987	16.0684	14.6076	15.338	15.338	15.7032	14.9728	18.6247	19.3551	20.4506	18.9899	0.14	0.17	0.17	0.21	0.21	0.22	0.19	0.13	0.27	0.19	0.23	0.3	0.19	0.22	0.29	-0.34	0.16	0.16	0.16	0.17
2	Area 59	29.25	33.7217	13.1515	14.1631	12.477	12.8142	14.1631	18.5469	16.8608	16.8608	15.8492	16.8608	14.8376	13.8259	13.4887	14.5003	16.5236	14.8376	17.1981	19.5586	18.5469	17.5353	0.1	0.19	0.16	0.17	0.16	0.21	0.2	0.21	0.27	0.12	0.27	0.26	0.19	0.14	0.22	-0.3	0.14	0.17	0.16	0.17
2	Area 60	29.3767	31.3618	10.9766	13.4856	12.5447	11.9175	14.1128	17.8762	14.4264	15.3673	15.6809	16.6217	14.1128	12.5447	12.8583	12.8583	15.0536	15.6809	15.9945	16.3081	18.1898	16.3081	0.14	0.2	0.15	0.2	0.17	0.18	0.18	0.15	0.17	0.08	0.26	0.26	0.14	0.21	0.16	-0.21	0.2	0.21	0.07	0.15
2	Area 61	29.13	28.9893	13.3351	13.625	14.2048	13.625	13.3351	17.3936	15.0745	16.234	15.6542	15.3643	16.8138	15.0745	15.9441	15.3643	15.6542	15.3643	16.5239	17.1037	17.3936	16.5239	0.02	0.08	0.04	0.08	0.05	0.09	0.1	0.02	0.1	0.04	0.07	0.09	0.02	0.01	0.09	-0.06	0.05	0.06	-0.01	0.12
2	Area 62	29.7733	31.9582	13.4224	14.7008	14.0616	15.3399	15.9791	18.8553	16.9378	17.2574	16.9378	17.2574	17.577	16.6182	15.9791	15.6595	17.2574	10.8658	17.2574	18.2162	17.577	19.1749	0.14	0.09	0.12	0.08	0.04	0.12	0.09	0.07	0.15	0.05	0.08	0.18	0.07	0.04	0.08	-0.18	0.12	0.02	0.07	0.03
2	Area 63	29.5433	34.7719	14.6042	14.6042	14.9519	15.6473	15.2996	20.1677	19.1245	18.4291	17.3859	19.4722	18.4291	17.7337	16.6905	16.6905	18.4291	12.5179	18.4291	20.8631	19.82	19.82	0.09	0.12	0.13	0.13	0.17	0.1	0.08	0.06	0.16	0.08	0.16	0.19	0.15	0.05	0.12	-0.22	0.11	0.08	0.06	0.13
2	Area 64	29.6233	37.2049	15.9981	14.882	16.3702	15.9981	16.3702	21.9509	19.7186	19.3466	19.7186	19.7186	18.9745	18.9745	18.9745	17.4863	17.8584	14.5099	20.0907	21.5788	21.9509	21.5788	0.07	0.13	0.07	0.15	0.12	0.13	0.09	0.09	0.12	0.06	0.15	0.12	0.08	0.12	0.15	-0.22	0.11	0.04	0.09	0.07
2	Area 65	30.93	38.8764	17.1056	15.9393	15.9393	15.5506	19.0495	22.1596	20.9933	20.2157	20.6045	20.2157	18.6607	18.2719	18.6607	18.2719	17.8832	14.3843	20.6045	22.1596	22.9371	22.1596	0.04	0.19	0.15	0.18	0.12	0.08	0.15	0.1	0.15	0.03	0.22	0.17	0.14	0.1	0.22	-0.18	0.08	0.15	0.05	0.11
2	Area 66	31.8333	40.2897	15.3101	15.3101	16.9217	16.9217	17.7275	22.9651	21.7565	21.3535	21.3535	21.3535	18.9362	16.9217	19.3391	16.9217	18.5333	20.5478	21.3535	23.7709	22.5622	22.1593	0.17	0.23	0.14	0.23	0.18	0.15	0.13	0.12	0.18	0.07	0.22	0.29	0.14	0.17	0.24	-0.22	0.13	0.11	0.05	0.14
2	Area 67	31.9267	40.3746	15.7461	15.7461	16.5536	16.9573	18.976	22.6097	20.1873	21.8023	22.206	20.591	18.1685	18.1685	17.3611	17.7648	16.1498	19.7835	21.8023	24.2247	23.0135	20.9948	0.26	0.17	0.16	0.2	0.15	0.16	0.17	0.12	0.14	0.03	0.22	0.29	0.2	0.16	0.28	-0.29	0.13	0.11	0.09	0.19
2	Area 68	32.1133	39.8751	15.5513	15.1525	17.545	15.95	18.7413	22.7288	20.3363	20.7351	20.7351	21.1338	18.3425	17.545	17.9438	16.7475	18.3425	21.5326	21.5326	21.5326	23.5263	20.7351	0.25	0.23	0.15	0.23	0.17	0.14	0.19	0.16	0.1	0.01	0.26	0.27	0.18	0.18	0.24	-0.25	0.1	0.11	0.03	0.19
2	Area 69	31.8333	38.4408	13.8387	15.3763	15.3763	15.7607	15.7607	21.9112	19.6048	19.6048	19.2204	18.0672	16.1451	16.5295	16.9139	16.9139	16.9139	16.1451	19.9892	21.1424	21.1424	21.9112	0.25	0.18	0.19	0.17	0.21	0.16	0.12	0.15	0.24	0.08	0.27	0.23	0.18	0.11	0.27	-0.26	0.14	0.22	0.17	0.11
2	Area 70	32.4333	36.6403	14.2897	15.0225	14.6561	14.2897	16.8545	20.5186	16.8545	18.3201	18.6865	18.6865	15.7553	14.2897	15.3889	15.7553	16.1217	14.6561	19.0529	20.1521	20.5186	19.4193	0.21	0.19	0.17	0.17	0.18	0.17	0.2	0.23	0.18	0.12	0.3	0.29	0.23	0.2	0.23	-0.29	0.16	0.14	0.19	0.2
2	Area 71	32.34	34.0732	13.2885	14.3107	12.9478	13.2885	14.9922	18.3995	17.0366	17.0366	16.3551	16.6959	14.6515	13.6293	13.2885	14.3107	16.3551	15.6737	17.7181	18.0588	19.4217	18.3995	0.16	0.22	0.17	0.16	0.21	0.2	0.16	0.19	0.21	0.1	0.29	0.26	0.2	0.17	0.18	-0.34	0.2	0.16	0.11	0.2
2	Area 72	32.1467	31.3905	12.5562	13.184	12.8701	12.2423	13.184	17.5786	14.7535	15.6952	14.4396	16.9508	14.1257	14.1257	12.5562	13.4979	14.7535	15.6952	16.6369	17.2647	16.6369	15.3813	0.13	0.2	0.17	0.19	0.16	0.21	0.25	0.21	0.28	0.08	0.27	0.26	0.2	0.13	0.21	-0.2	0.16	0.13	0.22	0.21
2	Area 73	32.6567	29.3029	13.4793	14.0654	14.0654	14.3584	13.4793	17.8748	16.1166	16.7027	16.1166	14.9445	15.5305	14.9445	15.8236	14.6515	15.8236	14.9445	15.5305	17.2887	16.9957	17.2887	0.03	0.06	0.05	0.09	0.13	0.04	0.08	0.11	0.1	0.1	0.12	0.08	0.02	0.07	0.15	-0.03	0.08	0.07	0	0.03
2	Area 74	33.4933	32.2419	13.864	13.5416	15.1537	15.4761	16.4434	19.6675	17.4106	17.4106	16.7658	16.4434	16.7658	16.4434	16.7658	16.1209	17.4106	16.1209	17.733	18.3779	18.3779	19.0227	0.1	0.15	0.06	0.06	0.01	0.07	0.1	0.12	0.23	0.06	0.14	0.12	0.06	0.12	0.1	-0.09	0.03	0.08	0.03	0.08
2	Area 75	33.88	35.3558	14.8494	15.203	15.203	15.9101	18.385	20.86	19.0922	18.7386	18.7386	18.7386	18.0315	16.9708	17.6779	18.385	18.0315	13.0817	19.4457	20.86	20.86	20.86	0.1	0.12	0.1	0.1	0.01	0.13	0.07	0.07	0.16	0.04	0.1	0.15	0.11	0.06	0.14	-0.22	0.1	0.02	0.04	0.06
2	Area 76	33.9133	37.6767	15.0707	17.3313	15.8242	16.5778	19.5919	21.8525	21.099	20.3454	19.9687	19.9687	18.0848	18.4616	18.0848	18.4616	18.8384	14.6939	18.4616	22.2293	21.4757	22.2293	0.13	0.11	0.13	0.11	0.07	0.09	0.04	0.04	0.1	0.09	0.25	0.12	0.11	0.05	0.19	-0.24	0.14	0.01	0.16	0.06
2	Area 77	33.7167	39.0742	14.8482	15.2389	16.4111	16.4111	16.8019	23.0538	21.1	20.7093	20.7093	19.9278	18.7556	18.3649	19.5371	18.3649	18.7556	17.5834	20.7093	22.2723	22.663	22.2723	0.16	0.18	0.16	0.13	0.21	0.13	0.18	0.15	0.12	0.15	0.22	0.19	0.12	0.11	0.17	-0.26	0.1	0.17	0.07	0.16
2	Area 78	34.4	40.1224	15.2465	16.049	15.6478	16.049	18.0551	22.4686	21.6661	21.6661	21.2649	21.6661	18.4563	17.6539	18.8575	16.8514	18.0551	18.4563	20.8637	23.271	23.6722	22.4686	0.19	0.2	0.17	0.2	0.2	0.19	0.11	0.13	0.17	0.04	0.26	0.23	0.1	0.13	0.24	-0.22	0.09	0.1	0.1	0.1
2	Area 79	34.1033	40.6113	17.0568	16.6506	16.2445	15.8384	19.4934	23.9607	20.7118	22.3362	20.7118	20.3057	19.4934	18.2751	18.6812	16.2445	19.0873	19.0873	21.9301	24.3668	22.7423	23.1485	0.2	0.17	0.21	0.2	0.18	0.14	0.18	0.08	0.11	0.07	0.25	0.18	0.2	0.24	0.21	-0.27	0.14	0.09	0.14	0.16
2	Area 80	34.27	40.2323	16.8976	16.0929	15.6906	16.0929	17.2999	22.9324	20.5185	20.9208	20.5185	20.9208	18.5069	16.8976	18.1045	18.1045	18.5069	18.1045	21.3231	22.9324	22.5301	22.5301	0.18	0.18	0.23	0.19	0.31	0.13	0.16	0.16	0.12	0.09	0.28	0.21	0.19	0.16	0.22	-0.22	0.11	0.06	0.12	0.19
2	Area 81	33.7167	39.081	16.0232	16.414	14.0692	14.8508	17.9773	21.1038	21.1038	20.713	20.3222	19.1497	16.8048	17.9773	16.8048	17.1957	19.1497	16.8048	20.3222	21.1038	21.8854	21.1038	0.13	0.18	0.25	0.19	0.17	0.19	0.13	0.14	0.15	0.09	0.26	0.18	0.15	0.13	0.22	-0.23	0.14	0.14	0.09	0.2
2	Area 82	34.4967	37.1276	15.2223	15.5936	14.1085	14.1085	16.3361	20.4202	18.5638	19.6776	18.5638	18.5638	17.45	16.7074	14.851	16.7074	17.0787	15.5936	19.3063	20.4202	20.0489	20.0489	0.12	0.13	0.21	0.17	0.22	0.18	0.22	0.15	0.2	0.14	0.18	0.19	0.22	0.12	0.26	-0.31	0.18	0.15	0.22	0.16
2	Area 83	34.99	34.679	12.8312	15.2588	13.178	13.178	15.6055	19.0735	17.6863	16.6459	16.6459	16.6459	15.6055	14.912	14.2184	14.2184	16.2991	16.6459	18.3799	19.767	19.4202	18.0331	0.22	0.18	0.19	0.2	0.12	0.2	0.17	0.21	0.21	0.2	0.27	0.27	0.25	0.21	0.23	-0.29	0.16	0.2	0.21	0.19
2	Area 84	35.4167	32.0518	12.5002	15.3849	13.4618	12.5002	13.1412	17.949	15.7054	15.3849	15.3849	15.7054	15.0643	13.4618	12.8207	14.4233	14.1028	16.6669	16.6669	16.6669	17.308	16.0259	0.11	0.14	0.11	0.23	0.14	0.23	0.14	0.21	0.18	0.1	0.24	0.22	0.19	0.13	0.24	-0.17	0.16	0.18	0.1	0.2
2	Area 85	34.89	29.5687	12.7145	14.4886	14.193	14.7843	15.6714	18.0369	16.5585	15.6714	15.3757	14.4886	15.9671	15.3757	15.6714	15.3757	16.8541	16.5585	17.1498	17.7412	17.1498	18.0369	0.11	0.02	0.09	0.06	0.04	0.05	0.04	0.07	0.12	0.06	0.12	0.14	0.03	0.05	0.07	0	0.1	0.09	0.05	0.05
2	Area 86	35.3833	32.4046	14.9061	15.2302	14.5821	15.5542	17.1744	18.7947	17.4985	17.8225	17.8225	16.5263		16.5263	16.5263		16.8504		17.4985	19.7668		19.7668	0.04	0.11	0.05	0.11	0.09	0.14	0.13	0.07	0.1	0.1	--	0.14	0.05	--	0.11	--	0.09	0.06	--	0.05
2	Area 87	35.15	35.6805	15.3426	16.0562	16.0562	16.7698	17.8402	21.0515	20.3379	19.6243	19.2675	18.9107	17.8402	18.197	18.5538	17.8402	18.197	14.629	19.9811	19.9811	21.4083	20.6947	0.07	0.1	0.07	0.13	0.07	0.12	0.06	0.11	0.15	0.04	0.11	0.15	0.07	0.04	0.12	-0.15	0.05	0.14	0.1	0.07
2	Area 88	35.4167	37.7435	15.8523	15.8523	16.2297	16.9846	17.362	22.2687	20.004	20.3815	19.6266	19.6266		18.1169	18.4943		20.004		21.5138	22.6461		22.6461	0.09	0.18	0.08	0.13	0.12	0.08	0.11	0.1	0.13	0.03	--	0.15	0.09	--	0.14	--	0.09	-0.01	--	0.1
2	Area 89	34.3767	39.526	16.2056	17.3914	15.8104	16.6009	18.9725	23.3203	20.9488	20.1582	20.5535	20.1582	19.763	18.9725	17.7867	18.5772	19.763	16.2056	21.344	22.9251	22.9251	22.5298	0.06	0.12	0.15	0.18	0.18	0.1	0.11	0.16	0.15	0.02	0.16	0.19	0.2	0.15	0.14	-0.27	0.12	0.13	0.08	0.07
2	Area 90	34.6933	40.7137	16.2855	16.6926	16.2855	17.0998	18.7283	22.7997	22.7997	21.1711	20.764	19.9497		19.1354	19.1354		19.9497		22.3925	24.4282		23.614	0.19	0.15	0.17	0.19	0.26	0.14	0.07	0.17	0.18	0.11	--	0.19	0.17	--	0.18	--	0.08	0.08	--	0.2
2	Area 91	35.0533	40.7238	16.6968	17.104	17.104	16.2895	19.1402	24.4343	21.9908	20.7691	21.5836	21.5836		18.3257	18.7329		20.7691		21.9908	23.6198		22.3981	0.05	0.13	0.18	0.2	0.15	0.14	0.12	0.18	0.1	0.13	--	0.26	0.21	--	0.14	--	0.1	0.17	--	0.22
2	Area 92	35.35	40.0594	16.0238	17.6261	15.6232	16.4244	19.6291	24.0357	20.4303	20.8309	20.8309	19.6291	18.0267	19.2285	18.0267	18.0267	20.0297	17.6261	21.6321	23.6351	21.6321	20.8309	0.12	0.13	0.19	0.21	0.24	0.03	0.15	0.16	0.15	0.12	0.27	0.25	0.22	0.2	0.24	-0.25	0.09	0.07	0.04	0.2
2	Area 93	35.0533	39.0613	17.187	16.4058	16.7964	16.4058	18.3588	22.6556	19.5307	20.3119	20.3119	18.7494		17.187	18.3588		17.5776		20.7025	22.2649		21.8743	0.07	0.14	0.15	0.19	0.17	0.12	0.18	0.14	0.15	0.11	--	0.23	0.16	--	0.26	--	0.16	0.11	--	0.17
2	Area 94	35.65	37.2934	14.1715	14.9174	14.5444	14.9174	16.782	21.2572	19.0196	19.0196	19.0196	19.0196	16.4091	16.4091	15.2903	14.5444	16.782	19.3926	19.3926	19.0196	21.2572	17.9008	0.21	0.21	0.23	0.19	0.19	0.17	0.16	0.22	0.21	0.1	0.25	0.19	0.21	0.21	0.2	-0.29	0.2	0.22	0.12	0.13
2	Area 95	35.65	34.8771	13.6021	16.0434	13.9508	13.6021	13.9508	20.9262	18.1361	17.4385	17.0898	17.7873		15.3459	14.9971		13.9508		18.1361	18.1361		20.2287	0.21	0.17	0.18	0.24	0.27	0.14	0.11	0.21	0.25	0.16	--	0.19	0.18	--	0.32	--	0.19	0.25	--	0.18
2	Area 96	35.65	32.3327	12.9331	15.5197	14.2264	14.2264	13.903	17.783	15.843	16.1663	16.4897	16.1663	15.1964	14.5497	14.2264	14.5497	14.873	18.4296	17.1363	17.783	18.1063	17.1363	0.11	0.14	0.16	0.15	0.27	0.19	0.15	0.25	0.17	0.09	0.21	0.16	0.19	0.1	0.2	0.01	0.16	0.14	0.03	0.2
3	Area 1	18.5	43.3749	16.0487	18.2175	18.6512	19.9525	18.6512	24.7237	22.1212	21.6875	21.6875	21.6875	21.6875	22.1212	22.1212	19.9525	21.2537	20.3862	21.6875	24.29	25.1575	23.4225	0.17	0.14	0.14	0.16	0.17	0.11	0.1	0.17	0.19	0.09	0.21	0.21	0.12	0.15	0.19	-0.09	0.05	0.08	0.06	0.07
3	Area 2	18.18	47.4917	18.9967	19.4716	18.9967	19.4716	19.9465	25.6455	23.7459	23.7459	22.796	20.8964	22.796	21.8462	22.796	21.8462	22.796	19.9465	23.7459	27.0703	26.5954	25.1706	0.11	0.22	0.14	0.21	0.18	0.22	0.09	0.16	0.25	0.12	0.27	0.3	0.16	0.17	0.18	-0.19	0.1	0.05	0.07	0.19
3	Area 3	18.1233	51.7692	19.6723	19.1546	20.7077	21.2254	21.2254	28.4731	24.8492	25.8846	25.8846	27.4377	24.3315	24.8492	23.8138	22.7785	23.8138	17.0838	23.8138	29.5085	28.9908	25.8846	0.21	0.23	0.18	0.24	0.14	0.21	0.14	0.18	0.22	0.03	0.35	0.26	0.18	0.24	0.21	-0.26	0.07	0.03	0.06	0.17
3	Area 4	18.0633	55.4336	21.6191	21.0648	21.6191	20.5104	23.2821	31.0428	27.1625	27.1625	27.1625	26.0538	24.3908	24.3908	24.9451	22.7278	24.9451	22.7278	27.1625	30.4885	31.0428	28.2711	0.24	0.25	0.25	0.32	0.26	0.16	0.1	0.19	0.16	0.17	0.36	0.31	0.22	0.25	0.26	-0.32	0.11	0.11	0.13	0.2
3	Area 5	18.0367	58.5038	21.6464	20.4763	21.0614	22.8165	25.7417	31.007	29.8369	28.0818	29.2519	28.6669	24.5716	25.7417	25.1566	23.4015	26.3267	23.9866	28.0818	32.1771	34.5172	31.007	0.28	0.32	0.32	0.32	0.29	0.28	0.13	0.21	0.22	0.18	0.47	0.34	0.4	0.29	0.34	-0.25	0.13	0.12	0.12	0.24
3	Area 6	18.0933	59.9335	20.9767	22.7747	22.1754	21.5761	26.9701	31.7648	30.5661	30.5661	29.3674	26.9701	26.9701	25.1721	26.3708	24.5727	24.5727	28.1687	29.3674	33.5628	34.1621	26.9701	0.29	0.32	0.31	0.34	0.3	0.2	0.15	0.15	0.22	0.11	0.41	0.41	0.28	0.3	0.41	-0.27	0.13	0.15	0.21	0.27
3	Area 7	18.0367	60.4391	21.1537	21.1537	22.9668	22.9668	27.1976	32.0327	30.8239	27.1976	30.2195	30.2195	25.9888	27.1976	26.5932	23.5712	24.1756	29.6151	30.8239	32.6371	32.0327	28.4064	0.31	0.37	0.33	0.33	0.26	0.28	0.17	0.33	0.21	0.17	0.48	0.32	0.34	0.33	0.42	-0.27	0.15	0.16	0.16	0.22
3	Area 8	17.7433	59.7517	19.1205	23.3032	23.9007	21.5106	23.3032	31.6684	28.0833	26.8883	28.0833	27.4858	25.0957	25.6932	23.3032	23.3032	26.8883	27.4858	28.6808	32.2659	32.2659	29.2783	0.33	0.31	0.29	0.38	0.38	0.3	0.21	0.23	0.27	0.24	0.45	0.39	0.29	0.33	0.43	-0.28	0.22	0.17	0.15	0.28
3	Area 9	18.7633	57.9588	20.8652	22.0243	19.1264	21.4448	26.0815	31.2978	27.8202	26.0815	27.2406	27.8202	25.5019	23.7631	22.0243	23.1835	24.3427	27.8202	27.8202	30.7182	30.7182	27.8202	0.37	0.31	0.37	0.33	0.29	0.31	0.26	0.27	0.27	0.17	0.4	0.42	0.37	0.33	0.37	-0.31	0.21	0.17	0.25	0.25
3	Area 10	18.3567	54.7833	16.435	21.9133	18.6263	18.6263	22.4611	28.4873	26.296	24.6525	26.296	26.8438	23.009	20.8176	18.6263	19.722	20.2698	26.296	25.7481	29.0351	30.6786	23.009	0.37	0.25	0.32	0.37	0.32	0.33	0.23	0.28	0.3	0.17	0.35	0.43	0.35	0.31	0.47	-0.3	0.25	0.17	0.17	0.27
3	Area 11	18.4433	50.8526	16.2728	19.324	15.2558	15.7643	21.8666	25.9349	23.9007	21.8666	22.8837	26.9519	20.3411	13.7302	16.2728	20.8496	18.307	24.9178	24.4093	24.9178	24.9178	24.4093	0.38	0.34	0.47	0.41	0.34	0.3	0.28	0.36	0.35	0.07	0.43	0.55	0.43	0.28	0.43	-0.4	0.33	0.26	0.37	0.2
3	Area 12	18.3833	46.6414	14.9253	19.123	14.4588	15.8581	20.5222	23.3207	20.9886	21.9215	21.455	23.7871	17.7237	13.9924	13.9924	18.6566	19.123	22.8543	22.3879	22.8543	24.72	21.9215	0.24	0.25	0.35	0.32	0.25	0.38	0.32	0.3	0.3	0.15	0.42	0.47	0.45	0.23	0.34	-0.16	0.29	0.22	0.23	0.24
3	Area 13	18.24	45.4221	17.7146	19.5315	19.0773	20.8942	20.8942	24.0737	24.0737	23.1653	22.2568	22.7111	23.6195	21.3484	23.1653	22.2568	22.2568	19.9857	22.7111	26.799	23.6195	25.4364	0.19	0.15	0.17	0.13	0.17	0.16	0.09	0.07	0.24	0.06	0.18	0.22	0.09	0.11	0.21	-0.1	0.1	0.01	0.06	0.08
3	Area 14	18.5	50.4367	19.6703	19.1659	20.679	21.1834	22.6965	27.7402	25.7227	25.2184	24.714	23.2009	24.714	24.714	23.7052	23.2009	23.7052	16.1397	25.7227	28.7489	26.7314	26.2271	0.15	0.24	0.18	0.19	0.12	0.2	0.14	0.17	0.2	0.1	0.23	0.18	0.21	0.15	0.25	-0.3	0.1	0.07	0.12	0.13
3	Area 15	18.3567	54.3894	21.2119	20.668	21.7558	21.7558	23.3875	28.2825	27.1947	27.1947	28.2825	25.0191	26.1069	25.0191	27.1947	23.3875	25.563	14.6851	26.6508	29.3703	28.8264	26.1069	0.17	0.2	0.22	0.2	0.16	0.25	0.08	0.14	0.15	0.14	0.23	0.27	0.19	0.2	0.24	-0.32	0.1	0.14	0.15	0.23
3	Area 16	18.27	58.2461	20.9686	20.9686	21.5511	21.5511	26.2108	30.8704	30.288	29.1231	29.1231	29.7055	26.7932	25.6283	26.2108	25.0458	26.7932	20.9686	25.6283	32.0354	33.2003	29.1231	0.23	0.26	0.26	0.27	0.23	0.23	0.2	0.17	0.19	0.07	0.31	0.33	0.29	0.23	0.28	-0.24	0.15	0.07	0.08	0.24
3	Area 17	19.17	60.933	23.7639	20.1079	21.3265	23.1545	25.5919	32.9038	32.2945	31.0758	29.8572	29.8572	27.4198	26.8105	27.4198	24.9825	28.6385	28.6385	29.8572	32.2945	33.5131	30.4665	0.21	0.32	0.35	0.33	0.28	0.23	0.08	0.14	0.24	0.18	0.43	0.34	0.31	0.31	0.26	-0.29	0.13	0.12	0.17	0.18
3	Area 18	18.782	62.7109	23.8301	21.3217	22.5759	22.5759	28.847	33.2368	30.1012	31.3554	30.7283	29.4741	27.5928	26.9657	26.3386	25.7114	26.3386	26.3386	31.9825	33.8639	35.7452	31.9825	0.19	0.35	0.37	0.34	0.32	0.23	0.1	0.18	0.28	0.08	0.47	0.34	0.31	0.29	0.42	-0.15	0.15	0.11	0.05	0.17
3	Area 19	18.7933	63.2172	20.8617	22.7582	23.3904	22.7582	25.919	34.7695	30.9764	30.9764	29.7121	32.2408	27.1834	26.5512	24.0225	24.6547	26.5512	30.3443	30.3443	32.8729	36.666	33.5051	0.38	0.33	0.34	0.41	0.35	0.29	0.2	0.23	0.25	0.13	0.4	0.38	0.4	0.35	0.4	-0.28	0.18	0.13	0.13	0.18
3	Area 20	18.8233	61.866	22.2718	24.1277	22.8904	21.0344	25.3651	33.4076	30.3144	29.6957	29.077	29.6957	25.3651	28.4584	27.8397	23.5091	26.6024	30.3144	29.077	34.0263	33.4076	31.5517	0.32	0.33	0.36	0.45	0.3	0.24	0.21	0.21	0.25	0.19	0.49	0.38	0.39	0.34	0.4	-0.27	0.21	0.15	0.16	0.2
3	Area 21	18.6467	60.201	21.0703	23.4784	22.8764	19.8663	24.0804	32.5085	27.6925	28.2945	28.2945	27.6925	25.8864	23.4784	25.2844	23.4784	25.8864	30.7025	29.4985	32.5085	33.7126	29.4985	0.33	0.26	0.31	0.38	0.34	0.26	0.25	0.34	0.28	0.17	0.47	0.3	0.36	0.29	0.41	-0.21	0.22	0.28	0.22	0.23
3	Area 22	19.0833	57.3768	19.5081	20.0819	19.5081	17.7868	21.8032	29.2622	25.2458	26.9671	26.3933	28.6884	22.377	22.9507	20.6557	21.2294	23.5245	27.5409	26.3933	28.6884	30.9835	26.3933	0.34	0.33	0.37	0.42	0.38	0.33	0.33	0.24	0.35	0.18	0.48	0.39	0.35	0.33	0.35	-0.35	0.29	0.24	0.25	0.3
3	Area 23	18.9367	53.2353	16.5029	19.6971	15.9706	18.6324	20.7618	25.553	25.0206	25.0206	23.4235	23.9559	20.2294	20.2294	14.3735	18.6324	19.6971	25.553	23.9559	28.2147	28.2147	24.4883	0.26	0.31	0.36	0.36	0.27	0.37	0.27	0.31	0.41	0.23	0.44	0.41	0.5	0.36	0.48	-0.39	0.33	0.17	0.28	0.31
3	Area 24	19.0567	49.2342	14.7703	19.2013	15.2626	15.2626	20.6783	23.1401	22.1554	21.1707	22.6477	24.1247	18.2166	15.7549	15.2626	18.709	19.2013	26.0941	22.6477	26.0941	24.6171	23.6324	0.29	0.29	0.35	0.4	0.16	0.49	0.28	0.31	0.4	0.17	0.47	0.43	0.37	0.29	0.42	-0.24	0.36	0.24	0.26	0.26
3	Area 25	20.4833	48.0425	20.1779	19.6974	20.6583	20.6583	20.6583	25.943	24.0213	23.0604	23.5408	23.5408	24.5017	23.5408	23.5408	23.0604	23.0604	21.6192	25.4626	26.4234	26.9038	25.943	0.13	0.18	0.13	0.16	0.2	0.12	0.1	0.14	0.15	0.03	0.13	0.18	0.13	0.15	0.18	-0.09	0.06	0.01	0.1	0.14
3	Area 26	20.3967	52.4565	20.9826	20.9826	20.9826	20.9826	20.9826	27.802	27.2774	25.1791	25.1791	23.6054	24.6546	24.6546	23.6054	24.13	24.6546	16.2615	26.2283	26.2283	29.3757	27.2774	0.16	0.18	0.18	0.26	0.23	0.24	0.12	0.15	0.23	0.15	0.19	0.24	0.22	0.13	0.18	-0.19	0.08	0.12	0.08	0.14
3	Area 27	20.3367	56.5495	22.0543	21.4888	21.4888	22.6198	22.6198	31.1022	27.7093	28.2748	27.7093	25.4473	26.0128	24.8818	26.0128	26.0128	24.3163	17.5303	28.8403	29.9713	31.6677	29.4058	0.21	0.18	0.2	0.27	0.21	0.16	0.19	0.15	0.19	0.13	0.29	0.32	0.16	0.19	0.25	-0.29	0.07	0.17	0.13	0.12
3	Area 28	20.3967	60.7482	20.6544	23.0843	23.0843	24.2993	23.6918	33.4115	30.3741	30.3741	29.1591	28.5516	26.1217	27.3367	28.5516	24.9067	26.1217	27.3367	26.7292	34.019	32.1965	32.804	0.27	0.27	0.27	0.24	0.23	0.2	0.2	0.16	0.28	0.12	0.39	0.27	0.19	0.28	0.29	-0.28	0.09	0.1	0.12	0.16
3	Area 29	20.16	63.209	24.6515	23.3874	24.0194	22.1232	27.1799	33.5008	31.6045	29.0762	31.6045	29.7082	27.1799	26.5478	27.1799	26.5478	27.1799	29.7082	28.4441	36.6613	35.3971	32.8687	0.24	0.26	0.25	0.35	0.26	0.32	0.13	0.24	0.15	0.13	0.32	0.36	0.35	0.22	0.39	-0.2	0.11	0.02	0.08	0.24
3	Area 30	20.8033	64.4466	25.1342	21.2674	22.5563	22.5563	28.3565	34.8012	30.2899	30.2899	31.5788	30.9344	29.001	25.1342	27.712	25.7786	29.001	35.4456	30.2899	33.5122	37.379	34.1567	0.23	0.32	0.36	0.36	0.34	0.21	0.21	0.22	0.24	0.19	0.38	0.43	0.34	0.32	0.33	-0.21	0.15	0.16	0.04	0.15
3	Area 31	20.6033	65.0493	25.3692	22.7673	23.4178	24.7187	27.9712	33.8256	31.2237	29.2722	29.2722	34.4761	27.3207	27.9712	28.6217	25.3692	27.3207	32.5247	31.2237	34.4761	37.0781	33.1752	0.28	0.39	0.32	0.38	0.34	0.26	0.18	0.27	0.23	0.14	0.47	0.39	0.36	0.36	0.42	-0.23	0.15	0.2	0.12	0.22
3	Area 32	20.8033	64.8093	23.3313	23.9794	23.9794	22.6833	25.2756	33.7008	29.8123	30.4604	29.8123	32.4046	25.9237	25.9237	25.9237	27.868	25.2756	31.1085	31.7566	34.997	36.2932	31.7566	0.35	0.3	0.32	0.41	0.33	0.26	0.24	0.23	0.35	0.18	0.47	0.43	0.36	0.27	0.43	-0.14	0.18	0.18	0.17	0.24
3	Area 33	22.3267	63.0138	19.5343	22.685	22.685	21.4247	27.0959	30.8768	31.5069	26.4658	29.6165	30.2466	25.2055	22.685	23.3151	25.8357	27.0959	34.6576	30.2466	32.1371	35.2877	30.8768	0.42	0.34	0.36	0.4	0.37	0.31	0.21	0.35	0.3	0.19	0.47	0.43	0.42	0.33	0.36	-0.18	0.24	0.25	0.06	0.22
3	Area 34	22.53	59.3314	20.1727	19.5794	18.9861	18.3927	24.3259	30.259	25.5125	25.5125	27.2925	28.4791	24.3259	19.5794	19.5794	22.546	23.1393	27.8858	27.8858	27.8858	32.039	29.0724	0.3	0.37	0.36	0.39	0.3	0.37	0.38	0.38	0.35	0.15	0.46	0.44	0.47	0.32	0.41	-0.35	0.27	0.37	0.13	0.23
3	Area 35	22.7367	54.7206	14.2274	20.7938	14.7746	16.4162	21.341	26.2659	24.6243	24.0771	24.6243	27.9075	19.6994	19.6994	14.7746	20.2466	20.2466	26.2659	25.7187	28.4547	30.6436	22.4355	0.42	0.29	0.4	0.44	0.31	0.37	0.28	0.32	0.36	0.11	0.54	0.43	0.48	0.28	0.42	-0.41	0.24	0.22	0.2	0.34
3	Area 36	22.82	50.7062	15.7189	19.2683	16.733	15.7189	21.2966	23.8319	20.7895	23.3248	24.339	23.8319	19.7754	16.226	14.7048	18.2542	18.7613	25.3531	24.339	25.3531	26.3672	20.7895	0.32	0.33	0.3	0.36	0.27	0.46	0.29	0.35	0.33	0.18	0.43	0.46	0.38	0.29	0.44	-0.35	0.28	0.25	0.19	0.32
3	Area 37	22.56	48.4331	17.9202	20.8262	21.3106	22.2792	20.3419	26.6382	24.2165	23.7322	24.2165	22.2792	24.7009	22.7635	23.2479	23.2479	23.7322	23.2479	25.1852	27.1225	27.1225	25.6695	0.19	0.16	0.17	0.16	0.19	0.17	0.1	0.16	0.13	0.09	0.21	0.27	0.13	0.07	0.18	-0.09	0.08	0.02	0.05	0.16
3	Area 38	23.14	53.0453	20.6877	21.2181	20.6877	21.7486	22.8095	29.1749	25.4617	26.5226	25.4617	27.0531	24.9313	24.4008	25.4617	23.8704	24.4008	15.9136	24.4008	29.7053	29.7053	27.5835	0.11	0.17	0.21	0.2	0.14	0.14	0.16	0.15	0.21	0.18	0.25	0.21	0.15	0.15	0.24	-0.31	0.08	0.12	0.07	0.14
3	Area 39	23.0233	57.8779	20.2573	21.9936	22.5724	24.3087	24.3087	31.2541	29.5177	27.7814	27.2026	26.6239	27.7814	25.4663	26.0451	25.4663	26.0451	17.9422	30.0965	31.8329	30.6753	27.7814	0.15	0.23	0.21	0.19	0.19	0.25	0.12	0.13	0.27	0.1	0.27	0.28	0.26	0.23	0.23	-0.31	0.07	0.08	0.11	0.2
3	Area 40	23.1167	61.2089	21.4231	22.0352	23.8715	23.2594	25.0957	32.4407	29.3803	30.6045	28.1561	29.3803	26.9319	25.0957	26.3198	25.0957	28.1561	23.2594	29.9924	31.8286	33.6649	32.4407	0.23	0.31	0.23	0.23	0.17	0.22	0.14	0.14	0.22	0.11	0.29	0.42	0.26	0.28	0.27	-0.34	0.13	0.18	0.13	0.14
3	Area 41	24.4367	63.4922	21.5874	21.5874	24.1271	24.1271	26.6667	36.1906	29.8414	32.3811	29.8414	29.8414	27.9366	26.6667	26.6667	25.3969	27.3017	30.4763	30.4763	34.2858	37.4604	32.3811	0.33	0.37	0.31	0.29	0.32	0.18	0.14	0.16	0.29	0.11	0.43	0.38	0.33	0.34	0.38	-0.26	0.13	0.07	0.07	0.21
3	Area 42	24.8533	65.4733	20.9514	23.5704	24.2251	22.9156	26.844	34.7008	30.7724	32.7366	31.4272	34.0461	26.1893	26.844	28.1535	26.844	30.1177	30.7724	30.7724	37.3198	35.3556	33.3914	0.38	0.3	0.34	0.37	0.32	0.21	0.19	0.11	0.27	0.12	0.41	0.43	0.28	0.26	0.3	-0.26	0.15	0.13	0.11	0.18
3	Area 43	25.15	65.9669	23.7481	23.7481	23.0884	23.0884	29.0254	35.6221	31.6641	31.6641	30.3448	30.3448	29.0254	25.0674	27.7061	29.0254	27.7061	31.0045	31.0045	32.9835	36.9415	35.6221	0.38	0.35	0.4	0.41	0.29	0.24	0.17	0.19	0.25	0.17	0.45	0.41	0.3	0.29	0.4	-0.22	0.17	0.25	0.08	0.18
3	Area 44	25.15	66.0829	23.7899	23.7899	25.1115	23.129	29.0765	35.0239	31.7198	31.059	30.3981	31.7198	25.7723	25.7723	27.7548	27.7548	27.7548	34.3631	31.059	35.6848	35.0239	33.7023	0.34	0.36	0.34	0.41	0.36	0.28	0.2	0.24	0.32	0.18	0.43	0.46	0.34	0.32	0.39	-0.22	0.17	0.16	0.14	0.22
3	Area 45	24.9433	64.5807	19.3742	23.2491	20.6658	20.6658	25.8323	34.8736	32.9362	29.0613	30.9988	31.6446	26.4781	25.1865	25.8323	26.4781	26.4781	29.0613	30.3529	35.5194	36.1652	30.3529	0.42	0.31	0.39	0.4	0.41	0.25	0.19	0.32	0.27	0.25	0.48	0.38	0.33	0.26	0.42	-0.22	0.19	0.11	0.08	0.2
3	Area 46	25.51	60.9604	19.5073	21.3361	20.7265	18.2881	18.8977	31.6994	28.6514	26.213	25.6034	27.4322	22.5554	21.9458	20.7265	22.5554	23.165	28.6514	28.0418	31.0898	34.1378	28.0418	0.31	0.35	0.37	0.43	0.45	0.35	0.24	0.26	0.41	0.16	0.42	0.4	0.38	0.32	0.37	-0.39	0.26	0.24	0.16	0.32
3	Area 47	25.45	56.539	16.3963	19.7887	17.5271	16.3963	22.6156	28.8349	24.8772	24.3118	26.008	27.7041	20.9194	16.9617	16.9617	20.3541	23.181	26.008	25.4426	28.8349	28.2695	25.4426	0.32	0.34	0.37	0.4	0.29	0.35	0.37	0.38	0.37	0.23	0.47	0.48	0.48	0.37	0.35	-0.41	0.34	0.23	0.32	0.34
3	Area 48	25.48	52.2861	17.2544	19.3459	16.2087	16.2087	20.3916	26.6659	23.0059	23.0059	23.5288	23.5288	20.9145	15.6858	16.7316	18.823	20.9145	26.1431	23.5288	26.1431	27.1888	24.0516	0.28	0.27	0.36	0.4	0.28	0.4	0.29	0.33	0.37	0.13	0.4	0.52	0.38	0.28	0.41	-0.21	0.33	0.29	0.26	0.31
3	Area 49	26.5833	48.1099	19.2439	20.2061	21.1683	21.1683	21.1683	25.0171	24.536	24.536	23.5738	24.0549	25.0171	24.0549	23.0927	22.6116	23.0927	24.0549	24.536	27.9037	27.9037	25.0171	0.18	0.16	0.13	0.17	0.17	0.25	0.13	0.1	0.16	0.12	0.15	0.25	0.17	0.15	0.21	-0.06	0.1	-0.02	0.04	0.15
3	Area 50	26.89	52.666	20.0131	21.0664	21.5931	22.6464	23.6997	29.493	25.8063	26.8597	25.2797	24.2264	25.2797	23.173	25.2797	24.2264	26.333	15.7998	26.333	29.493	29.493	27.3863	0.17	0.16	0.16	0.18	0.15	0.18	0.13	0.11	0.16	0.13	0.24	0.34	0.22	0.17	0.21	-0.23	0.09	0.07	0.07	0.15
3	Area 51	27.0633	57.4579	21.834	21.834	21.834	22.9832	25.2815	31.6019	29.3036	28.729	26.4306	26.4306	27.5798	27.0052	27.0052	25.8561	26.4306	18.3865	28.729	32.1765	33.3256	30.4527	0.24	0.23	0.18	0.27	0.16	0.16	0.1	0.1	0.3	0.18	0.23	0.26	0.18	0.2	0.25	-0.32	0.13	0.06	0.03	0.17
3	Area 52	27	61.4074	22.7208	21.4926	23.9489	22.7208	25.7911	33.7741	30.7037	30.7037	29.4756	30.0896	28.2474	25.1771	27.6334	25.7911	27.0193	23.9489	31.3178	32.5459	33.16	30.7037	0.26	0.3	0.24	0.27	0.21	0.17	0.16	0.17	0.22	0.09	0.3	0.4	0.24	0.21	0.26	-0.3	0.1	0.15	0.14	0.19
3	Area 53	26.9433	64.6397	22.6239	22.6239	23.2703	21.9775	25.8559	35.5519	31.6735	31.6735	32.3199	32.9663	27.1487	28.4415	27.7951	25.2095	27.1487	27.7951	32.3199	32.9663	36.1983	33.6127	0.34	0.37	0.35	0.37	0.34	0.26	0.18	0.15	0.22	0.14	0.37	0.39	0.34	0.32	0.37	-0.26	0.12	0.19	0.05	0.21
3	Area 54	27.55	66.3856	21.9072	21.2434	25.2265	23.8988	27.2181	35.8482	33.1928	32.5289	32.5289	34.5205	27.8819	26.5542	29.2096	27.8819	27.2181	33.8566	33.8566	36.5121	37.8398	31.8651	0.26	0.37	0.31	0.35	0.31	0.3	0.13	0.15	0.21	0.08	0.43	0.45	0.3	0.28	0.4	-0.3	0.1	0.06	0.12	0.25
3	Area 55	27.43	68.037	25.8541	23.813	24.4933	21.7719	29.9363	38.1007	34.0185	31.9774	33.3381	34.0185	29.2559	28.5756	30.6167	27.8952	26.5344	32.6578	33.3381	38.7811	37.4204	34.6989	0.22	0.32	0.29	0.49	0.39	0.22	0.16	0.18	0.25	0.16	0.44	0.4	0.29	0.27	0.42	-0.18	0.18	0.13	0.17	0.25
3	Area 56	27.55	67.1025	22.1438	22.8149	24.8279	23.4859	29.5251	36.2354	28.8541	29.5251	32.2092	32.8802	28.8541	26.841	26.17	26.841	27.512	33.5513	32.2092	36.9064	36.9064	34.8933	0.34	0.35	0.33	0.41	0.36	0.29	0.28	0.29	0.35	0.16	0.36	0.51	0.4	0.34	0.37	-0.29	0.21	0.22	0.14	0.2
3	Area 57	28.6133	65.0763	21.4752	22.7767	24.0783	22.7767	26.6813	33.8397	30.5859	31.2366	30.5859	31.8874	24.0783	25.3798	24.729	27.3321	24.729	31.8874	31.2366	35.1412	34.4905	31.8874	0.36	0.39	0.36	0.4	0.37	0.33	0.29	0.25	0.26	0.08	0.44	0.45	0.38	0.3	0.38	-0.32	0.2	0.18	0.15	0.26
3	Area 58	29.22	61.6643	19.1159	22.8158	19.7326	22.1991	25.899	33.2987	27.1323	26.5156	27.1323	28.3656	24.0491	20.9658	20.9658	22.8158	25.2824	27.7489	28.3656	32.0654	32.0654	30.2155	0.29	0.29	0.36	0.33	0.35	0.29	0.31	0.32	0.38	0.22	0.43	0.5	0.41	0.36	0.43	-0.4	0.26	0.19	0.25	0.22
3	Area 59	29.25	56.9409	17.0823	19.9293	15.9434	15.9434	23.9152	29.0398	23.9152	25.6234	25.054	26.7622	18.7905	16.5129	17.0823	20.4987	23.3457	27.3316	26.1928	30.1787	27.901	25.6234	0.34	0.38	0.4	0.46	0.28	0.34	0.34	0.33	0.39	0.18	0.54	0.53	0.46	0.33	0.38	-0.35	0.28	0.25	0.28	0.31
3	Area 60	29.3767	52.956	16.4164	20.6528	16.4164	19.0642	21.712	27.0076	23.3006	23.8302	23.3006	26.478	18.5346	16.9459	15.3572	20.1233	20.1233	26.478	24.3598	28.5962	25.9484	25.9484	0.29	0.3	0.35	0.37	0.27	0.34	0.24	0.31	0.33	0.13	0.48	0.49	0.39	0.32	0.39	-0.2	0.3	0.26	0.21	0.32
3	Area 61	29.13	48.95	19.58	21.0485	20.559	21.0485	22.517	26.9225	25.454	23.9855	24.9645	26.433	23.9855	21.538	24.9645	23.9855	23.9855	23.496	25.9435	26.433	27.412	26.9225	0.12	0.17	0.18	0.15	0.09	0.13	0.1	0.12	0.13	0.03	0.26	0.24	0.14	0.12	0.18	-0.04	0.09	0.1	0.01	0.13
3	Area 62	29.7733	53.9631	21.0456	21.0456	23.2041	23.2041	21.5852	30.2193	27.5212	26.4419	25.9023	28.0608	25.9023	23.2041	26.4419	24.823	25.3626	17.2682	27.5212	30.2193	29.6797	28.0608	0.23	0.21	0.19	0.18	0.18	0.19	0.14	0.15	0.24	0.02	0.22	0.37	0.16	0.15	0.2	-0.21	0.11	0.03	0.04	0.15
3	Area 63	29.5433	58.7141	21.1371	21.7242	21.7242	22.8985	25.8342	31.7056	27.5956	28.7699	27.5956	29.3571	28.1828	25.8342	26.4214	25.2471	25.8342	23.4856	29.9442	34.0542	31.7056	30.5313	0.21	0.26	0.24	0.27	0.16	0.23	0.19	0.15	0.23	0.12	0.32	0.31	0.24	0.17	0.26	-0.3	0.1	0.08	0.12	0.21
3	Area 64	29.6233	62.8225	25.129	23.2443	21.9879	23.8725	25.7572	33.9241	32.0395	30.1548	30.783	30.1548	27.6419	25.7572	28.2701	25.129	28.2701	25.7572	31.4112	33.9241	35.1806	32.0395	0.18	0.22	0.25	0.29	0.29	0.21	0.09	0.17	0.17	0.16	0.32	0.39	0.32	0.28	0.23	-0.3	0.15	0.07	0.15	0.19
3	Area 65	30.93	65.6449	26.258	22.9757	23.6322	24.2886	28.2273	36.1047	32.166	32.8225	31.5096	32.8225	28.2273	28.2273	27.5709	28.2273	25.6015	26.9144	32.8225	36.1047	34.7918	36.1047	0.22	0.39	0.31	0.34	0.36	0.15	0.19	0.16	0.26	0.09	0.45	0.39	0.38	0.27	0.42	-0.25	0.12	0.17	0.18	0.11
3	Area 66	31.8333	68.0313	24.4913	22.4503	23.811	24.4913	29.9338	36.0566	34.696	31.9747	34.696	30.6141	29.9338	27.8928	29.2535	27.2125	29.9338	34.0157	34.0157	35.3763	38.0975	35.3763	0.26	0.39	0.32	0.42	0.26	0.26	0.17	0.22	0.22	0.16	0.4	0.45	0.33	0.32	0.37	-0.26	0.16	0.19	0.05	0.21
3	Area 67	31.9267	68.1746	21.8159	23.8611	26.5881	23.8611	29.9968	36.1325	31.3603	32.7238	34.0873	34.0873	28.6333	29.3151	28.6333	29.3151	29.3151	32.042	34.0873	36.1325	36.1325	34.0873	0.4	0.34	0.3	0.4	0.3	0.3	0.25	0.25	0.27	0.07	0.44	0.45	0.36	0.28	0.33	-0.28	0.17	0.2	0.15	0.25
3	Area 68	32.1133	67.3312	21.546	25.5859	26.2592	24.9125	29.6257	35.0122	32.319	34.3389	33.6656	35.0122	27.6058	28.9524	28.2791	26.9325	28.2791	35.0122	33.6656	37.0322	38.3788	35.0122	0.41	0.32	0.33	0.4	0.3	0.33	0.24	0.25	0.25	0.03	0.48	0.4	0.34	0.31	0.39	-0.26	0.18	0.13	0.08	0.23
3	Area 69	31.8333	64.9093	24.6655	23.3673	22.0692	22.7183	24.6655	33.7528	31.1565	29.2092	29.8583	30.5074	27.911	25.3146	24.0164	26.6128	25.9637	30.5074	31.1565	35.7001	33.7528	31.1565	0.31	0.37	0.4	0.39	0.38	0.35	0.18	0.26	0.34	0.12	0.36	0.4	0.38	0.26	0.44	-0.35	0.22	0.23	0.22	0.36
3	Area 70	32.4333	61.869	21.0355	23.5102	20.4168	19.7981	27.2224	32.1719	25.985	28.4597	29.0784	30.3158	23.5102	22.8915	23.5102	21.6542	25.3663	28.4597	29.0784	31.5532	31.5532	31.5532	0.35	0.35	0.42	0.42	0.3	0.28	0.35	0.34	0.37	0.22	0.49	0.44	0.43	0.37	0.33	-0.35	0.28	0.31	0.3	0.34
3	Area 71	32.34	57.5344	17.2603	21.2877	19.5617	18.411	23.0138	29.9179	25.8905	25.8905	25.8905	27.0412	19.5617	18.411	16.685	19.5617	22.4384	28.1918	27.6165	29.9179	29.3425	27.0412	0.46	0.36	0.33	0.44	0.4	0.31	0.32	0.41	0.39	0.19	0.56	0.52	0.51	0.38	0.39	-0.36	0.27	0.28	0.26	0.35
3	Area 72	32.1467	53.0044	16.9614	20.6717	18.5515	17.4915	21.7318	24.9121	23.852	24.382	24.9121	24.382	19.6116	17.4915	14.8412	18.0215	21.2018	25.9722	24.9121	28.6224	27.0323	23.322	0.34	0.29	0.4	0.37	0.28	0.45	0.35	0.39	0.33	0.13	0.53	0.54	0.47	0.35	0.37	-0.17	0.27	0.24	0.26	0.32
3	Area 73	32.6567	49.4795	19.297	20.2866	20.7814	21.771	22.2658	26.2241	26.2241	25.7294	24.7398	25.2345	25.2345	24.245	23.2554	23.7502	24.7398	24.245	25.2345	27.7085	27.7085	26.7189	0.15	0.21	0.19	0.21	0.17	0.17	0.12	0.14	0.13	0.09	0.21	0.2	0.19	0.16	0.2	-0.04	0.07	0.07	0.04	0.04
3	Area 74	33.4933	54.4421	23.4101	22.3213	22.8657	22.3213	23.9545	30.4876	27.7655	27.2211	27.2211	27.2211	27.2211	23.9545	26.1322	24.499	23.9545	25.5878	28.3099	30.4876	32.6653	29.3987	0.17	0.22	0.18	0.19	0.11	0.14	0.14	0.17	0.27	0.04	0.23	0.27	0.19	0.22	0.27	-0.1	0.03	0.07	-0.01	0.15
3	Area 75	33.88	59.7002	23.8801	22.6861	23.8801	24.4771	25.0741	32.8351	29.2531	28.6561	29.8501	30.4471	28.6561	28.0591	26.2681	27.4621	29.8501	20.8951	31.0441	32.8351	34.6261	31.0441	0.16	0.21	0.16	0.21	0.2	0.17	0.12	0.13	0.22	0.06	0.26	0.26	0.24	0.19	0.2	-0.26	0.11	0.09	0.03	0.17
3	Area 76	33.9133	63.6191	23.5391	23.5391	23.5391	24.8115	27.9924	34.9905	31.1734	30.5372	32.4457	33.0819	29.2648	26.72	27.9924	25.4476	29.2648	26.72	30.5372	36.2629	33.0819	34.3543	0.24	0.31	0.25	0.23	0.22	0.15	0.16	0.17	0.16	0.06	0.38	0.38	0.24	0.28	0.32	-0.31	0.14	0.04	0.31	0.15
3	Area 77	33.7167	65.9788	24.4122	23.7524	23.7524	24.4122	29.0307	36.9481	32.9894	31.01	31.6698	31.6698	27.7111	25.7317	31.01	25.7317	27.7111	29.0307	32.9894	38.2677	38.2677	35.6285	0.26	0.31	0.3	0.28	0.25	0.23	0.21	0.26	0.25	0.16	0.42	0.45	0.26	0.32	0.34	-0.31	0.13	0.14	0.03	0.21
3	Area 78	34.4	67.7488	23.0346	24.3896	23.0346	22.3571	29.8095	35.2294	35.2294	33.1969	33.1969	33.1969	27.777	26.422	29.132	26.422	28.4545	32.5194	33.1969	39.2943	37.9393	35.9069	0.31	0.36	0.36	0.39	0.32	0.27	0.15	0.25	0.3	0.08	0.42	0.45	0.28	0.31	0.36	-0.23	0.11	0.11	0.17	0.16
3	Area 79	34.1033	68.5744	25.3725	26.0583	26.744	24.001	30.8585	37.7159	32.9157	33.6014	32.9157	33.6014	28.8012	28.8012	26.744	26.0583	28.1155	32.9157	33.6014	36.3444	38.4016	35.6587	0.35	0.31	0.33	0.38	0.3	0.28	0.25	0.23	0.24	0.11	0.53	0.39	0.36	0.45	0.43	-0.3	0.19	0.13	0.13	0.24
3	Area 80	34.27	67.9344	25.8151	25.8151	25.8151	25.1357	29.2118	36.0052	34.6465	31.2498	31.2498	30.5705	29.8911	27.8531	29.8911	27.1737	29.8911	34.6465	33.9672	38.0433	38.0433	34.6465	0.29	0.28	0.38	0.32	0.35	0.25	0.24	0.27	0.28	0.22	0.4	0.32	0.31	0.34	0.37	-0.3	0.17	0.09	0.07	0.29
3	Area 81	33.7167	65.9904	24.4165	23.0967	24.4165	24.4165	27.716	36.9546	31.0155	31.0155	30.3556	33.6551	27.716	25.7363	27.0561	26.3962	29.0358	31.6754	32.3353	33.6551	36.2947	34.315	0.31	0.42	0.34	0.34	0.33	0.23	0.29	0.29	0.3	0.06	0.41	0.41	0.33	0.27	0.33	-0.33	0.19	0.16	0.19	0.29
3	Area 82	34.4967	62.6919	23.196	22.5691	20.0614	20.0614	24.4498	33.2267	28.8383	28.2113	29.4652	28.8383	21.9422	22.5691	20.6883	23.8229	25.7037	29.4652	30.719	30.719	32.5998	32.5998	0.27	0.32	0.44	0.38	0.36	0.26	0.35	0.3	0.31	0.14	0.48	0.45	0.54	0.33	0.39	-0.38	0.21	0.23	0.24	0.25
3	Area 83	34.99	58.5573	21.0806	21.6662	19.9095	18.7383	24.5941	31.0354	26.9364	26.9364	26.9364	27.5219	21.0806	19.9095	17.5672	19.9095	25.1796	28.1075	28.1075	29.2787	29.8642	26.9364	0.3	0.35	0.35	0.42	0.29	0.31	0.29	0.33	0.37	0.17	0.49	0.55	0.52	0.38	0.43	-0.3	0.28	0.36	0.29	0.4
3	Area 84	35.4167	54.1212	18.4012	23.2721	18.4012	17.86	17.86	28.143	23.8133	23.8133	25.4369	25.4369	20.566	18.9424	16.7776	17.3188	24.3545	28.143	26.5194	28.143	29.2254	24.3545	0.26	0.27	0.3	0.42	0.31	0.31	0.28	0.34	0.3	0.15	0.5	0.43	0.44	0.37	0.28	-0.16	0.22	0.24	0.18	0.28
3	Area 85	34.89	49.9282	19.472	21.9684	21.4691	21.4691	23.4663	27.4605	25.4634	25.9627	26.462	23.4663	25.4634	23.9656	24.4648	24.9641	25.9627	26.9612	27.4605	28.4591	29.9569	29.4577	0.16	0.13	0.2	0.2	0.12	0.14	0.12	0.08	0.14	0.06	0.25	0.26	0.18	0.11	0.2	0.02	0.09	0.05	0.02	0.06
3	Area 86	35.3833	54.7169	22.4339	22.4339	22.4339	24.6226	25.1698	30.0943	29.5471	28.4528	28.9999	26.8113		26.8113	24.6226		26.2641		27.9056	31.7358		29.5471	0.14	0.19	0.15	0.18	0.23	0.17	0.11	0.15	0.14	0.14	--	0.18	0.19	--	0.2	--	0.11	0.05	--	0.13
3	Area 87	35.15	60.2484	22.8944	22.2919	24.7018	24.7018	26.5093	33.1366	30.7267	30.1242	29.5217	31.9316	27.1118	28.9192	27.7142	26.5093	28.9192	24.0993	30.7267	32.5341	32.5341	33.1366	0.21	0.26	0.2	0.28	0.21	0.22	0.12	0.21	0.25	0.08	0.26	0.3	0.21	0.18	0.25	-0.19	0.09	0.22	0.1	0.12
3	Area 88	35.4167	63.7319	24.8554	25.4928	23.5808	24.8554	25.4928	36.9645	31.8659	32.5033	31.8659	28.042		28.042	27.4047		29.954		33.7779	36.3272		35.6898	0.2	0.27	0.25	0.28	0.3	0.13	0.15	0.13	0.17	0.14	--	0.35	0.28	--	0.25	--	0.13	0.04	--	0.11
3	Area 89	34.3767	66.7417	25.3619	25.3619	24.027	25.3619	30.0338	37.3754	35.3731	34.0383	32.7034	34.7057	28.6989	26.6967	29.3664	28.0315	30.7012	28.6989	33.3709	38.0428	37.3754	36.0405	0.2	0.3	0.26	0.36	0.27	0.22	0.12	0.15	0.24	0.07	0.4	0.47	0.33	0.4	0.31	-0.3	0.21	0.15	0.05	0.12
3	Area 90	34.6933	68.7472	22.6866	24.0615	24.749	24.749	30.2488	37.811	35.0611	33.6861	34.3736	30.9363		27.4989	30.9363		31.6237		32.9987	36.436		37.811	0.4	0.29	0.36	0.38	0.31	0.2	0.21	0.26	0.25	0.16	--	0.41	0.36	--	0.37	--	0.16	0.23	--	0.25
3	Area 91	35.0533	68.7643	22.6922	26.8181	26.8181	26.8181	32.3192	37.1327	35.7574	35.0698	34.3821	34.3821		29.5686	28.881		29.5686		34.3821	37.1327		37.1327	0.2	0.31	0.31	0.35	0.31	0.29	0.16	0.17	0.22	0.22	--	0.42	0.38	--	0.41	--	0.17	0.2	--	0.28
3	Area 92	35.35	67.6425	21.6456	27.7334	22.322	24.3513	32.4684	37.2034	35.1741	33.8212	33.1448	32.4684	29.7627	30.4391	27.7334	29.0863	29.0863	31.792	33.8212	36.5269	37.2034	35.8505	0.33	0.3	0.41	0.38	0.36	0.21	0.19	0.22	0.25	0.14	0.4	0.43	0.4	0.37	0.43	-0.33	0.15	0.22	0.04	0.28
3	Area 93	35.0533	65.9571	23.7446	26.3828	25.7233	25.7233	29.6807	35.6168	31.6594	30.9998	34.2977	34.2977		26.3828	27.0424		26.3828		33.6381	33.6381		33.6381	0.27	0.31	0.32	0.33	0.33	0.24	0.25	0.27	0.26	0.15	--	0.39	0.33	--	0.4	--	0.2	0.21	--	0.31
3	Area 94	35.65	62.9719	21.4104	23.9293	23.9293	23.2996	27.0779	36.5237	30.8562	30.2265	29.5968	30.8562	24.559	23.2996	23.2996	18.2618	25.1887	32.1157	30.2265	31.4859	32.7454	30.8562	0.35	0.33	0.33	0.38	0.27	0.2	0.24	0.31	0.32	0.17	0.47	0.42	0.37	0.37	0.33	-0.3	0.27	0.19	0.18	0.29
3	Area 95	35.65	58.8918	21.79	24.1456	20.0232	20.0232	24.1456	32.3905	26.5013	27.6791	27.6791	28.857		23.5567	20.0232		22.3789		27.6791	29.4459		30.0348	0.36	0.31	0.39	0.41	0.35	0.28	0.29	0.29	0.33	0.19	--	0.39	0.46	--	0.39	--	0.26	0.3	--	0.42
3	Area 96	35.65	54.5954	21.2922	22.9301	20.2003	20.7462	21.2922	30.0275	22.9301	25.1139	24.022	26.7517	19.6543	21.2922	19.1084	19.1084	21.2922	27.8437	26.2058	29.4815	29.4815	26.7517	0.2	0.3	0.32	0.3	0.41	0.25	0.36	0.38	0.35	0.12	0.51	0.38	0.42	0.31	0.36	0.15	0.22	0.26	0.11	0.34
4	Area 1	18.5	61.0622	20.7612	21.3718	21.9824	24.4249	21.9824	33.5842	30.5311	28.6992	28.6992	28.6992	27.478	27.478	28.0886	26.2568	26.8674	27.478	27.478	33.5842	31.1417	31.1417	0.23	0.26	0.24	0.26	0.31	0.16	0.15	0.23	0.25	0.15	0.35	0.37	0.23	0.22	0.3	-0.1	0.11	0.08	0.11	0.13
4	Area 2	18.18	66.8578	22.0631	23.4002	22.7316	24.0688	29.4174	33.4289	32.7603	31.4231	30.7546	32.0917	28.7488	27.4117	28.0803	27.4117	26.7431	26.7431	30.7546	32.0917	36.7718	32.0917	0.24	0.32	0.24	0.27	0.22	0.28	0.17	0.2	0.31	0.08	0.47	0.44	0.33	0.29	0.32	-0.21	0.15	0.17	0.06	0.28
4	Area 3	18.1233	72.8795	20.4063	22.5926	24.0502	24.779	31.3382	36.4398	32.7958	32.7958	34.9822	29.1518	31.3382	29.1518	29.8806	26.9654	30.6094	26.9654	29.8806	37.1686	40.0837	35.711	0.4	0.35	0.33	0.37	0.18	0.33	0.21	0.28	0.28	0.24	0.48	0.45	0.35	0.43	0.33	-0.32	0.14	0.15	0.07	0.24
4	Area 4	18.0633	78.0381	27.3133	25.7526	26.533	24.9722	31.2153	40.5798	35.8975	36.6779	36.6779	33.5564	31.9956	31.2153	32.776	29.6545	31.2153	33.5564	34.3368	41.3602	42.921	35.8975	0.28	0.4	0.39	0.44	0.32	0.28	0.19	0.21	0.29	0.25	0.5	0.51	0.36	0.43	0.44	-0.37	0.2	0.16	0.12	0.32
4	Area 5	18.0367	82.3603	28.0025	27.1789	27.1789	28.0025	32.1205	42.8274	39.5329	38.7094	33.7677	37.8857	36.2385	36.2385	36.2385	33.7677	34.5913	37.0621	37.8857	42.8274	42.0038	43.651	0.37	0.43	0.44	0.45	0.43	0.36	0.25	0.25	0.42	0.21	0.53	0.49	0.48	0.4	0.44	-0.29	0.17	0.16	0.26	0.24
4	Area 6	18.0933	84.373	29.5306	29.5306	28.6868	28.6868	35.4367	42.1865	41.3428	38.8116	37.9679	37.9679	34.5929	35.4367	35.4367	34.5929	34.5929	39.6553	37.9679	44.7177	45.5614	37.9679	0.38	0.43	0.47	0.47	0.44	0.33	0.18	0.26	0.35	0.13	0.56	0.47	0.43	0.4	0.43	-0.3	0.24	0.19	0.2	0.3
4	Area 7	18.0367	85.0847	31.4813	28.078	28.078	28.078	34.8847	44.2441	43.3932	38.2881	40.8407	39.9898	37.4373	34.0339	36.5864	34.8847	31.4813	43.3932	40.8407	44.2441	47.6474	39.9898	0.34	0.44	0.49	0.49	0.37	0.38	0.21	0.38	0.32	0.29	0.48	0.47	0.41	0.39	0.52	-0.26	0.22	0.22	0.16	0.26
4	Area 8	17.7433	84.117	30.2821	30.2821	31.9645	31.1233	32.8056	45.4232	39.535	36.1703	39.535	38.6938	35.3292	34.488	36.1703	33.6468	36.1703	42.8997	40.3762	42.0585	43.7409	40.3762	0.37	0.42	0.36	0.42	0.42	0.42	0.25	0.36	0.36	0.26	0.46	0.48	0.33	0.42	0.45	-0.29	0.26	0.28	0.2	0.32
4	Area 9	18.7633	81.5931	26.9257	28.5576	26.9257	24.4779	32.6372	40.7965	38.3487	36.7169	35.085	39.1647	33.4532	30.1894	32.6372	33.4532	33.4532	40.7965	35.901	40.7965	44.0603	36.7169	0.43	0.43	0.48	0.52	0.42	0.51	0.3	0.33	0.36	0.21	0.48	0.51	0.41	0.34	0.4	-0.31	0.28	0.26	0.25	0.4
4	Area 10	18.3567	77.1226	20.8231	29.3066	21.5943	21.5943	29.3066	38.5613	34.7052	34.7052	36.2476	33.934	30.849	23.908	23.1368	26.2217	29.3066	36.2476	33.1627	38.5613	39.3325	32.3915	0.49	0.34	0.55	0.6	0.4	0.49	0.35	0.43	0.42	0.27	0.48	0.63	0.52	0.43	0.51	-0.26	0.43	0.34	0.29	0.34
4	Area 11	18.4433	71.5892	24.3403	27.2039	20.7609	20.7609	30.7833	33.6469	29.3516	31.4992	31.4992	32.2151	26.488	21.4767	24.3403	25.0562	25.7721	34.3628	29.3516	37.2264	34.3628	30.0675	0.52	0.39	0.64	0.59	0.34	0.6	0.43	0.47	0.48	0.24	0.52	0.69	0.61	0.46	0.52	-0.35	0.56	0.31	0.45	0.4
4	Area 12	18.3833	65.6607	20.3548	24.9511	17.7284	21.0114	25.6077	30.8605	26.9209	26.2643	28.2341	32.1737	26.2643	19.0416	17.0718	22.9812	24.2945	32.8304	28.2341	32.1737	33.487	29.5473	0.4	0.3	0.6	0.53	0.38	0.65	0.49	0.51	0.46	0.24	0.48	0.71	0.64	0.39	0.48	-0.11	0.47	0.29	0.3	0.33
4	Area 13	18.24	63.9442	23.6593	23.6593	23.0199	23.0199	26.2171	33.251	30.6932	30.0538	30.6932	29.4143	28.7749	28.1354	30.0538	26.2171	28.1354	27.496	30.0538	31.9721	35.8088	31.9721	0.2	0.26	0.28	0.3	0.22	0.2	0.16	0.14	0.27	0.15	0.29	0.28	0.26	0.31	0.3	-0.12	0.1	0.12	0.03	0.16
4	Area 14	18.5	71.0036	25.5613	24.8513	24.8513	24.1412	27.6914	38.3419	33.3717	31.2416	30.5315	31.2416	29.8215	29.1115	30.5315	27.6914	28.4014	26.2713	33.3717	38.3419	39.052	34.0817	0.2	0.3	0.28	0.35	0.23	0.21	0.17	0.27	0.32	0.15	0.38	0.36	0.33	0.3	0.32	-0.37	0.12	0.08	0.07	0.19
4	Area 15	18.3567	76.5682	27.5645	26.7989	24.5018	26.0332	32.9243	38.2841	35.987	33.69	33.69	35.2214	32.1586	32.9243	32.1586	28.3302	31.3929	26.0332	35.2214	39.8154	42.1125	35.2214	0.25	0.28	0.36	0.33	0.16	0.34	0.22	0.22	0.33	0.15	0.42	0.41	0.37	0.37	0.34	-0.4	0.15	0.15	0.07	0.26
4	Area 16	18.27	81.9975	27.0592	25.4192	25.4192	26.2392	27.8792	42.6387	37.7189	39.3588	37.7189	39.3588	31.979	33.619	33.619	30.3391	31.979	33.619	35.2589	44.2787	44.2787	37.7189	0.34	0.41	0.41	0.41	0.48	0.3	0.31	0.26	0.28	0.15	0.53	0.48	0.43	0.4	0.43	-0.31	0.2	0.08	0.1	0.32
4	Area 17	19.17	85.78	28.3074	28.3074	27.4496	29.1652	35.1698	43.7478	40.3166	36.8854	40.3166	38.601	34.312	35.1698	33.4542	33.4542	33.4542	40.3166	40.3166	47.179	46.3212	42.0322	0.36	0.39	0.47	0.45	0.39	0.32	0.23	0.29	0.3	0.29	0.6	0.53	0.47	0.38	0.47	-0.31	0.18	0.13	0.18	0.24
4	Area 18	18.782	88.2829	24.7192	28.2505	28.2505	29.1334	31.7818	43.2586	40.6101	42.3758	38.8445	41.493	36.196	36.196	37.9616	34.4303	37.0788	39.7273	42.3758	47.6728	44.1414	43.2586	0.43	0.46	0.53	0.49	0.46	0.42	0.23	0.24	0.34	0.18	0.58	0.45	0.44	0.36	0.47	-0.19	0.18	0.1	0.1	0.28
4	Area 19	18.7933	88.9957	32.0385	32.0385	30.2585	26.6987	36.4882	44.4979	40.938	41.828	40.938	42.7179	36.4882	37.3782	34.7083	36.4882	40.0481	42.7179	40.938	48.9476	51.6175	43.6079	0.43	0.41	0.45	0.59	0.39	0.42	0.29	0.33	0.38	0.28	0.44	0.47	0.49	0.44	0.38	-0.25	0.22	0.12	0.18	0.34
4	Area 20	18.8233	87.0935	30.4827	29.6118	28.7409	29.6118	34.8374	44.4177	39.1921	38.3212	42.6758	40.934	37.4502	36.5793	33.9665	36.5793	33.9665	40.934	40.063	43.5468	43.5468	42.6758	0.4	0.43	0.49	0.45	0.39	0.37	0.36	0.41	0.35	0.18	0.47	0.47	0.52	0.35	0.48	-0.24	0.28	0.28	0.17	0.31
4	Area 21	18.6467	84.7495	28.8148	28.8148	26.2724	28.8148	33.8998	44.0698	37.2898	38.1373	35.5948	40.6798	35.5948	31.3573	30.5098	33.0523	33.0523	39.8323	37.2898	37.2898	44.9173	38.1373	0.43	0.36	0.47	0.43	0.5	0.39	0.39	0.47	0.45	0.24	0.48	0.4	0.48	0.39	0.51	-0.15	0.38	0.51	0.25	0.4
4	Area 22	19.0833	80.7738	21.0012	26.6553	25.8476	22.6167	30.694	39.5791	33.925	33.1172	31.5018	36.3482	31.5018	25.0399	24.2321	26.6553	29.0786	38.7714	34.7327	32.3095	42.0024	34.7327	0.58	0.43	0.51	0.62	0.46	0.6	0.45	0.48	0.59	0.29	0.54	0.68	0.57	0.48	0.47	-0.34	0.44	0.46	0.31	0.41
4	Area 23	18.9367	74.9435	22.483	27.7291	17.237	19.4853	31.4763	32.9751	33.7246	33.7246	31.4763	33.7246	26.2302	21.7336	21.7336	24.7313	25.4808	35.2234	32.2257	37.4717	35.2234	31.4763	0.39	0.36	0.66	0.66	0.37	0.73	0.42	0.49	0.61	0.27	0.6	0.81	0.66	0.52	0.61	-0.34	0.52	0.31	0.47	0.49
4	Area 24	19.0567	69.3107	16.6346	27.0312	18.0208	20.7932	27.7243	33.2692	30.4967	27.0312	27.0312	29.8036	25.645	18.0208	20.1001	24.9519	22.8725	31.8829	29.1105	34.6554	35.3485	29.8036	0.5	0.37	0.6	0.61	0.28	0.69	0.41	0.57	0.67	0.32	0.61	0.74	0.62	0.41	0.54	-0.08	0.65	0.39	0.37	0.46
4	Area 25	20.4833	67.6332	25.0243	23.6716	24.348	25.7006	27.0533	34.4929	31.1113	32.4639	31.1113	29.0823	30.4349	30.4349	31.1113	30.4349	29.0823	30.4349	33.8166	35.8456	37.1983	33.8166	0.23	0.28	0.26	0.25	0.2	0.19	0.14	0.15	0.24	0.15	0.31	0.35	0.23	0.23	0.28	-0.12	0.09	0.05	0.07	0.2
4	Area 26	20.3967	73.8471	25.8465	25.8465	25.8465	25.108	28.8004	39.139	35.4466	35.4466	35.4466	31.7542	32.4927	28.0619	32.4927	29.5388	29.5388	27.3234	33.9697	36.9235	39.139	36.1851	0.26	0.26	0.27	0.36	0.29	0.31	0.21	0.19	0.26	0.19	0.32	0.41	0.32	0.26	0.33	-0.28	0.13	0.13	0.11	0.21
4	Area 27	20.3367	79.6091	24.6788	25.4749	25.4749	27.0671	31.8436	40.6006	38.2124	33.4358	35.8241	34.2319	34.2319	33.4358	32.6397	33.4358	31.0476	31.8436	36.6202	42.1928	43.785	38.2124	0.33	0.33	0.33	0.41	0.28	0.26	0.22	0.28	0.27	0.22	0.42	0.43	0.31	0.34	0.32	-0.4	0.14	0.14	0.1	0.2
4	Area 28	20.3967	85.5199	29.932	27.3664	29.0768	28.2216	32.4975	45.3255	41.0495	41.0495	38.4839	37.6287	35.9183	35.0631	34.2079	31.6424	32.4975	34.2079	33.3528	47.0359	45.3255	41.0495	0.33	0.43	0.38	0.4	0.31	0.29	0.24	0.2	0.31	0.2	0.51	0.47	0.35	0.42	0.4	-0.23	0.17	0.1	0.08	0.28
4	Area 29	20.16	88.9842	27.5851	28.475	29.3648	26.6953	32.9242	45.382	38.2632	40.9327	40.0429	40.9327	38.2632	34.7039	36.4835	35.5937	35.5937	44.4921	38.2632	48.0515	45.382	44.4921	0.41	0.4	0.42	0.48	0.49	0.39	0.27	0.3	0.27	0.18	0.44	0.49	0.44	0.33	0.51	-0.22	0.15	0.1	0.1	0.31
4	Area 30	20.8033	90.7264	29.0325	28.1252	31.7542	29.9397	37.1978	46.2705	43.5487	40.8269	39.9196	38.1051	38.1051	34.476	37.1978	37.1978	38.1051	37.1978	41.7342	46.2705	50.8068	43.5487	0.38	0.43	0.42	0.49	0.51	0.37	0.24	0.29	0.41	0.28	0.51	0.51	0.48	0.35	0.44	-0.01	0.21	0.22	0.06	0.26
4	Area 31	20.6033	91.5749	28.3882	28.3882	31.1355	31.1355	39.3772	46.7032	42.1245	40.293	39.3772	43.0402	39.3772	35.7142	36.63	34.7985	32.967	44.8717	43.956	46.7032	48.5347	44.8717	0.46	0.51	0.42	0.49	0.34	0.36	0.25	0.36	0.37	0.3	0.5	0.47	0.47	0.41	0.53	-0.17	0.18	0.23	0.15	0.31
4	Area 32	20.8033	91.237	31.0206	29.1958	32.8453	30.1082	38.3195	45.6185	43.7938	41.0567	40.1443	42.8814	38.3195	39.2319	39.2319	33.7577	38.3195	41.0567	41.0567	44.7061	46.5309	42.8814	0.45	0.42	0.41	0.47	0.4	0.44	0.3	0.35	0.49	0.28	0.46	0.42	0.38	0.43	0.39	-0.06	0.27	0.3	0.22	0.34
4	Area 33	22.3267	88.7094	28.387	31.0483	27.4999	29.2741	31.0483	43.4676	39.9192	38.145	39.0321	40.8063	34.5967	32.8225	33.7096	30.1612	33.7096	41.6934	40.8063	44.3547	45.2418	42.5805	0.5	0.38	0.53	0.5	0.55	0.47	0.33	0.38	0.44	0.17	0.52	0.48	0.53	0.46	0.42	-0.06	0.34	0.37	0.19	0.33
4	Area 34	22.53	83.5255	21.7166	27.5634	24.2224	22.5519	30.9044	38.4217	35.0807	34.2454	36.7512	39.257	30.0692	25.8929	25.8929	29.2339	26.7281	40.9275	35.9159	40.9275	38.4217	38.4217	0.54	0.42	0.56	0.6	0.52	0.67	0.5	0.55	0.58	0.26	0.61	0.62	0.64	0.46	0.58	-0.3	0.42	0.43	0.3	0.38
4	Area 35	22.7367	77.0345	17.7179	24.651	19.2586	19.2586	28.5027	33.8952	33.8952	27.7324	34.6655	33.1248	26.1917	20.029	21.5696	22.34	25.4214	36.2062	34.6655	36.9765	35.4359	31.5841	0.59	0.45	0.64	0.7	0.43	0.71	0.42	0.6	0.5	0.28	0.68	0.74	0.79	0.53	0.6	-0.37	0.45	0.43	0.38	0.44
4	Area 36	22.82	71.383	15.7043	24.984	20.7011	20.7011	27.8394	33.55	29.267	27.8394	29.9809	34.2638	22.1287	20.7011	16.4181	23.5564	27.1255	34.2638	29.267	35.6915	31.4085	31.4085	0.54	0.46	0.58	0.58	0.4	0.67	0.44	0.62	0.6	0.22	0.71	0.72	0.73	0.5	0.55	-0.3	0.55	0.33	0.37	0.43
4	Area 37	22.56	68.183	23.1822	23.864	24.5459	26.5914	27.2732	34.7733	32.7278	33.4097	32.046	30.0005	31.3642	26.5914	32.046	29.3187	31.3642	32.046	32.046	35.4552	38.8643	34.0915	0.29	0.27	0.24	0.28	0.18	0.25	0.19	0.13	0.21	0.11	0.32	0.39	0.2	0.21	0.21	-0.11	0.11	0.06	0.01	0.2
4	Area 38	23.14	74.6759	27.6301	25.3898	26.1366	26.1366	26.1366	37.3379	34.3509	35.8444	35.0977	33.6041	31.3639	29.1236	32.1106	29.8704	30.6171	24.643	31.3639	38.8315	38.8315	37.3379	0.19	0.27	0.28	0.32	0.23	0.24	0.19	0.22	0.25	0.24	0.39	0.41	0.32	0.25	0.34	-0.36	0.11	0.13	0.08	0.19
4	Area 39	23.0233	81.4792	26.8881	26.0734	26.8881	26.8881	31.7769	39.9248	36.6656	39.11	35.8509	37.4804	35.0361	33.4065	31.7769	31.7769	33.4065	30.1473	38.2952	43.184	43.9988	38.2952	0.27	0.35	0.31	0.34	0.24	0.36	0.21	0.17	0.35	0.1	0.47	0.44	0.39	0.33	0.31	-0.38	0.12	0.14	0.08	0.23
4	Area 40	23.1167	86.1685	30.159	24.9889	29.2973	26.7122	34.4674	43.9459	37.0525	41.3609	40.4992	41.3609	37.0525	33.6057	35.3291	31.0207	31.8823	37.9141	37.9141	43.9459	43.9459	40.4992	0.25	0.46	0.34	0.43	0.27	0.27	0.26	0.24	0.29	0.2	0.44	0.57	0.39	0.43	0.43	-0.4	0.2	0.18	0.18	0.26
4	Area 41	24.4367	89.3829	31.284	25.9211	29.4964	31.284	30.3902	47.373	39.3285	39.3285	39.3285	42.01	34.8593	37.5408	37.5408	33.9655	37.5408	38.4346	40.2223	46.4791	49.1606	43.7976	0.34	0.51	0.45	0.43	0.52	0.32	0.21	0.3	0.39	0.14	0.57	0.52	0.44	0.42	0.42	-0.24	0.2	0.13	0.12	0.25
4	Area 42	24.8533	92.1717	33.1818	31.3384	29.4949	30.4167	31.3384	45.1641	43.3207	41.4773	43.3207	43.3207	40.5556	36.8687	39.6338	36.8687	37.7904	44.2424	41.4773	48.851	47.0076	45.1641	0.43	0.44	0.49	0.51	0.44	0.34	0.25	0.23	0.33	0.23	0.43	0.51	0.37	0.38	0.43	-0.29	0.2	0.19	0.18	0.25
4	Area 43	25.15	92.8667	31.5747	27.86	32.5033	31.5747	34.3607	45.5047	44.576	42.7187	39.9327	45.5047	38.0754	33.432	39.9327	35.2893	38.0754	38.0754	42.7187	48.2907	50.148	47.362	0.48	0.51	0.46	0.52	0.44	0.44	0.24	0.31	0.36	0.17	0.55	0.55	0.41	0.45	0.47	-0.1	0.22	0.27	0.13	0.27
4	Area 44	25.15	93.03	33.4908	31.6302	32.5605	31.6302	35.3514	46.515	41.8635	40.9332	41.8635	44.6544	38.1423	38.1423	37.212	38.1423	37.212	43.7241	42.7938	47.4453	47.4453	45.5847	0.37	0.46	0.43	0.47	0.42	0.46	0.34	0.39	0.47	0.24	0.43	0.46	0.4	0.42	0.43	-0.18	0.21	0.28	0.19	0.3
4	Area 45	24.9433	90.9153	30.002	31.8203	26.3654	29.0929	33.6386	45.4576	39.0936	37.2752	35.4569	40.9119	33.6386	34.5478	33.6386	36.3661	35.4569	45.4576	39.0936	46.3668	44.5485	39.0936	0.45	0.37	0.48	0.45	0.56	0.43	0.39	0.45	0.53	0.27	0.55	0.49	0.46	0.34	0.41	-0.23	0.3	0.32	0.19	0.33
4	Area 46	25.51	85.8187	24.0292	27.462	24.8874	24.8874	31.7529	42.9093	37.7602	35.1857	33.4693	36.902	31.7529	25.7456	22.3129	26.6038	30.8947	39.4766	37.7602	40.3348	45.4839	36.0438	0.54	0.45	0.55	0.6	0.36	0.53	0.45	0.46	0.61	0.22	0.54	0.66	0.68	0.53	0.44	-0.34	0.37	0.42	0.27	0.48
4	Area 47	25.45	79.5943	23.8783	27.858	22.2864	21.4905	28.654	38.2053	34.2256	31.8377	34.2256	37.4093	27.0621	21.4905	20.6945	21.4905	27.858	34.2256	34.2256	35.8175	37.4093	34.2256	0.44	0.45	0.66	0.61	0.42	0.6	0.53	0.65	0.62	0.31	0.6	0.8	0.73	0.62	0.5	-0.33	0.53	0.44	0.51	0.49
4	Area 48	25.48	73.6072	19.1379	25.0265	19.874	19.1379	27.9707	35.3315	30.915	27.9707	29.4429	31.6511	24.2904	19.1379	18.4018	23.5543	27.2347	34.5954	30.179	35.3315	36.8036	31.6511	0.5	0.43	0.63	0.64	0.45	0.63	0.5	0.61	0.59	0.25	0.62	0.72	0.68	0.51	0.5	-0.1	0.56	0.4	0.31	0.47
4	Area 49	26.5833	67.7279	24.3821	23.0275	25.7366	25.0593	27.7685	31.8321	31.1548	33.1867	31.1548	31.1548	29.8003	28.4457	29.123	27.7685	28.4457	32.5094	31.1548	34.5412	35.8958	32.5094	0.24	0.32	0.22	0.31	0.2	0.36	0.2	0.16	0.2	0.17	0.31	0.41	0.31	0.29	0.28	-0.05	0.14	0.05	0.09	0.18
4	Area 50	26.89	74.142	22.2426	25.2083	25.9497	25.2083	27.4325	38.5538	36.3296	32.6225	34.1053	30.3982	29.6568	31.1396	30.3982	30.3982	31.1396	25.9497	34.8468	39.2953	40.0367	34.8468	0.26	0.27	0.26	0.34	0.26	0.29	0.14	0.22	0.25	0.19	0.45	0.47	0.34	0.34	0.33	-0.3	0.13	0.09	0.07	0.22
4	Area 51	27.0633	80.888	25.8842	25.0753	25.0753	27.5019	31.5463	42.0617	36.3996	33.9729	36.3996	36.3996	33.1641	33.1641	33.9729	32.3552	31.5463	29.9286	37.2085	41.2529	44.4884	39.6351	0.34	0.37	0.34	0.38	0.23	0.29	0.16	0.23	0.37	0.2	0.43	0.47	0.34	0.37	0.43	-0.37	0.18	0.13	0.02	0.26
4	Area 52	27	86.448	25.9344	27.6634	30.2568	27.6634	34.5792	44.0885	39.7661	40.6305	37.1726	42.3595	33.7147	30.2568	31.9858	31.9858	37.1726	39.7661	41.495	44.953	49.2754	43.224	0.43	0.39	0.37	0.42	0.25	0.33	0.24	0.24	0.31	0.17	0.53	0.6	0.44	0.39	0.31	-0.37	0.15	0.14	0.14	0.2
4	Area 53	26.9433	90.9983	27.2995	30.0294	28.2095	30.0294	36.3993	46.4091	41.8592	41.8592	40.0393	44.5892	37.3093	33.6694	35.4893	34.5794	35.4893	43.6792	42.7692	48.2291	49.1391	42.7692	0.48	0.48	0.49	0.48	0.39	0.37	0.25	0.26	0.37	0.2	0.51	0.6	0.48	0.45	0.48	-0.34	0.15	0.17	0.09	0.29
4	Area 54	27.55	93.4561	25.2331	28.9714	30.8405	31.7751	37.3824	47.6626	42.9898	42.9898	41.1207	44.8589	39.2515	37.3824	35.5133	36.4479	37.3824	46.728	44.8589	48.5971	50.4663	42.0552	0.44	0.46	0.41	0.44	0.43	0.41	0.25	0.23	0.36	0.14	0.53	0.52	0.44	0.37	0.48	-0.25	0.19	0.19	0.19	0.35
4	Area 55	27.43	95.781	34.4811	32.5655	33.5233	31.6077	39.2702	46.9327	43.1014	44.0592	42.1436	44.0592	42.1436	39.2702	39.2702	35.439	39.2702	49.8061	45.9749	47.8905	50.7639	48.8483	0.29	0.44	0.4	0.53	0.52	0.42	0.31	0.31	0.36	0.22	0.43	0.45	0.39	0.4	0.37	-0.21	0.24	0.26	0.22	0.3
4	Area 56	27.55	94.4654	36.8415	31.1736	35.8969	34.9522	35.8969	47.2327	42.5094	42.5094	40.6201	40.6201	35.8969	37.7862	36.8415	37.7862	37.7862	44.3987	43.4541	47.2327	49.122	46.288	0.38	0.44	0.39	0.41	0.39	0.39	0.35	0.35	0.53	0.31	0.47	0.55	0.47	0.38	0.39	-0.24	0.27	0.31	0.21	0.31
4	Area 57	28.6133	91.613	27.4839	29.3162	29.3162	30.2323	34.8129	44.8903	40.3097	41.2258	41.2258	40.3097	35.7291	35.7291	33.8968	37.5613	36.6452	43.0581	42.142	47.6387	48.5549	44.8903	0.48	0.46	0.52	0.5	0.47	0.5	0.47	0.41	0.41	0.24	0.39	0.58	0.46	0.33	0.38	-0.24	0.28	0.26	0.26	0.35
4	Area 58	29.22	86.8095	27.779	31.2514	26.9109	26.0429	33.8557	39.0643	36.46	32.9876	39.0643	40.8005	31.2514	29.5152	24.3067	29.5152	33.8557	39.9324	36.46	43.4048	45.1409	38.1962	0.38	0.38	0.49	0.54	0.43	0.55	0.47	0.51	0.54	0.25	0.54	0.65	0.62	0.49	0.47	-0.37	0.38	0.34	0.28	0.44
4	Area 59	29.25	80.16	25.6512	25.6512	21.6432	23.2464	26.4528	37.6752	37.6752	32.8656	32.8656	37.6752	27.2544	26.4528	19.2384	25.6512	28.8576	33.6672	35.2704	37.6752	40.08	32.8656	0.46	0.47	0.6	0.6	0.54	0.64	0.41	0.6	0.64	0.22	0.65	0.73	0.73	0.48	0.54	-0.21	0.44	0.5	0.39	0.5
4	Area 60	29.3767	74.5502	17.8921	25.3471	20.8741	20.8741	28.3291	35.7841	27.5836	30.5656	32.0566	32.0566	25.3471	20.1286	20.8741	26.8381	27.5836	35.0386	30.5656	34.2931	37.2751	32.0566	0.48	0.43	0.59	0.65	0.44	0.57	0.49	0.49	0.49	0.29	0.61	0.78	0.61	0.46	0.53	-0.11	0.53	0.49	0.32	0.57
4	Area 61	29.13	68.9107	25.4969	26.8752	26.1861	26.1861	26.8752	37.2118	33.7662	31.6989	32.388	32.388	31.0098	30.3207	31.0098	31.0098	29.6316	32.388	33.7662	36.5227	38.59	35.1444	0.2	0.27	0.25	0.25	0.16	0.17	0.14	0.16	0.23	0.12	0.4	0.32	0.24	0.22	0.3	-0.04	0.11	0.13	-0.02	0.15
4	Area 62	29.7733	75.9679	25.0694	25.0694	25.8291	26.5888	31.1469	40.263	36.4646	36.4646	35.7049	35.7049	32.6662	31.1469	32.6662	29.6275	31.9065	29.6275	35.7049	39.5033	43.3017	37.2243	0.34	0.33	0.31	0.32	0.24	0.25	0.24	0.18	0.3	0.11	0.34	0.43	0.29	0.3	0.29	-0.29	0.14	0.07	0	0.17
4	Area 63	29.5433	82.6564	28.1032	27.2766	27.2766	29.7563	31.4094	44.6345	39.6751	38.0219	34.7157	36.3688	35.5423	31.4094	34.7157	33.0626	34.7157	31.4094	41.3282	42.9813	42.9813	42.1548	0.24	0.36	0.36	0.37	0.25	0.25	0.18	0.19	0.33	0.23	0.45	0.57	0.33	0.32	0.32	-0.31	0.11	0.17	0.11	0.25
4	Area 64	29.6233	88.44	28.3008	29.1852	28.3008	30.0696	33.6072	44.22	42.4512	41.5668	39.798	43.3356	35.376	34.4916	37.1448	36.2604	36.2604	37.1448	41.5668	44.22	44.22	47.7576	0.34	0.38	0.33	0.41	0.37	0.3	0.18	0.26	0.3	0.13	0.49	0.51	0.41	0.38	0.37	-0.29	0.18	0.15	0.24	0.17
4	Area 65	30.93	92.4134	33.2688	31.4205	30.4964	28.6482	37.8895	47.1308	42.5102	43.4343	46.2067	45.2826	36.0412	35.1171	38.8136	35.1171	35.1171	42.5102	43.4343	51.7515	51.7515	43.4343	0.34	0.49	0.44	0.5	0.41	0.32	0.3	0.28	0.27	0.13	0.56	0.55	0.47	0.4	0.53	-0.29	0.18	0.19	0.09	0.26
4	Area 66	31.8333	95.7729	32.5628	31.6051	33.5205	33.5205	38.3092	49.8019	45.971	43.0978	42.1401	42.1401	39.2669	39.2669	38.3092	39.2669	39.2669	45.971	45.0133	50.7596	51.7174	48.8442	0.4	0.44	0.43	0.53	0.38	0.35	0.33	0.32	0.42	0.23	0.46	0.52	0.46	0.38	0.44	-0.19	0.22	0.22	0.09	0.3
4	Area 67	31.9267	95.9746	32.6313	31.6716	36.4703	31.6716	42.2288	50.8665	41.2691	44.1483	42.2288	45.108	39.3496	38.3898	38.3898	35.5106	35.5106	46.0678	45.108	49.9068	54.7055	47.0275	0.41	0.43	0.39	0.5	0.33	0.38	0.33	0.39	0.43	0.12	0.48	0.56	0.48	0.48	0.47	-0.29	0.24	0.25	0.1	0.34
4	Area 68	32.1133	94.7873	33.1756	34.1234	34.1234	32.2277	39.8107	48.3415	45.4979	41.7064	40.7585	45.4979	38.8628	40.7585	37.9149	37.9149	36.967	46.4458	46.4458	51.1851	52.133	47.3936	0.38	0.42	0.44	0.52	0.41	0.4	0.35	0.44	0.44	0.05	0.42	0.43	0.43	0.4	0.42	-0.15	0.22	0.21	0.09	0.31
4	Area 69	31.8333	91.3778	30.1547	31.9822	28.3271	30.1547	32.896	43.8613	39.2925	39.2925	41.12	39.2925	38.3787	33.8098	33.8098	31.9822	35.6373	42.9476	41.12	47.5164	49.344	43.8613	0.42	0.41	0.54	0.5	0.44	0.47	0.35	0.43	0.49	0.22	0.4	0.47	0.46	0.45	0.41	-0.32	0.33	0.33	0.18	0.38
4	Area 70	32.4333	87.0978	27.8713	28.7423	25.2584	26.1293	34.8391	43.5489	33.9681	37.452	36.5811	41.8069	32.2262	30.4842	27.8713	27.8713	31.3552	40.065	37.452	42.6779	42.6779	41.8069	0.47	0.46	0.54	0.55	0.36	0.5	0.45	0.53	0.53	0.24	0.57	0.57	0.64	0.51	0.37	-0.29	0.41	0.4	0.3	0.51
4	Area 71	32.34	80.9956	20.2489	28.3484	20.2489	22.6788	33.2082	35.638	33.2082	29.1584	35.638	37.258	28.3484	25.9186	26.7285	25.1086	29.1584	37.258	36.448	35.638	38.8779	35.638	0.59	0.43	0.61	0.64	0.49	0.64	0.57	0.71	0.56	0.3	0.61	0.71	0.7	0.54	0.49	-0.27	0.44	0.48	0.37	0.54
4	Area 72	32.1467	74.6184	18.6546	26.8626	21.6393	20.147	26.8626	34.3245	35.0707	29.8474	30.5936	35.0707	25.3703	23.8779	20.8931	23.1317	26.1164	35.8168	33.5783	34.3245	37.3092	32.8321	0.58	0.41	0.59	0.61	0.47	0.64	0.45	0.68	0.57	0.2	0.67	0.73	0.65	0.53	0.5	-0.08	0.47	0.43	0.42	0.49
4	Area 73	32.6567	69.6561	24.3796	23.6831	25.0762	27.1659	27.1659	36.2212	34.1315	32.7384	34.1315	32.7384	29.9521	29.2556	29.9521	28.559	30.6487	32.7384	32.0418	36.9177	38.3109	33.4349	0.26	0.32	0.29	0.29	0.29	0.21	0.16	0.23	0.17	0.12	0.37	0.28	0.26	0.31	0.3	-0.05	0.11	0.1	0	0.16
4	Area 74	33.4933	76.6424	26.8248	26.8248	26.0584	28.3577	31.4234	38.3212	35.2555	34.4891	35.2555	36.0219	32.1898	32.1898	33.7226	29.8905	32.9562	36.7883	36.7883	40.6204	42.9197	37.5548	0.25	0.33	0.28	0.28	0.13	0.29	0.22	0.26	0.34	0.1	0.35	0.34	0.32	0.37	0.27	-0.15	0.07	0.12	0.06	0.26
4	Area 75	33.88	84.0446	27.7347	26.8943	29.4156	29.4156	31.9369	44.5436	38.6605	36.1392	40.3414	36.9796	36.9796	36.1392	34.4583	31.9369	36.9796	32.7774	41.1818	44.5436	42.8627	41.1818	0.26	0.38	0.29	0.32	0.24	0.25	0.22	0.24	0.29	0.16	0.38	0.45	0.41	0.36	0.28	-0.32	0.14	0.11	0.12	0.22
4	Area 76	33.9133	89.5615	30.4509	28.6597	27.7641	29.5553	31.3465	45.6764	42.9895	40.3027	42.9895	41.1983	36.7202	35.8246	34.0334	34.0334	35.8246	34.929	41.1983	46.572	46.572	45.6764	0.31	0.44	0.41	0.38	0.36	0.28	0.22	0.22	0.26	0.14	0.57	0.53	0.42	0.34	0.43	-0.31	0.17	0.18	0.18	0.22
4	Area 77	33.7167	92.8834	29.7227	30.6515	29.7227	29.7227	39.9399	47.3706	40.8687	39.9399	42.7264	43.6552	38.0822	37.1534	35.2957	39.9399	39.011	39.9399	41.7975	49.2282	49.2282	46.4417	0.4	0.43	0.5	0.43	0.31	0.39	0.33	0.36	0.33	0.18	0.5	0.58	0.48	0.33	0.39	-0.3	0.21	0.19	0.08	0.31
4	Area 78	34.4	95.3752	29.5663	34.3351	30.5201	31.4738	39.1039	49.5951	46.7339	42.9189	44.8264	42.9189	41.0114	38.1501	38.1501	37.1964	41.9651	43.8726	43.8726	48.6414	48.6414	48.6414	0.44	0.46	0.45	0.49	0.42	0.32	0.25	0.34	0.38	0.15	0.5	0.48	0.41	0.42	0.39	-0.2	0.15	0.25	0.25	0.23
4	Area 79	34.1033	96.5374	28.9612	33.7881	32.8227	34.7535	42.4765	49.2341	42.4765	47.3033	42.4765	42.4765	39.5803	37.6496	41.5111	37.6496	39.5803	46.338	45.3726	51.1648	54.061	50.1995	0.46	0.47	0.47	0.43	0.36	0.46	0.33	0.26	0.36	0.18	0.57	0.5	0.45	0.48	0.42	-0.26	0.23	0.17	0.11	0.3
4	Area 80	34.27	95.6364	33.4728	36.3419	37.2982	34.4291	43.0364	52.6001	42.08	44.9491	37.2982	44.9491	39.2109	41.1237	40.1673	38.2546	42.08	46.8619	43.9928	45.9055	50.6873	49.7309	0.46	0.36	0.41	0.4	0.4	0.31	0.41	0.36	0.44	0.22	0.48	0.33	0.42	0.39	0.35	-0.27	0.27	0.24	0.15	0.34
4	Area 81	33.7167	92.8998	32.5149	36.2309	33.4439	31.5859	38.0889	48.3079	41.8049	40.8759	41.8049	40.8759	34.3729	34.3729	33.4439	33.4439	39.0179	47.3789	43.6629	45.5209	48.3079	44.5919	0.4	0.4	0.42	0.43	0.33	0.48	0.32	0.44	0.44	0.21	0.47	0.51	0.44	0.38	0.44	-0.32	0.28	0.31	0.18	0.38
4	Area 82	34.4967	88.2562	27.3594	30.0071	26.4769	26.4769	32.6548	41.4804	39.7153	38.8327	37.0676	38.8327	30.0071	30.8897	26.4769	26.4769	32.6548	44.1281	38.8327	37.0676	43.2455	41.4804	0.45	0.4	0.54	0.5	0.49	0.51	0.47	0.43	0.5	0.26	0.62	0.54	0.7	0.53	0.49	-0.34	0.36	0.45	0.31	0.4
4	Area 83	34.99	82.4356	23.082	28.0281	25.5551	23.9063	30.5012	42.8665	32.9743	33.7986	34.623	37.9204	29.6768	26.3794	23.082	25.5551	29.6768	37.9204	37.9204	39.5691	42.8665	37.096	0.54	0.51	0.56	0.6	0.43	0.51	0.52	0.59	0.57	0.33	0.7	0.66	0.76	0.57	0.6	-0.22	0.4	0.56	0.31	0.51
4	Area 84	35.4167	76.1905	25.9048	28.1905	21.3333	22.8572	31.2381	35.0476	28.9524	29.7143	32.7619	35.0476	26.6667	24.381	22.0953	24.381	31.2381	35.8095	35.0476	33.5238	38.8572	32	0.4	0.47	0.52	0.61	0.34	0.57	0.49	0.58	0.56	0.21	0.65	0.67	0.7	0.45	0.44	0.03	0.33	0.5	0.24	0.47
4	Area 85	34.89	70.2878	24.6007	28.1151	26.7094	28.818	31.6295	36.5497	33.7382	33.7382	34.441	31.6295	31.6295	31.6295	30.2238	30.9266	33.0353	35.8468	36.5497	37.2525	37.9554	35.1439	0.23	0.22	0.29	0.25	0.2	0.17	0.14	0.14	0.2	0.07	0.36	0.34	0.3	0.25	0.27	0	0.11	0.1	-0.01	0.17
4	Area 86	35.3833	77.0291	25.4196	27.7305	27.7305	28.5008	32.3522	41.5957	36.2037	36.2037	35.4334	38.5146		32.3522	32.3522		33.1225		36.974	41.5957		40.8254	0.27	0.32	0.29	0.32	0.27	0.25	0.23	0.22	0.25	0.14	--	0.4	0.31	--	0.28	--	0.14	0.09	--	0.2
4	Area 87	35.15	84.8162	28.8375	29.6857	28.8375	26.293	33.0783	44.9526	40.7118	37.3191	39.0155	40.7118	35.6228	35.6228	37.3191	36.471	32.2302	35.6228	40.7118	44.1044	44.1044	44.1044	0.35	0.33	0.34	0.42	0.37	0.29	0.18	0.27	0.34	0.12	0.43	0.46	0.31	0.24	0.34	-0.24	0.13	0.21	0.14	0.19
4	Area 88	35.4167	89.7202	29.6077	30.5049	31.4021	29.6077	35.8881	47.5517	41.2713	39.4769	40.3741	41.2713		34.9909	37.6825		37.6825		43.0657	48.4489		47.5517	0.39	0.43	0.34	0.4	0.31	0.25	0.26	0.3	0.3	0.12	--	0.46	0.36	--	0.38	--	0.18	0.09	--	0.22
4	Area 89	34.3767	93.9574	30.0664	30.0664	31.9455	31.0059	45.0996	49.7974	40.4017	41.3413	44.16	43.2204	35.7038	40.4017	40.4017	38.5226	40.4017	44.16	44.16	50.737	46.9787	46.0391	0.34	0.45	0.4	0.49	0.3	0.36	0.31	0.32	0.31	0.09	0.56	0.49	0.47	0.43	0.41	-0.34	0.24	0.18	0.21	0.24
4	Area 90	34.6933	96.7808	30.0021	32.9055	34.8411	32.9055	38.7123	50.326	42.5836	47.4226	42.5836	42.5836		34.8411	40.6479		40.6479		46.4548	53.2294		50.326	0.51	0.41	0.43	0.52	0.49	0.32	0.32	0.29	0.39	0.22	--	0.62	0.44	--	0.44	--	0.19	0.19	--	0.42
4	Area 91	35.0533	96.8048	30.9775	32.9136	33.8817	33.8817	44.5302	52.2746	46.4663	45.4982	46.4663	47.4343		39.69	39.69		39.69		47.4343	53.2426		51.3065	0.31	0.45	0.43	0.46	0.27	0.41	0.31	0.31	0.31	0.26	--	0.54	0.44	--	0.39	--	0.2	0.27	--	0.35
4	Area 92	35.35	95.2255	36.1857	37.1379	36.1857	35.2334	41.8992	48.565	45.7082	44.756	42.8515	41.8992	41.8992	39.9947	39.9947	40.947	41.8992	47.6127	46.6605	45.7082	52.374	47.6127	0.29	0.37	0.4	0.41	0.36	0.33	0.32	0.35	0.42	0.17	0.4	0.51	0.4	0.41	0.39	-0.32	0.19	0.31	0.05	0.41
4	Area 93	35.0533	92.8529	30.6414	35.2841	34.3556	33.427	39.9267	48.2835	42.7123	42.7123	40.8553	44.5694		38.0697	36.2126		38.0697		46.4264	46.4264		45.4979	0.34	0.4	0.39	0.44	0.35	0.38	0.35	0.39	0.41	0.24	--	0.41	0.47	--	0.42	--	0.25	0.27	--	0.43
4	Area 94	35.65	88.6503	30.1411	30.1411	30.1411	30.1411	38.1196	44.3252	43.4387	39.0061	41.6656	39.8926	33.6871	28.3681	30.1411	27.4816	31.9141	42.5521	42.5521	43.4387	44.3252	39.8926	0.45	0.47	0.51	0.47	0.4	0.46	0.44	0.51	0.4	0.26	0.5	0.53	0.55	0.53	0.42	-0.23	0.29	0.43	0.28	0.38
4	Area 95	35.65	82.9065	24.0429	31.5045	26.5301	26.5301	31.5045	43.9404	37.3079	35.6498	37.3079	36.4788		30.6754	29.0173		29.8463		38.137	33.9916		39.7951	0.58	0.42	0.53	0.54	0.5	0.4	0.41	0.51	0.54	0.23	--	0.55	0.57	--	0.5	--	0.38	0.58	--	0.58
4	Area 96	35.65	76.8581	20.7517	27.6689	24.5946	26.1318	30.7432	39.9662	32.2804	35.3547	33.8176	35.3547	26.9003	28.4375	25.3632	23.826	28.4375	36.1233	34.5862	36.8919	37.6605	36.8919	0.41	0.47	0.52	0.51	0.45	0.38	0.44	0.56	0.46	0.17	0.67	0.5	0.6	0.47	0.43	0.35	0.33	0.44	0.28	0.44
5	Area 1	18.5	78.7495	25.9873	25.1998	25.1998	25.9873	28.3498	36.2248	33.0748	33.0748	34.6498	34.6498	33.0748	32.2873	32.2873	29.9248	32.2873	35.4373	34.6498	37.7998	39.3747	36.2248	0.3	0.33	0.34	0.36	0.34	0.31	0.33	0.34	0.33	0.21	0.49	0.5	0.35	0.35	0.38	-0.1	0.11	0.2	0.12	0.23
5	Area 2	18.18	86.2238	23.2804	25.8671	27.5916	25.8671	31.9028	40.5252	38.8007	36.214	36.214	36.214	33.6273	32.765	34.4895	31.0406	33.6273	37.0762	37.9385	43.9741	43.9741	40.5252	0.33	0.44	0.29	0.4	0.29	0.38	0.24	0.35	0.44	0.16	0.58	0.55	0.4	0.43	0.38	-0.24	0.17	0.18	0.07	0.34
5	Area 3	18.1233	93.9898	29.1368	26.3172	27.257	28.1969	34.7762	43.2353	42.2954	40.4156	40.4156	40.4156	33.8363	32.8964	31.0166	30.0767	35.7161	40.4156	35.7161	48.8747	46.9949	41.3555	0.42	0.45	0.43	0.49	0.34	0.42	0.26	0.39	0.42	0.24	0.67	0.57	0.53	0.57	0.44	-0.37	0.18	0.18	0.17	0.37
5	Area 4	18.0633	100.643	28.18	30.1928	28.18	29.1864	33.2121	46.2956	44.2828	40.2571	42.2699	42.2699	36.2314	37.2378	34.2185	33.2121	38.2442	45.2892	40.2571	48.3085	54.347	42.2699	0.52	0.54	0.53	0.56	0.52	0.48	0.26	0.4	0.43	0.34	0.65	0.61	0.53	0.56	0.52	-0.37	0.28	0.22	0.15	0.42
5	Area 5	18.0367	106.217	27.6164	35.0515	31.865	35.0515	40.3624	54.1706	47.7976	48.8597	46.7354	43.5489	44.6111	43.5489	43.5489	40.3624	42.4867	50.9841	45.6732	53.1084	58.4192	48.8597	0.49	0.47	0.54	0.54	0.55	0.42	0.3	0.36	0.46	0.38	0.61	0.55	0.6	0.48	0.57	-0.31	0.24	0.22	0.22	0.45
5	Area 6	18.0933	108.813	32.6438	32.6438	34.82	32.6438	40.2606	54.4063	48.9656	46.7894	47.8775	45.7013	45.7013	44.6131	47.8775	41.3488	41.3488	51.1419	48.9656	54.4063	60.935	50.0538	0.48	0.59	0.55	0.58	0.58	0.43	0.36	0.4	0.51	0.24	0.52	0.53	0.45	0.49	0.51	-0.29	0.27	0.25	0.22	0.39
5	Area 7	18.0367	109.73	34.0164	36.211	35.1137	37.3083	48.2814	52.6706	47.184	47.184	44.9894	46.0868	47.184	46.0868	46.0868	42.7948	42.7948	50.476	47.184	57.0598	54.8652	46.0868	0.43	0.52	0.58	0.5	0.33	0.61	0.46	0.55	0.57	0.45	0.48	0.46	0.44	0.38	0.48	-0.15	0.38	0.27	0.18	0.46
5	Area 8	17.7433	108.482	35.7992	36.884	35.7992	37.9688	42.3081	53.1564	48.8171	47.7323	43.393	47.7323	46.6474	45.5626	45.5626	41.2233	42.3081	53.1564	46.6474	56.4109	52.0716	49.9019	0.44	0.44	0.48	0.51	0.5	0.61	0.35	0.47	0.58	0.35	0.46	0.43	0.36	0.41	0.48	-0.24	0.4	0.26	0.29	0.49
5	Area 9	18.7633	105.227	36.8296	36.8296	34.725	35.7773	42.0909	49.4568	46.3	43.1432	43.1432	46.3	42.0909	41.0387	42.0909	38.9341	41.0387	49.4568	45.2478	49.4568	53.6659	46.3	0.44	0.45	0.52	0.5	0.47	0.67	0.49	0.55	0.53	0.37	0.46	0.53	0.42	0.43	0.4	-0.21	0.43	0.48	0.39	0.46
5	Area 10	18.3567	99.462	29.8386	35.8063	26.8547	26.8547	35.8063	44.7579	42.7687	38.7902	38.7902	41.774	38.7902	29.8386	30.8332	36.8009	39.7848	47.7417	39.7848	47.7417	48.7364	39.7848	0.63	0.42	0.7	0.75	0.5	0.75	0.5	0.69	0.64	0.41	0.45	0.8	0.6	0.45	0.52	-0.2	0.62	0.4	0.42	0.48
5	Area 11	18.4433	92.3257	25.8512	30.4675	27.6977	21.2349	37.8535	42.4698	38.7768	36.9303	37.8535	36.9303	30.4675	29.5442	27.6977	30.4675	28.621	38.7768	35.0838	41.5466	48.0094	37.8535	0.63	0.53	0.82	0.88	0.5	0.84	0.53	0.73	0.73	0.38	0.64	0.81	0.88	0.6	0.68	-0.22	0.88	0.52	0.52	0.5
5	Area 12	18.3833	84.68	23.7104	31.3316	24.5572	24.5572	33.0252	39.7996	33.0252	33.872	31.3316	36.4124	31.3316	22.8636	26.2508	27.0976	27.9444	36.4124	33.0252	38.106	34.7188	33.0252	0.55	0.4	0.78	0.73	0.53	0.85	0.68	0.73	0.75	0.38	0.6	0.92	0.89	0.49	0.63	0.07	0.76	0.48	0.59	0.53
5	Area 13	18.24	82.4663	23.0906	26.3892	21.4412	24.7399	25.5646	39.5838	36.2852	34.6358	34.6358	35.4605	34.6358	31.3372	34.6358	28.8632	31.3372	37.1098	37.1098	42.0578	41.2331	40.4085	0.33	0.39	0.42	0.38	0.39	0.29	0.23	0.25	0.41	0.18	0.45	0.44	0.31	0.4	0.43	-0.16	0.14	0.14	0.1	0.21
5	Area 14	18.5	91.5705	26.5555	27.4712	28.3869	26.5555	32.0497	43.0381	38.4596	37.5439	37.5439	33.8811	32.9654	33.8811	35.7125	29.3026	32.9654	35.7125	37.5439	45.7853	43.9539	42.1224	0.29	0.4	0.34	0.44	0.35	0.41	0.28	0.37	0.43	0.27	0.54	0.49	0.45	0.48	0.44	-0.39	0.25	0.18	0.16	0.28
5	Area 15	18.3567	98.7469	30.6116	31.599	25.6742	29.6241	36.5364	48.386	42.4612	42.4612	40.4862	41.4737	39.4988	33.574	38.5113	32.5865	35.5489	35.5489	41.4737	48.386	49.3735	42.4612	0.36	0.42	0.48	0.44	0.25	0.43	0.33	0.33	0.43	0.26	0.51	0.61	0.46	0.51	0.47	-0.42	0.22	0.23	0.17	0.38
5	Area 16	18.27	105.749	30.6672	29.6097	28.5522	29.6097	38.0696	50.7595	47.587	46.5295	47.587	45.4721	41.2421	40.1846	39.1271	34.8972	39.1271	45.4721	42.2996	51.817	53.932	45.4721	0.44	0.53	0.55	0.56	0.53	0.48	0.37	0.36	0.44	0.23	0.56	0.64	0.51	0.47	0.53	-0.28	0.25	0.17	0.17	0.47
5	Area 17	19.17	110.627	32.0819	32.0819	33.1881	36.5069	39.8258	54.2073	46.4634	46.4634	48.6759	46.4634	37.6132	44.2508	43.1446	42.0383	42.0383	50.8885	46.4634	56.4198	58.6324	49.7822	0.45	0.57	0.54	0.57	0.56	0.45	0.36	0.39	0.45	0.33	0.74	0.64	0.54	0.47	0.51	-0.25	0.27	0.27	0.18	0.37
5	Area 18	18.782	113.855	36.4336	34.1565	33.0179	34.1565	45.542	55.7889	48.9576	50.0962	45.542	48.9576	46.6805	40.9878	45.542	45.542	44.4034	53.5118	47.8191	54.6504	59.2046	52.3733	0.4	0.54	0.61	0.61	0.53	0.46	0.31	0.39	0.6	0.22	0.56	0.57	0.53	0.42	0.5	-0.18	0.31	0.29	0.12	0.42
5	Area 19	18.7933	114.774	36.7278	37.8755	39.0232	39.0232	45.9097	57.3871	48.2052	50.5007	47.0574	50.5007	49.3529	49.3529	49.3529	45.9097	49.3529	53.9439	48.2052	56.2394	58.5348	51.6484	0.56	0.49	0.49	0.59	0.51	0.55	0.42	0.51	0.57	0.33	0.44	0.4	0.41	0.43	0.38	-0.2	0.31	0.27	0.29	0.48
5	Area 20	18.8233	112.321	34.8195	38.1892	37.066	39.3124	38.1892	55.0373	51.6677	49.4213	49.4213	53.9141	44.9284	46.0517	50.5445	49.4213	46.0517	53.9141	47.1749	53.9141	59.5302	50.5445	0.47	0.5	0.55	0.52	0.52	0.51	0.4	0.48	0.52	0.28	0.47	0.43	0.44	0.37	0.41	-0.21	0.46	0.35	0.17	0.45
5	Area 21	18.6467	109.298	36.0684	38.2543	36.0684	33.8824	42.6263	53.5561	42.6263	44.8122	44.8122	48.0912	45.9052	42.6263	38.2543	42.6263	44.8122	50.2771	46.9982	52.4631	55.742	48.0912	0.42	0.4	0.52	0.51	0.47	0.58	0.56	0.63	0.56	0.37	0.48	0.37	0.55	0.41	0.43	-0.08	0.51	0.46	0.34	0.47
5	Area 22	19.0833	104.171	27.0844	31.2512	30.2095	27.0844	36.4597	50.002	41.6683	43.7517	42.71	43.7517	38.5432	31.2512	31.2512	35.4181	38.5432	47.9185	42.71	44.7934	50.002	44.7934	0.67	0.55	0.74	0.77	0.58	0.83	0.65	0.61	0.68	0.33	0.6	0.85	0.75	0.55	0.49	-0.21	0.69	0.53	0.38	0.53
5	Area 23	18.9367	96.6516	25.1294	30.9285	23.1964	24.1629	37.6941	42.5267	36.7276	39.6272	36.7276	40.5937	32.8615	26.0959	27.0624	31.895	29.962	38.6606	37.6941	45.4263	47.3593	34.7946	0.51	0.53	0.85	0.89	0.49	1.02	0.69	0.76	0.89	0.49	0.64	0.96	0.97	0.61	0.78	-0.16	0.9	0.44	0.52	0.78
5	Area 24	19.0567	89.3873	23.2407	31.2856	20.5591	23.2407	35.7549	37.5427	35.7549	31.2856	33.0733	33.0733	29.4978	26.8162	23.2407	28.6039	29.4978	39.3304	33.9672	38.4365	37.5427	34.861	0.66	0.51	0.86	0.89	0.43	1.04	0.6	0.79	0.9	0.43	0.73	0.78	0.87	0.55	0.7	0.05	1.07	0.59	0.68	0.63
5	Area 25	20.4833	87.2238	30.5283	29.6561	26.1671	29.6561	28.7839	42.7397	38.3785	36.634	37.5063	36.634	34.8895	33.145	34.0173	30.5283	36.634	37.5063	39.2507	44.4841	44.4841	38.3785	0.32	0.33	0.34	0.33	0.36	0.28	0.23	0.23	0.32	0.17	0.41	0.47	0.4	0.41	0.3	-0.11	0.18	0.09	0.13	0.26
5	Area 26	20.3967	95.2376	31.4284	27.6189	25.7142	26.6665	32.3808	43.8093	39.0474	39.0474	40.9522	39.9998	36.1903	33.3332	36.1903	34.2855	36.1903	38.0951	42.8569	45.7141	46.6664	41.9046	0.4	0.39	0.41	0.47	0.39	0.43	0.31	0.34	0.4	0.28	0.45	0.51	0.48	0.4	0.39	-0.32	0.19	0.13	0.18	0.35
5	Area 27	20.3367	102.669	29.7739	29.7739	27.7205	30.8006	34.9074	50.3077	42.0942	45.1742	44.1475	39.0141	36.9607	35.934	37.9874	36.9607	37.9874	44.1475	45.1742	47.2276	52.361	46.2009	0.41	0.42	0.44	0.52	0.36	0.39	0.38	0.33	0.37	0.33	0.61	0.61	0.42	0.52	0.39	-0.41	0.2	0.33	0.19	0.29
5	Area 28	20.3967	110.292	31.9845	29.7787	33.0875	31.9845	41.9108	52.94	49.6312	44.1166	45.2195	46.3225	39.705	43.0137	41.9108	41.9108	35.2933	48.5283	39.705	54.0429	50.7341	49.6312	0.43	0.56	0.54	0.55	0.44	0.46	0.35	0.37	0.52	0.26	0.66	0.56	0.47	0.48	0.58	-0.26	0.23	0.21	0.18	0.36
5	Area 29	20.16	114.759	36.723	34.4278	34.4278	35.5754	39.0182	53.9369	53.9369	48.199	50.4941	47.0514	42.461	43.6086	45.9038	42.461	44.7562	60.8225	44.7562	55.0845	58.5273	53.9369	0.44	0.48	0.49	0.57	0.61	0.55	0.3	0.4	0.37	0.39	0.55	0.59	0.52	0.42	0.58	-0.16	0.25	0.2	0.18	0.43
5	Area 30	20.8033	117.006	40.9522	37.442	33.9318	35.1019	43.2923	56.163	50.3127	50.3127	51.4828	49.1426	46.8025	46.8025	44.4624	46.8025	45.6324	59.6732	50.3127	58.5031	64.3534	54.9929	0.39	0.47	0.6	0.6	0.5	0.49	0.39	0.41	0.48	0.38	0.53	0.48	0.56	0.43	0.47	-0.08	0.28	0.22	0.13	0.4
5	Area 31	20.6033	118.101	40.1542	35.4301	41.3352	37.7922	40.1542	54.3262	50.7832	51.9642	50.7832	53.1452	49.6022	44.8782	47.2402	50.7832	46.0592	55.5072	51.9642	57.8693	64.9553	53.1452	0.44	0.57	0.46	0.54	0.55	0.55	0.39	0.46	0.5	0.38	0.48	0.55	0.52	0.37	0.46	-0.14	0.27	0.36	0.23	0.43
5	Area 32	20.8033	117.665	41.1827	36.4761	42.3593	40.006	49.4192	55.3024	55.3024	49.4192	55.3024	54.1258	49.4192	48.2425	51.7725	44.7126	48.2425	56.4791	51.7725	56.4791	64.7156	54.1258	0.4	0.47	0.44	0.52	0.37	0.59	0.4	0.54	0.56	0.39	0.41	0.44	0.4	0.45	0.38	-0.07	0.34	0.38	0.2	0.5
5	Area 33	22.3267	114.405	35.4655	37.7536	33.1774	30.8893	49.1941	51.4822	46.906	50.3382	45.762	46.906	43.4739	42.3298	41.1858	43.4739	44.6179	56.0584	51.4822	57.2025	56.0584	48.0501	0.53	0.47	0.64	0.67	0.42	0.71	0.55	0.51	0.63	0.37	0.49	0.53	0.6	0.44	0.42	0.01	0.48	0.39	0.32	0.52
5	Area 34	22.53	107.719	28.007	34.4702	26.9299	28.007	38.779	48.4738	42.0106	42.0106	40.9334	45.2422	34.4702	29.0843	29.0843	39.8562	37.7018	47.3965	42.0106	53.8597	51.7053	46.3194	0.68	0.55	0.79	0.78	0.59	0.9	0.73	0.76	0.85	0.38	0.66	0.85	0.9	0.5	0.53	-0.19	0.7	0.5	0.46	0.58
5	Area 35	22.7367	99.3483	32.7849	29.8045	25.8305	22.8501	38.7458	40.7328	39.7393	36.7589	36.7589	41.7263	33.7784	26.824	29.8045	30.798	29.8045	43.7132	39.7393	43.7132	41.7263	34.7719	0.63	0.62	0.82	1.01	0.51	1	0.74	0.88	0.89	0.38	0.78	1	0.98	0.6	0.73	-0.25	0.8	0.63	0.69	0.71
5	Area 36	22.82	92.0598	18.412	33.1415	23.0149	23.9355	31.3003	42.3475	34.0621	32.2209	37.7445	40.5063	26.6973	22.0943	23.9355	29.4591	31.3003	37.7445	37.7445	39.5857	44.1887	33.1415	0.72	0.57	0.85	0.87	0.59	1.01	0.63	0.91	0.79	0.36	0.76	0.98	0.91	0.62	0.71	-0.13	0.78	0.58	0.41	0.68
5	Area 37	22.56	87.9329	26.3799	27.2592	25.5005	30.7765	30.7765	42.2078	41.3284	37.8111	36.0525	37.8111	34.2938	31.6558	30.7765	34.2938	36.0525	41.3284	38.6905	46.6044	42.2078	38.6905	0.36	0.38	0.43	0.35	0.26	0.36	0.24	0.29	0.36	0.16	0.46	0.52	0.4	0.33	0.3	-0.1	0.17	0.05	0.12	0.35
5	Area 38	23.14	96.3065	30.8181	27.9289	26.0028	29.855	29.855	46.2271	43.3379	38.5226	41.4118	42.3749	37.5596	34.6703	35.6334	32.7442	34.6703	36.5965	35.6334	47.1902	47.1902	43.3379	0.28	0.38	0.45	0.41	0.34	0.36	0.27	0.36	0.38	0.32	0.49	0.54	0.46	0.4	0.47	-0.42	0.21	0.27	0.11	0.28
5	Area 39	23.0233	105.081	28.3717	30.4733	29.4225	31.5241	34.6766	48.337	45.1846	47.2862	43.083	42.0322	39.9306	36.7782	38.8798	34.6766	36.7782	42.0322	44.1338	52.5403	51.4894	47.2862	0.37	0.46	0.45	0.42	0.37	0.44	0.32	0.26	0.49	0.2	0.57	0.61	0.52	0.49	0.43	-0.41	0.24	0.16	0.18	0.3
5	Area 40	23.1167	111.128	31.1159	31.1159	28.8933	32.2271	41.1174	56.6753	48.8963	48.8963	48.8963	43.34	42.2287	40.0061	41.1174	36.6723	38.8948	46.6738	44.4512	58.8979	57.7866	48.8963	0.48	0.57	0.54	0.5	0.36	0.35	0.29	0.37	0.45	0.38	0.57	0.72	0.49	0.54	0.56	-0.36	0.26	0.22	0.14	0.42
5	Area 41	24.4367	115.274	40.3458	32.2766	35.7348	34.5821	41.4985	58.7895	49.5676	54.1786	48.4149	47.2622	49.5676	46.1094	47.2622	41.4985	41.4985	51.8731	48.4149	55.3313	61.095	54.1786	0.42	0.59	0.55	0.56	0.55	0.37	0.3	0.35	0.51	0.26	0.55	0.58	0.5	0.51	0.63	-0.2	0.28	0.26	0.14	0.37
5	Area 42	24.8533	118.87	38.0385	38.0385	39.2272	39.2272	42.7933	54.6803	53.4916	47.5481	48.7368	51.1142	47.5481	45.1707	43.982	45.1707	47.5481	54.6803	49.9255	58.2464	59.4351	55.869	0.45	0.5	0.53	0.52	0.49	0.48	0.34	0.38	0.56	0.3	0.46	0.59	0.48	0.43	0.47	-0.24	0.28	0.34	0.19	0.36
5	Area 43	25.15	119.767	45.5113	39.523	39.523	39.523	46.7089	58.6856	51.4996	50.3019	50.3019	49.1043	50.3019	47.9066	50.3019	44.3136	45.5113	55.0926	51.4996	55.0926	63.4763	57.4879	0.35	0.5	0.56	0.54	0.39	0.53	0.38	0.46	0.52	0.32	0.51	0.49	0.39	0.46	0.52	-0.12	0.33	0.4	0.19	0.43
5	Area 44	25.15	119.977	35.9931	39.5924	40.7922	39.5924	49.1906	58.7888	47.9908	51.5901	47.9908	56.3892	45.5913	47.9908	49.1906	47.9908	50.3904	56.3892	50.3904	58.7888	58.7888	56.3892	0.52	0.5	0.5	0.53	0.42	0.56	0.51	0.48	0.67	0.3	0.45	0.43	0.4	0.45	0.39	-0.13	0.36	0.36	0.26	0.45
5	Area 45	24.9433	117.25	34.0024	41.0374	32.8299	32.8299	48.0724	55.1074	46.8999	49.2449	45.7274	51.5899	46.8999	45.7274	37.5199	42.2099	43.3824	51.5899	45.7274	58.6249	53.9349	50.4174	0.59	0.42	0.57	0.59	0.48	0.6	0.55	0.58	0.66	0.37	0.51	0.52	0.56	0.47	0.42	-0.11	0.46	0.38	0.31	0.4
5	Area 46	25.51	110.677	27.6692	33.2031	27.6692	30.9895	35.4166	54.2317	42.0572	39.8437	38.7369	47.5911	36.5234	30.9895	28.776	30.9895	36.5234	50.9114	43.164	49.8046	48.6978	43.164	0.62	0.56	0.79	0.77	0.6	0.82	0.68	0.74	0.84	0.32	0.6	0.78	0.79	0.66	0.57	-0.27	0.61	0.55	0.51	0.67
5	Area 47	25.45	102.65	25.6624	29.7684	28.7419	24.6359	40.0334	50.2983	39.0069	40.0334	37.9804	40.0334	35.9274	25.6624	31.8214	26.6889	37.9804	41.0599	40.0334	43.1129	47.2188	39.0069	0.57	0.62	0.82	0.87	0.52	0.77	0.86	0.88	0.94	0.5	0.76	0.97	0.93	0.85	0.53	-0.2	0.85	0.73	0.61	0.74
5	Area 48	25.48	94.9283	24.6814	29.4278	23.7321	24.6814	36.0728	45.5656	37.9713	35.1235	34.1742	32.2756	30.3771	27.5292	24.6814	28.4785	34.1742	37.9713	37.022	40.8192	41.7685	38.9206	0.62	0.51	0.83	0.84	0.57	0.85	0.75	0.94	0.85	0.47	0.78	0.97	0.93	0.71	0.62	0.12	0.88	0.67	0.61	0.79
5	Area 49	26.5833	87.346	24.4569	27.9507	26.2038	27.0773	34.065	43.673	37.5588	34.9384	37.5588	36.6853	37.5588	33.1915	33.1915	31.4446	32.318	40.1792	36.6853	43.673	44.5465	41.0526	0.41	0.38	0.37	0.4	0.31	0.35	0.28	0.31	0.35	0.28	0.37	0.57	0.4	0.36	0.46	-0.05	0.2	0.09	0.1	0.25
5	Area 50	26.89	95.618	24.8607	27.7292	27.7292	30.5978	37.291	45.8966	41.1157	40.1596	38.2472	41.1157	36.3348	36.3348	33.4663	32.5101	39.2034	34.4225	41.1157	46.8528	46.8528	43.9843	0.38	0.39	0.36	0.4	0.29	0.34	0.29	0.31	0.42	0.22	0.52	0.54	0.53	0.48	0.39	-0.32	0.18	0.2	0.13	0.27
5	Area 51	27.0633	104.318	29.209	30.2522	29.209	30.2522	40.684	51.1158	47.9863	40.684	40.684	42.7704	39.6408	36.5113	37.5545	36.5113	33.3817	42.7704	41.7272	52.159	52.159	45.8999	0.43	0.49	0.43	0.52	0.27	0.4	0.25	0.3	0.53	0.32	0.51	0.62	0.49	0.52	0.56	-0.42	0.29	0.22	0.11	0.38
5	Area 52	27	111.489	35.6763	30.1019	35.6763	31.2168	40.1359	54.6294	47.9401	47.9401	46.8252	45.7103	43.4805	37.9061	41.2507	41.2507	44.5954	49.0549	50.1698	56.8591	56.8591	51.2847	0.48	0.54	0.46	0.55	0.37	0.4	0.32	0.35	0.4	0.31	0.59	0.68	0.54	0.45	0.45	-0.34	0.22	0.22	0.18	0.36
5	Area 53	26.9433	117.357	36.3806	35.2071	35.2071	34.0335	44.5956	58.6784	49.2899	48.1163	51.637	52.8106	48.1163	44.5956	44.5956	38.7278	42.2485	51.637	51.637	55.1577	58.6784	50.4635	0.54	0.59	0.6	0.6	0.44	0.53	0.34	0.37	0.44	0.29	0.51	0.62	0.56	0.53	0.6	-0.26	0.26	0.31	0.14	0.44
5	Area 54	27.55	120.527	38.5685	36.158	38.5685	38.5685	43.3895	56.6475	49.4159	49.4159	53.0317	55.4422	49.4159	43.3895	47.0053	44.5948	42.1843	60.2633	55.4422	57.8527	56.6475	53.0317	0.38	0.52	0.49	0.55	0.49	0.54	0.41	0.4	0.5	0.24	0.55	0.61	0.49	0.46	0.56	-0.21	0.28	0.31	0.21	0.44
5	Area 55	27.43	123.525	41.9985	38.2927	39.528	43.2337	49.41	59.2919	55.5862	55.5862	50.6452	56.8214	53.1157	50.6452	51.8805	50.6452	46.9395	56.8214	54.351	60.5272	60.5272	55.5862	0.37	0.53	0.52	0.53	0.62	0.52	0.4	0.38	0.57	0.33	0.42	0.47	0.39	0.34	0.48	-0.07	0.36	0.35	0.31	0.5
5	Area 56	27.55	121.828	40.2033	42.6399	40.2033	41.4216	47.513	58.4776	51.1679	51.1679	54.8227	48.7313	51.1679	48.7313	52.3862	47.513	51.1679	57.2593	53.6044	58.4776	62.1324	52.3862	0.46	0.43	0.51	0.52	0.51	0.57	0.54	0.48	0.6	0.42	0.39	0.51	0.37	0.41	0.36	-0.21	0.37	0.49	0.26	0.45
5	Area 57	28.6133	118.15	40.1709	40.1709	36.6264	37.8079	43.7154	53.1673	53.1673	49.6228	49.6228	50.8043	48.4413	41.3524	40.1709	46.0783	46.0783	54.3488	50.8043	56.7118	57.8933	50.8043	0.43	0.51	0.58	0.62	0.57	0.69	0.54	0.62	0.61	0.32	0.4	0.63	0.57	0.43	0.38	-0.17	0.44	0.45	0.39	0.54
5	Area 58	29.22	111.955	29.1082	35.8255	31.3473	30.2278	39.1842	51.4992	43.6624	35.8255	45.9015	48.1405	38.0646	36.9451	33.5864	36.9451	41.4233	51.4992	45.9015	51.4992	52.6187	48.1405	0.52	0.52	0.67	0.69	0.6	0.78	0.69	0.73	0.81	0.4	0.61	0.73	0.72	0.6	0.56	-0.29	0.56	0.52	0.49	0.61
5	Area 59	29.25	103.379	28.9462	32.0476	24.811	25.8448	38.2503	46.5206	44.453	38.2503	42.3855	45.4868	34.1151	27.9124	23.7772	28.9462	35.1489	47.5544	39.2841	44.453	50.6558	40.3179	0.63	0.64	0.84	0.87	0.56	0.94	0.76	0.96	0.8	0.34	0.77	1	0.94	0.68	0.67	-0.13	0.78	0.75	0.63	0.78
5	Area 60	29.3767	96.1445	27.8819	29.8048	22.1132	25.959	35.5735	44.2265	34.612	34.612	37.4963	42.3036	27.8819	24.9976	21.1518	34.612	35.5735	42.3036	38.4578	41.3421	42.3036	40.3807	0.56	0.61	0.86	0.83	0.58	0.8	0.67	0.78	0.76	0.34	0.86	1.01	0.87	0.52	0.61	0.06	0.76	0.72	0.46	0.8
5	Area 61	29.13	88.8714	28.4388	28.4388	29.3275	31.9937	35.5485	42.6583	40.8808	39.9921	38.2147	39.1034	32.8824	32.8824	33.7711	32.8824	34.6598	39.9921	41.7695	44.4357	48.8792	43.547	0.27	0.37	0.33	0.32	0.25	0.32	0.21	0.19	0.3	0.21	0.56	0.48	0.37	0.33	0.38	-0.04	0.13	0.23	0.05	0.25
5	Area 62	29.7733	97.9728	33.3108	28.4121	31.3513	30.3716	36.2499	47.027	43.108	38.2094	41.1486	43.108	37.2297	37.2297	42.1283	33.3108	39.1891	38.2094	42.1283	47.027	48.0067	46.0472	0.35	0.44	0.37	0.44	0.3	0.38	0.28	0.34	0.44	0.22	0.48	0.61	0.34	0.41	0.35	-0.32	0.22	0.15	0.09	0.24
5	Area 63	29.5433	106.599	30.9136	28.7816	30.9136	31.9796	37.3095	49.0354	45.8374	46.9034	39.4415	42.6395	41.5735	38.3755	39.4415	39.4415	37.3095	44.7714	47.9694	51.1674	53.2993	51.1674	0.37	0.52	0.47	0.48	0.31	0.43	0.34	0.29	0.52	0.32	0.58	0.61	0.5	0.41	0.46	-0.33	0.2	0.25	0.18	0.35
5	Area 64	29.6233	114.058	36.4984	31.9361	30.7955	33.0767	42.2013	54.7476	50.1853	49.0448	47.9042	51.3259	44.4825	43.3419	42.2013	38.7796	42.2013	50.1853	50.1853	55.8882	57.0288	54.7476	0.37	0.52	0.47	0.58	0.39	0.4	0.26	0.35	0.45	0.25	0.58	0.64	0.58	0.54	0.51	-0.3	0.26	0.22	0.19	0.34
5	Area 65	30.93	119.182	38.1382	34.5627	39.33	35.7546	47.6728	59.5909	50.0564	52.44	54.8237	51.2482	46.4809	50.0564	46.4809	39.33	45.2891	57.2073	51.2482	63.1664	60.7828	57.2073	0.42	0.67	0.52	0.58	0.44	0.41	0.4	0.34	0.45	0.25	0.58	0.46	0.52	0.5	0.49	-0.3	0.28	0.28	0.19	0.35
5	Area 66	31.8333	123.514	40.7598	40.7598	40.7598	38.2895	51.8761	61.7572	56.8167	53.1112	50.6409	50.6409	55.5815	46.9355	50.6409	50.6409	43.2301	60.5221	54.3464	60.5221	65.4627	55.5815	0.41	0.53	0.46	0.62	0.37	0.47	0.43	0.43	0.54	0.35	0.44	0.59	0.46	0.38	0.59	-0.21	0.36	0.31	0.15	0.51
5	Area 67	31.9267	123.775	39.6079	38.3701	43.3211	45.7966	45.7966	61.8873	51.9853	48.2721	58.1741	55.6986	54.4608	49.5098	47.0343	44.5588	49.5098	54.4608	54.4608	59.4118	61.8873	58.1741	0.51	0.5	0.44	0.48	0.43	0.55	0.41	0.56	0.48	0.17	0.44	0.59	0.5	0.51	0.41	-0.22	0.34	0.42	0.19	0.45
5	Area 68	32.1133	122.243	40.3403	45.23	44.0076	41.5628	48.8974	57.4544	53.7871	50.1198	48.8974	55.0095	53.7871	47.6749	51.3422	47.6749	50.1198	61.1217	53.7871	62.3441	62.3441	53.7871	0.42	0.46	0.5	0.46	0.42	0.58	0.53	0.58	0.59	0.2	0.37	0.51	0.43	0.4	0.37	-0.11	0.36	0.33	0.19	0.56
5	Area 69	31.8333	117.846	42.4247	42.4247	36.5324	38.8893	50.6739	55.3877	48.317	47.1385	48.317	48.317	49.4954	42.4247	47.1385	41.2462	48.317	56.5662	48.317	56.5662	53.0308	55.3877	0.47	0.5	0.63	0.55	0.42	0.65	0.54	0.51	0.65	0.31	0.4	0.52	0.5	0.45	0.39	-0.26	0.46	0.46	0.37	0.54
5	Area 70	32.4333	112.327	33.6979	39.3143	33.6979	28.0816	49.4237	53.9167	41.5608	38.191	43.8073	53.9167	37.0677	41.5608	33.6979	33.6979	44.9306	53.9167	46.0539	53.9167	52.7935	47.1771	0.6	0.53	0.67	0.76	0.42	0.69	0.62	0.94	0.76	0.29	0.69	0.69	0.81	0.65	0.4	-0.21	0.62	0.47	0.5	0.94
5	Area 71	32.34	104.457	29.2479	30.2925	30.2925	24.0251	37.6044	47.0055	37.6044	37.6044	40.7381	42.8273	33.4262	30.2925	29.2479	28.2033	39.6936	44.9164	40.7381	44.9164	41.7827	45.961	0.65	0.67	0.67	0.89	0.7	0.86	0.9	1.1	0.88	0.38	0.81	0.87	0.94	0.74	0.59	-0.1	0.73	0.68	0.64	0.79
5	Area 72	32.1467	96.2324	24.0581	27.9074	29.832	19.2465	35.606	43.3046	34.6437	39.4553	36.5683	38.493	29.832	28.8697	24.0581	29.832	32.719	41.3799	38.493	47.1539	45.2292	44.2669	0.64	0.66	0.78	0.94	0.63	0.91	0.83	0.85	0.91	0.36	0.88	1.01	0.93	0.69	0.66	0.14	0.78	0.65	0.58	0.65
5	Area 73	32.6567	89.8327	28.7465	29.6448	29.6448	26.9498	33.2381	47.6113	39.5264	41.3231	38.6281	40.4247	38.6281	35.9331	35.0348	35.0348	35.9331	40.4247	40.4247	45.8147	47.6113	41.3231	0.33	0.38	0.35	0.43	0.28	0.24	0.28	0.32	0.37	0.2	0.45	0.42	0.38	0.4	0.43	-0.05	0.14	0.11	0.04	0.25
5	Area 74	33.4933	98.8426	30.6412	29.6528	28.6643	30.6412	36.5718	48.4329	43.4907	43.4907	41.5139	43.4907	42.5023	34.5949	37.5602	36.5718	36.5718	45.4676	44.4792	46.456	48.4329	45.4676	0.36	0.44	0.4	0.36	0.23	0.41	0.28	0.32	0.45	0.2	0.45	0.48	0.45	0.45	0.38	-0.11	0.14	0.19	0.12	0.36
5	Area 75	33.88	108.389	34.6844	31.4328	32.5167	33.6006	40.1039	52.0267	47.6911	43.3556	46.6072	46.6072	43.3556	40.1039	39.02	40.1039	37.9361	42.2717	47.6911	53.1106	53.1106	47.6911	0.35	0.48	0.42	0.42	0.36	0.43	0.31	0.32	0.49	0.21	0.52	0.58	0.51	0.45	0.48	-0.32	0.23	0.25	0.17	0.39
5	Area 76	33.9133	115.504	36.9613	32.3411	31.1861	35.8062	40.4264	57.752	47.3566	49.6667	48.5117	45.0465	42.7364	40.4264	47.3566	41.5814	41.5814	49.6667	49.6667	55.4419	60.062	55.4419	0.43	0.59	0.5	0.51	0.4	0.41	0.35	0.27	0.38	0.29	0.74	0.67	0.5	0.5	0.56	-0.33	0.24	0.24	0.21	0.36
5	Area 77	33.7167	119.788	37.1343	33.5406	35.9364	38.3322	51.5089	59.894	51.5089	50.311	55.1025	55.1025	50.311	44.3216	46.7173	43.1237	45.5195	58.6961	50.311	58.6961	62.2898	59.894	0.48	0.55	0.55	0.53	0.31	0.48	0.47	0.48	0.44	0.25	0.62	0.59	0.53	0.5	0.49	-0.34	0.31	0.29	0.12	0.44
5	Area 78	34.4	123.002	40.5906	38.1305	39.3605	34.4405	51.6607	59.0408	56.5808	56.5808	51.6607	49.2007	50.4307	51.6607	47.9706	45.5106	51.6607	59.0408	51.6607	60.2708	62.7308	56.5808	0.48	0.57	0.52	0.61	0.41	0.43	0.36	0.45	0.58	0.3	0.5	0.5	0.48	0.48	0.42	-0.16	0.27	0.37	0.25	0.43
5	Area 79	34.1033	124.5	44.8202	42.3302	43.5752	39.8402	51.0452	64.7402	54.7802	54.7802	51.0452	54.7802	51.0452	47.3102	52.2902	47.3102	48.5552	59.7602	54.7802	62.2502	58.5152	61.0052	0.47	0.49	0.52	0.51	0.43	0.47	0.46	0.46	0.54	0.25	0.54	0.45	0.43	0.48	0.41	-0.23	0.37	0.28	0.26	0.45
5	Area 80	34.27	123.339	41.9351	43.1685	43.1685	40.7017	50.5688	66.6028	54.2689	53.0356	54.2689	49.3354	53.0356	44.4019	51.8022	49.3354	50.5688	64.136	56.7357	59.2025	66.6028	59.2025	0.44	0.46	0.49	0.52	0.56	0.37	0.49	0.49	0.48	0.38	0.44	0.41	0.42	0.46	0.35	-0.22	0.34	0.24	0.21	0.48
5	Area 81	33.7167	119.809	39.537	43.1313	38.3389	43.1313	47.9237	58.7065	51.5179	51.5179	51.5179	53.9141	47.9237	45.5275	44.3294	45.5275	45.5275	57.5084	50.3198	57.5084	57.5084	51.5179	0.42	0.52	0.56	0.49	0.44	0.57	0.52	0.59	0.59	0.21	0.44	0.5	0.44	0.41	0.45	-0.24	0.44	0.42	0.31	0.65
5	Area 82	34.4967	113.82	37.5608	35.2844	31.8697	30.7315	44.39	51.2192	46.6664	44.39	46.6664	46.6664	40.9754	42.1136	34.1461	35.2844	39.8372	51.2192	48.9428	54.6338	55.772	51.2192	0.44	0.57	0.73	0.68	0.5	0.77	0.66	0.69	0.69	0.39	0.66	0.61	0.83	0.69	0.52	-0.24	0.5	0.52	0.47	0.59
5	Area 83	34.99	106.314	29.7679	35.0836	29.7679	30.8311	37.2099	48.9044	41.4624	37.2099	44.6519	47.8413	34.0205	31.8942	34.0205	32.9573	38.273	47.8413	44.6519	42.5256	54.2201	42.5256	0.64	0.64	0.73	0.79	0.59	0.74	0.73	0.91	0.73	0.33	0.88	0.91	0.96	0.74	0.65	-0.07	0.65	0.88	0.52	0.84
5	Area 84	35.4167	98.2599	20.6346	32.4258	27.5128	26.5302	37.3387	47.1647	38.3214	37.3387	44.2169	44.2169	31.4432	25.5476	28.4954	26.5302	39.304	42.2517	41.2691	36.3561	47.1647	38.3214	0.64	0.66	0.69	0.84	0.47	0.79	0.69	0.83	0.68	0.3	0.92	1.05	0.96	0.73	0.49	0.23	0.59	0.9	0.46	0.76
5	Area 85	34.89	90.6474	29.0072	29.9136	29.9136	30.8201	38.0719	47.1367	39.8849	41.6978	36.259	38.9784	38.0719	34.446	37.1654	34.446	40.7913	43.5108	43.5108	45.3237	49.8561	41.6978	0.34	0.35	0.38	0.41	0.21	0.25	0.25	0.2	0.37	0.11	0.47	0.5	0.4	0.33	0.32	0.04	0.18	0.16	-0.02	0.27
5	Area 86	35.3833	99.3414	34.7695	30.7958	32.7826	30.7958	35.7629	48.6773	42.7168	42.7168	45.697	40.73		35.7629	38.7431		38.7431		42.7168	47.6839		49.6707	0.33	0.43	0.33	0.46	0.44	0.36	0.33	0.3	0.34	0.22	--	0.52	0.35	--	0.36	--	0.19	0.23	--	0.29
5	Area 87	35.15	109.384	33.9091	33.9091	31.7214	33.9091	45.9413	52.5044	49.2229	49.2229	44.8475	45.9413	40.4721	41.566	39.3783	40.4721	39.3783	49.2229	47.0352	55.7859	54.6921	52.5044	0.43	0.43	0.42	0.5	0.29	0.46	0.28	0.32	0.46	0.25	0.56	0.63	0.54	0.36	0.43	-0.28	0.23	0.26	0.15	0.29
5	Area 88	35.4167	115.709	32.3984	35.8697	34.7126	37.0268	47.4405	59.0114	52.0689	53.226	48.5976	53.226		41.6551	46.2835		46.2835		54.383	57.8543		55.5401	0.42	0.55	0.44	0.51	0.36	0.3	0.32	0.32	0.41	0.18	--	0.58	0.49	--	0.45	--	0.21	0.18	--	0.42
5	Area 89	34.3767	121.173	31.505	41.1989	41.1989	38.7754	52.1045	59.3749	50.8927	53.3162	50.8927	48.4693	44.8341	43.6223	48.4693	44.8341	48.4693	56.9514	53.3162	60.5866	65.4335	58.1631	0.47	0.51	0.45	0.58	0.42	0.42	0.34	0.44	0.49	0.27	0.6	0.64	0.58	0.54	0.49	-0.34	0.29	0.26	0.19	0.33
5	Area 90	34.6933	124.814	37.4443	42.4369	39.9406	41.1887	57.4146	61.159	57.4146	53.6702	52.422	56.1664		47.4294	49.9257		52.422		56.1664	61.159		69.896	0.49	0.48	0.53	0.56	0.36	0.49	0.39	0.43	0.52	0.23	--	0.54	0.51	--	0.42	--	0.31	0.35	--	0.4
5	Area 91	35.0533	124.845	44.9443	42.4474	44.9443	43.6958	52.435	62.4226	61.1742	57.4288	52.435	51.1865		51.1865	51.1865		54.9319		56.1804	62.4226		64.9195	0.26	0.43	0.43	0.5	0.43	0.5	0.36	0.43	0.5	0.41	--	0.49	0.42	--	0.35	--	0.33	0.33	--	0.51
5	Area 92	35.35	122.809	42.983	46.6672	41.7549	46.6672	57.72	60.1762	52.8077	55.2638	57.72	51.5796	44.2111	52.8077	50.3515	51.5796	52.8077	60.1762	55.2638	57.72	63.8604	63.8604	0.32	0.42	0.51	0.46	0.46	0.41	0.51	0.47	0.49	0.31	0.47	0.47	0.44	0.44	0.38	-0.28	0.32	0.38	0.16	0.5
5	Area 93	35.0533	119.749	34.7271	41.912	38.3196	43.1095	52.6894	63.4668	49.0969	51.4919	47.8995	55.0844		49.0969	49.0969		53.8869		55.0844	56.2819		57.4793	0.41	0.45	0.51	0.49	0.42	0.46	0.51	0.57	0.59	0.28	--	0.39	0.44	--	0.34	--	0.38	0.42	--	0.63
5	Area 94	35.65	114.329	32.0121	34.2986	35.4419	33.1553	44.5882	52.5912	43.4449	48.0181	50.3047	50.3047	43.4449	41.1584	36.5852	35.4419	43.4449	54.8778	48.0181	53.7345	56.0211	43.4449	0.57	0.61	0.63	0.66	0.47	0.71	0.7	0.7	0.59	0.25	0.55	0.56	0.7	0.81	0.4	-0.11	0.5	0.47	0.33	0.63
5	Area 95	35.65	106.921	32.0763	37.4224	33.1456	33.1456	40.63	54.5298	43.8377	43.8377	40.63	50.2529		35.284	32.0763		35.284		42.7685	48.1145		53.4606	0.55	0.6	0.7	0.75	0.59	0.66	0.62	0.81	0.77	0.24	--	0.75	0.85	--	0.57	--	0.63	0.62	--	0.84
5	Area 96	35.65	99.1209	20.8154	37.6659	31.7187	30.7275	41.6308	45.5956	38.6571	43.6132	43.6132	46.5868	35.6835	35.6835	34.6923	27.7538	35.6835	45.5956	42.622	45.5956	46.5868	40.6395	0.6	0.6	0.66	0.68	0.57	0.61	0.64	0.74	0.65	0.26	0.72	0.64	0.75	0.67	0.44	0.57	0.5	0.6	0.38	0.69
6	Area 1	18.5	96.4368	30.8598	27.0023	25.0736	29.8954	28.931	45.3253	39.5391	37.6103	41.4678	40.5035	31.8241	37.6103	35.6816	32.7885	32.7885	40.5035	36.646	49.1828	50.1471	39.5391	0.33	0.47	0.47	0.44	0.44	0.42	0.38	0.43	0.43	0.28	0.67	0.57	0.46	0.48	0.53	-0.02	0.22	0.21	0.14	0.38
6	Area 2	18.18	105.59	28.5093	28.5093	27.4534	28.5093	36.9564	45.4036	42.2359	43.2918	43.2918	35.9005	36.9564	38.0123	36.9564	35.9005	39.0682	43.2918	40.1241	48.5713	50.6831	43.2918	0.36	0.56	0.44	0.5	0.33	0.55	0.38	0.42	0.53	0.3	0.78	0.65	0.56	0.55	0.47	-0.19	0.35	0.23	0.17	0.53
6	Area 3	18.1233	115.1	26.473	28.775	27.624	31.077	37.983	54.0971	43.738	43.738	43.738	43.738	39.134	41.436	39.134	36.832	39.134	47.191	39.134	54.0971	52.946	47.191	0.53	0.57	0.57	0.55	0.41	0.56	0.47	0.54	0.57	0.36	0.82	0.66	0.6	0.69	0.58	-0.34	0.29	0.24	0.23	0.51
6	Area 4	18.0633	123.247	39.4391	33.2767	33.2767	35.7417	43.1365	59.1587	46.8339	48.0664	48.0664	55.4612	45.6015	44.369	48.0664	38.2066	39.4391	51.7638	48.0664	55.4612	61.6236	50.5314	0.49	0.65	0.59	0.61	0.52	0.59	0.45	0.51	0.55	0.38	0.7	0.65	0.57	0.69	0.66	-0.31	0.39	0.38	0.25	0.55
6	Area 5	18.0367	130.073	44.2249	39.022	41.6235	40.3227	49.4279	63.7359	53.3301	53.3301	53.3301	52.0293	49.4279	52.0293	48.1271	45.5257	44.2249	54.6308	50.7286	62.4352	65.0367	63.7359	0.48	0.57	0.54	0.61	0.53	0.6	0.49	0.56	0.63	0.48	0.69	0.59	0.66	0.57	0.67	-0.21	0.37	0.33	0.24	0.54
6	Area 6	18.0933	133.252	41.3081	42.6407	41.3081	43.9732	47.9707	62.6285	57.2984	55.9659	58.6309	54.6333	53.3008	49.3032	53.3008	49.3032	50.6358	58.6309	58.6309	55.9659	69.291	57.2984	0.41	0.58	0.6	0.56	0.56	0.54	0.52	0.45	0.56	0.35	0.58	0.61	0.49	0.51	0.52	-0.22	0.37	0.45	0.31	0.49
6	Area 7	18.0367	134.376	43.0003	41.6566	43.0003	43.0003	53.7504	63.1567	56.4379	59.1254	53.7504	55.0942	52.4066	61.813	56.4379	49.7191	52.4066	57.7817	55.0942	63.1567	65.8442	57.7817	0.42	0.58	0.58	0.58	0.47	0.77	0.57	0.65	0.63	0.54	0.48	0.36	0.45	0.42	0.45	-0.07	0.48	0.42	0.27	0.53
6	Area 8	17.7433	132.848	50.4821	43.8398	42.5113	42.5113	50.4821	62.4384	53.1391	53.1391	57.1245	53.1391	57.1245	55.7961	54.4676	54.4676	57.1245	57.1245	54.4676	63.7669	65.0954	58.453	0.37	0.53	0.54	0.57	0.55	0.75	0.5	0.6	0.62	0.57	0.42	0.46	0.39	0.4	0.39	-0.1	0.57	0.39	0.29	0.66
6	Area 9	18.7633	128.862	41.2357	42.5243	39.9471	37.3699	50.256	56.6991	52.8332	52.8332	48.9674	51.5446	52.8332	50.256	46.3902	51.5446	50.256	60.5649	51.5446	60.5649	67.008	56.6991	0.51	0.54	0.58	0.61	0.58	0.81	0.62	0.66	0.69	0.48	0.46	0.52	0.54	0.42	0.42	-0.16	0.56	0.48	0.38	0.64
6	Area 10	18.3567	121.801	30.4503	42.6305	31.6683	30.4503	45.0665	54.8106	49.9385	45.0665	46.2845	48.7205	45.0665	35.3224	40.1944	42.6305	46.2845	53.5926	47.5025	56.0286	59.6826	43.8485	0.62	0.54	0.83	0.87	0.59	0.95	0.66	0.85	0.87	0.52	0.57	0.86	0.72	0.53	0.54	-0.08	0.87	0.55	0.49	0.63
6	Area 11	18.4433	113.062	31.6574	38.4412	30.5268	28.2656	45.2249	49.7474	42.9637	40.7024	39.5718	45.2249	40.7024	30.5268	30.5268	38.4412	37.3105	46.3555	42.9637	52.0086	44.0943	42.9637	0.85	0.63	1.08	0.97	0.57	1.15	0.77	0.95	0.97	0.5	0.7	1.1	1.1	0.67	0.74	-0.08	1.17	0.64	0.81	0.67
6	Area 12	18.3833	103.699	23.8508	37.3317	26.9618	21.7768	35.2578	44.5907	42.5167	36.2948	41.4797	40.4427	35.2578	31.1098	26.9618	36.2948	40.4427	43.5537	36.2948	44.5907	49.7756	41.4797	0.67	0.52	1.01	1.07	0.64	1.17	0.72	0.97	0.84	0.58	0.71	1.03	1.1	0.66	0.66	0.26	1.13	0.7	0.64	0.65
6	Area 13	18.24	100.988	30.2965	30.2965	28.2767	27.2669	31.3064	46.4546	39.3855	39.3855	40.3953	39.3855	37.3657	36.3558	35.3459	36.3558	37.3657	42.4151	40.3953	44.4349	48.4744	43.425	0.39	0.46	0.45	0.47	0.38	0.47	0.39	0.4	0.54	0.3	0.57	0.55	0.46	0.49	0.44	-0.11	0.25	0.28	0.1	0.4
6	Area 14	18.5	112.137	31.3985	30.2771	29.1557	29.1557	37.0053	52.7046	44.855	44.855	43.7336	41.4909	34.7626	35.884	37.0053	35.884	38.1267	43.7336	44.855	52.7046	54.9473	45.9763	0.37	0.5	0.48	0.57	0.37	0.57	0.4	0.47	0.57	0.3	0.7	0.58	0.59	0.52	0.52	-0.37	0.31	0.29	0.21	0.42
6	Area 15	18.3567	120.926	36.2777	30.2314	30.2314	31.4407	35.0684	54.4166	44.7425	48.3703	47.161	45.9517	42.324	42.324	38.6962	33.8592	37.487	50.7888	47.161	54.4166	58.0443	44.7425	0.46	0.56	0.58	0.56	0.49	0.58	0.47	0.45	0.55	0.34	0.67	0.71	0.64	0.65	0.6	-0.43	0.32	0.37	0.21	0.63
6	Area 16	18.27	129.5	34.9651	34.9651	36.2601	36.2601	45.3251	62.1602	47.9151	55.6852	55.6852	46.6201	45.3251	44.0301	44.0301	42.7351	40.1451	51.8002	47.9151	60.8652	59.5702	55.6852	0.56	0.58	0.6	0.63	0.51	0.58	0.54	0.5	0.52	0.35	0.71	0.75	0.64	0.56	0.72	-0.24	0.37	0.25	0.24	0.55
6	Area 17	19.17	135.474	36.578	39.2875	37.9328	41.997	54.1897	65.0276	59.6086	58.2539	52.8349	51.4802	55.5444	50.1254	47.416	44.7065	51.4802	60.9634	55.5444	59.6086	69.0918	59.6086	0.48	0.62	0.69	0.69	0.47	0.61	0.4	0.49	0.61	0.53	0.62	0.64	0.67	0.58	0.49	-0.19	0.35	0.36	0.28	0.49
6	Area 18	18.782	139.427	50.1937	43.2224	40.4338	43.2224	54.3765	64.1364	59.9536	59.9536	55.7708	55.7708	58.5593	58.5593	58.5593	52.9822	48.7994	61.3479	58.5593	62.7421	69.7135	61.3479	0.34	0.55	0.66	0.59	0.56	0.66	0.42	0.52	0.64	0.33	0.53	0.43	0.43	0.41	0.54	-0.12	0.4	0.4	0.18	0.55
6	Area 19	18.7933	140.553	49.1935	46.3824	49.1935	46.3824	49.1935	67.4653	63.2487	60.4377	57.6266	59.0322	59.0322	59.0322	57.6266	56.2211	53.41	66.0598	54.8156	67.4653	70.2764	66.0598	0.48	0.55	0.53	0.59	0.55	0.68	0.44	0.64	0.67	0.46	0.4	0.47	0.46	0.45	0.43	-0.16	0.48	0.42	0.28	0.56
6	Area 20	18.8233	137.549	48.142	45.391	46.7665	48.142	53.644	60.5214	57.7704	59.1459	57.7704	64.6479	55.0194	55.0194	53.644	56.3949	57.7704	64.6479	56.3949	61.8969	70.1498	61.8969	0.44	0.54	0.57	0.53	0.51	0.72	0.56	0.57	0.67	0.32	0.42	0.46	0.51	0.38	0.39	-0.12	0.57	0.52	0.22	0.58
6	Area 21	18.6467	133.847	40.154	42.8309	40.154	37.4771	49.5233	66.9233	54.8771	53.5387	48.1848	56.2156	53.5387	54.8771	52.2002	53.5387	53.5387	62.9079	53.5387	58.8925	65.5849	60.231	0.51	0.48	0.65	0.63	0.61	0.62	0.63	0.82	0.75	0.45	0.53	0.35	0.53	0.43	0.48	0.05	0.69	0.69	0.39	0.57
6	Area 22	19.0833	127.568	30.6162	39.546	38.2703	31.8919	43.373	53.5784	52.3027	47.2	52.3027	51.0271	38.2703	43.373	36.9946	39.546	42.0973	57.4055	49.7514	49.7514	63.7838	49.7514	0.73	0.6	0.86	0.96	0.7	1.22	0.76	0.89	0.89	0.51	0.76	0.9	0.87	0.66	0.57	-0.13	0.98	0.79	0.52	0.73
6	Area 23	18.9367	118.36	34.3243	30.7735	27.2227	30.7735	41.4259	54.4455	47.3439	40.2423	40.2423	48.5275	36.6915	26.0391	23.6719	40.2423	35.5079	48.5275	41.4259	49.7111	53.2619	37.8751	0.63	0.81	1.06	1.03	0.71	1.25	0.92	1.11	1.26	0.51	0.87	1.25	1.27	0.74	0.9	-0.02	1.35	0.7	0.84	1.09
6	Area 24	19.0567	109.464	30.6499	32.8391	30.6499	29.5552	31.7445	51.448	39.407	40.5016	41.5963	43.7855	33.9338	30.6499	27.366	35.0284	37.2177	42.6909	37.2177	45.9748	50.3534	43.7855	0.71	0.74	0.98	1.02	0.71	1.2	0.83	1.12	1.05	0.51	0.92	1.11	1.12	0.69	0.89	0.32	1.47	0.82	0.82	0.84
6	Area 25	20.4833	106.814	28.8399	30.9762	28.8399	33.1125	36.3169	46.9984	43.7939	40.5895	43.7939	41.6576	36.3169	38.4532	34.1806	39.5213	36.3169	42.7258	44.8621	51.2709	50.2028	45.9302	0.44	0.46	0.45	0.42	0.4	0.44	0.33	0.4	0.45	0.28	0.56	0.59	0.52	0.47	0.47	-0.05	0.27	0.18	0.2	0.39
6	Area 26	20.3967	116.628	33.8222	30.3233	30.3233	31.4896	39.6536	51.3164	44.3187	46.6513	41.9861	39.6536	39.6536	39.6536	34.9885	39.6536	37.321	45.485	45.485	53.649	54.8152	44.3187	0.4	0.48	0.47	0.55	0.42	0.56	0.47	0.43	0.6	0.42	0.56	0.62	0.64	0.47	0.54	-0.3	0.32	0.2	0.24	0.51
6	Area 27	20.3367	125.728	36.4612	32.6893	33.9466	31.4321	37.7185	55.3204	49.034	50.2913	49.034	47.7767	44.0049	44.0049	44.0049	41.4903	40.233	51.5486	49.034	60.3496	60.3496	51.5486	0.51	0.51	0.53	0.67	0.49	0.51	0.51	0.43	0.57	0.35	0.69	0.64	0.55	0.61	0.55	-0.38	0.34	0.35	0.31	0.44
6	Area 28	20.3967	135.063	40.519	31.0646	35.1164	33.7658	49.9734	59.4278	51.324	55.3759	55.3759	49.9734	45.9215	41.8696	45.9215	43.2202	47.2721	58.0772	43.2202	62.1291	66.181	60.7785	0.47	0.66	0.63	0.69	0.48	0.63	0.54	0.41	0.55	0.41	0.77	0.75	0.63	0.69	0.62	-0.19	0.35	0.35	0.27	0.49
6	Area 29	20.16	140.535	47.7818	39.3497	40.755	40.755	50.5925	66.0513	56.2138	59.0245	60.4299	51.9978	51.9978	50.5925	51.9978	51.9978	47.7818	56.2138	53.4031	67.4566	67.4566	64.6459	0.47	0.59	0.6	0.67	0.61	0.66	0.49	0.56	0.54	0.53	0.55	0.61	0.61	0.48	0.7	0	0.33	0.3	0.24	0.55
6	Area 30	20.8033	143.286	48.7173	38.6872	44.4187	44.4187	51.583	70.2102	64.4787	58.7473	57.3144	55.8816	54.4487	57.3144	57.3144	55.8816	51.583	61.613	63.0459	68.7773	71.643	60.1801	0.45	0.57	0.6	0.64	0.59	0.59	0.46	0.58	0.64	0.45	0.55	0.49	0.55	0.47	0.49	0.14	0.35	0.33	0.2	0.59
6	Area 31	20.6033	144.626	49.1729	49.1729	50.6191	43.3878	54.9579	69.4205	63.6355	56.4042	62.1892	59.2967	57.8504	59.2967	56.4042	54.9579	56.4042	63.6355	57.8504	67.9743	70.8668	63.6355	0.46	0.5	0.48	0.6	0.53	0.63	0.5	0.68	0.6	0.53	0.48	0.47	0.49	0.46	0.42	-0.02	0.44	0.42	0.32	0.6
6	Area 32	20.8033	144.092	48.9914	43.2277	54.7551	46.1096	60.5188	67.7235	64.8416	63.4007	56.1961	63.4007	57.637	54.7551	61.9598	54.7551	60.5188	63.4007	56.1961	73.4872	73.4872	60.5188	0.41	0.53	0.45	0.58	0.44	0.69	0.52	0.59	0.79	0.46	0.44	0.46	0.38	0.43	0.36	0.04	0.52	0.42	0.38	0.62
6	Area 33	22.3267	140.101	46.2332	47.6342	43.4312	37.8272	53.2382	57.4412	58.8422	54.6392	54.6392	53.2382	58.8422	56.0402	47.6342	53.2382	54.6392	53.2382	54.6392	64.4463	63.0453	63.0453	0.52	0.53	0.64	0.73	0.58	1.07	0.67	0.75	0.8	0.47	0.43	0.45	0.63	0.53	0.47	0.16	0.65	0.54	0.34	0.59
6	Area 34	22.53	131.913	29.0209	42.2123	32.9784	27.7018	46.1697	55.4036	51.4462	52.7654	51.4462	50.1271	38.2549	35.6166	35.6166	36.9358	40.8932	51.4462	51.4462	52.7654	56.7228	51.4462	0.81	0.62	0.91	1.07	0.72	1.19	0.88	0.88	0.93	0.58	0.81	0.93	1.07	0.74	0.67	-0.04	0.87	0.88	0.63	0.78
6	Area 35	22.7367	121.662	25.549	32.8488	25.549	25.549	40.1485	57.1812	45.015	45.015	46.2316	41.3651	38.9319	31.6321	38.9319	31.6321	32.8488	48.6648	42.5817	48.6648	47.4482	41.3651	0.91	0.87	1.08	1.23	0.7	1.19	1.01	1.12	1.12	0.61	0.96	1.11	1.12	0.89	0.93	-0.09	1.25	0.96	0.89	0.95
6	Area 36	22.82	112.737	23.6747	32.6936	27.0568	28.1841	42.8399	54.1135	36.0757	38.3304	39.4578	43.9673	34.9483	32.6936	27.0568	31.5662	37.2031	45.0946	38.3304	47.3494	42.8399	33.821	0.82	0.84	1.07	1.08	0.58	1.2	0.94	1.21	1.14	0.46	0.88	1.06	1.08	0.84	0.88	0.01	1.36	0.8	0.73	1.05
6	Area 37	22.56	107.683	33.3817	31.228	30.1512	31.228	36.6121	50.6109	43.0731	43.0731	39.8426	40.9194	36.6121	39.8426	40.9194	35.5353	41.9963	44.1499	45.2268	51.6877	48.4572	47.3804	0.41	0.46	0.51	0.51	0.36	0.41	0.43	0.4	0.46	0.33	0.61	0.57	0.46	0.5	0.4	0	0.22	0.16	0.18	0.35
6	Area 38	23.14	117.937	30.6637	31.843	30.6637	30.6637	41.278	55.4305	47.1749	49.5336	45.9955	44.8161	44.8161	37.7399	38.9193	35.3811	36.5605	44.8161	42.4574	53.0717	56.6098	48.3542	0.41	0.52	0.52	0.53	0.29	0.41	0.4	0.42	0.54	0.4	0.6	0.63	0.57	0.54	0.55	-0.39	0.25	0.32	0.21	0.43
6	Area 39	23.0233	128.682	34.7441	33.4573	38.6045	32.1705	43.7518	56.62	47.6123	52.7595	47.6123	52.7595	39.8914	43.7518	37.3177	41.1782	41.1782	48.8991	51.4727	61.7673	60.4804	48.8991	0.5	0.58	0.48	0.58	0.4	0.64	0.49	0.38	0.63	0.27	0.75	0.64	0.7	0.61	0.56	-0.37	0.32	0.28	0.18	0.53
6	Area 40	23.1167	136.088	46.2698	32.661	36.7437	35.3828	44.9089	62.6003	55.7959	50.3524	53.0742	48.9915	50.3524	46.2698	46.2698	44.9089	46.2698	59.8786	53.0742	62.6003	63.9612	54.4351	0.43	0.71	0.56	0.62	0.48	0.49	0.45	0.53	0.6	0.47	0.64	0.83	0.62	0.62	0.63	-0.35	0.37	0.37	0.26	0.55
6	Area 41	24.4367	141.164	46.5842	40.9376	42.3493	38.1144	53.6424	67.7588	55.0541	60.7006	59.289	57.8773	55.0541	47.9958	55.0541	49.4075	50.8191	62.1123	59.289	63.5239	69.1705	60.7006	0.51	0.63	0.64	0.72	0.55	0.55	0.43	0.52	0.59	0.36	0.62	0.67	0.52	0.61	0.61	-0.12	0.35	0.3	0.3	0.56
6	Area 42	24.8533	145.569	48.0377	42.2149	46.582	42.2149	55.3161	69.873	58.2275	65.5059	58.2275	62.5945	58.2275	56.7718	62.5945	55.3161	55.3161	71.3287	55.3161	69.873	68.4173	66.9616	0.49	0.6	0.58	0.64	0.47	0.55	0.52	0.42	0.64	0.41	0.43	0.57	0.4	0.46	0.5	-0.2	0.4	0.35	0.33	0.47
6	Area 43	25.15	146.666	46.9332	48.3999	43.9999	48.3999	55.7332	65.9998	61.5998	64.5332	54.2665	64.5332	63.0665	57.1999	65.9998	57.1999	57.1999	74.7998	57.1999	67.4665	73.3332	65.9998	0.51	0.56	0.63	0.59	0.59	0.7	0.56	0.5	0.71	0.34	0.47	0.47	0.39	0.46	0.45	-0.14	0.46	0.5	0.26	0.58
6	Area 44	25.15	146.924	54.3619	48.485	47.0157	48.485	66.1159	70.5236	60.2389	61.7081	60.2389	64.6466	60.2389	55.8312	61.7081	60.2389	54.3619	64.6466	63.1774	76.4006	74.9313	61.7081	0.43	0.57	0.55	0.57	0.48	0.68	0.55	0.62	0.84	0.4	0.41	0.45	0.45	0.4	0.43	-0.02	0.43	0.41	0.31	0.65
6	Area 45	24.9433	143.584	48.8187	45.947	41.6394	43.0753	54.562	61.7413	58.8696	57.4337	55.9979	57.4337	53.1262	53.1262	53.1262	55.9979	54.562	60.3054	54.562	63.1771	73.228	53.1262	0.54	0.55	0.67	0.64	0.63	0.86	0.64	0.76	0.82	0.48	0.57	0.58	0.51	0.48	0.47	-0.08	0.61	0.58	0.25	0.66
6	Area 46	25.51	135.535	35.2391	35.2391	36.5945	33.8838	48.7927	60.9908	55.5694	46.082	51.5034	60.9908	44.7266	42.0159	32.5284	42.0159	40.6606	50.148	47.4373	58.2801	59.6355	51.5034	0.76	0.76	0.92	0.99	0.66	1.05	0.8	1.01	1.04	0.4	0.67	0.87	1.03	0.76	0.65	-0.05	0.88	0.83	0.72	0.9
6	Area 47	25.45	125.705	35.1974	35.1974	28.9121	25.141	42.7397	55.3102	50.282	45.2538	46.5108	54.0531	36.4544	33.9403	26.398	32.6833	42.7397	47.7679	45.2538	43.9967	52.7961	46.5108	0.64	0.86	1.17	1.14	0.66	1.33	1	1.18	1.22	0.51	1	1.19	1.29	1.03	0.66	-0.04	1.21	1.03	0.97	0.97
6	Area 48	25.48	116.249	26.7374	37.1998	25.5749	32.5498	40.6873	52.3122	39.5248	45.3373	43.0123	37.1998	36.0373	30.2248	24.4124	30.2248	39.5248	49.9872	40.6873	47.6623	48.8247	44.1748	0.71	0.66	1.12	0.97	0.72	1.18	1.05	1.13	1.14	0.57	0.95	1.08	1.24	0.86	0.78	0.27	1.4	1.02	0.74	1
6	Area 49	26.5833	106.964	32.0892	27.8107	28.8803	26.741	39.5767	48.1339	43.8553	41.716	43.8553	44.9249	37.4374	37.4374	35.2982	35.2982	35.2982	44.9249	44.9249	50.2731	49.2035	49.2035	0.44	0.52	0.46	0.58	0.33	0.53	0.37	0.37	0.41	0.33	0.53	0.66	0.59	0.54	0.55	0.03	0.25	0.17	0.18	0.32
6	Area 50	26.89	117.094	31.6154	31.6154	30.4444	30.4444	39.812	50.3504	44.4957	48.0085	48.0085	45.6667	40.9829	35.1282	39.812	36.2991	37.4701	46.8376	45.6667	52.6923	56.2051	45.6667	0.41	0.49	0.48	0.52	0.38	0.54	0.42	0.41	0.5	0.35	0.64	0.75	0.6	0.63	0.6	-0.31	0.28	0.29	0.25	0.47
6	Area 51	27.0633	127.748	37.0469	30.6595	33.2145	29.382	43.4343	57.4866	53.6542	47.2668	49.8217	48.5442	47.2668	42.1568	43.4343	38.3244	40.8794	52.3767	49.8217	52.3767	61.319	54.9316	0.48	0.57	0.5	0.67	0.37	0.54	0.37	0.45	0.65	0.44	0.7	0.75	0.58	0.67	0.6	-0.38	0.37	0.35	0.17	0.44
6	Area 52	27	136.529	32.767	35.4976	36.8629	36.8629	49.1505	64.1687	53.2463	55.9769	53.2463	57.3422	47.7852	46.4199	47.7852	40.9587	47.7852	62.8034	54.6116	62.8034	68.2645	57.3422	0.68	0.63	0.61	0.62	0.42	0.52	0.49	0.48	0.58	0.3	0.69	0.79	0.59	0.66	0.56	-0.32	0.38	0.32	0.24	0.5
6	Area 53	26.9433	143.715	40.2403	41.6775	41.6775	40.2403	51.7376	67.5463	54.6119	63.2348	57.4862	58.9233	51.7376	51.7376	54.6119	47.4261	51.7376	54.6119	60.3605	68.9834	73.2949	64.672	0.66	0.66	0.69	0.65	0.56	0.67	0.51	0.45	0.63	0.38	0.62	0.66	0.57	0.62	0.59	-0.15	0.36	0.34	0.19	0.55
6	Area 54	27.55	147.597	41.3272	44.2791	44.2791	45.7551	53.1349	70.8466	63.4667	60.5148	59.0388	63.4667	57.5628	56.0869	57.5628	57.5628	53.1349	69.3706	60.5148	72.3226	64.9427	60.5148	0.51	0.56	0.6	0.58	0.55	0.66	0.46	0.53	0.62	0.38	0.55	0.58	0.45	0.41	0.47	-0.16	0.45	0.44	0.32	0.59
6	Area 55	27.43	151.269	49.9187	51.4314	45.3807	48.406	60.5075	71.0964	65.0456	60.5075	63.5329	65.0456	62.0202	55.9695	62.0202	62.0202	60.5075	75.6344	63.5329	69.5837	75.6344	71.0964	0.42	0.5	0.56	0.6	0.61	0.62	0.56	0.55	0.66	0.42	0.46	0.47	0.4	0.37	0.39	-0.08	0.48	0.47	0.32	0.6
6	Area 56	27.55	149.191	46.2493	46.2493	50.725	47.7412	59.6765	67.136	55.2007	64.1522	61.1684	67.136	61.1684	53.7088	61.1684	58.1845	58.1845	67.136	64.1522	65.6441	64.1522	61.1684	0.5	0.5	0.54	0.56	0.51	0.76	0.71	0.6	0.77	0.41	0.38	0.57	0.44	0.44	0.4	-0.12	0.45	0.56	0.44	0.66
6	Area 57	28.6133	144.686	44.8527	46.2996	43.4059	43.4059	60.7682	63.6619	59.3214	59.3214	54.9808	60.7682	59.3214	53.5339	53.5339	47.7465	57.8745	60.7682	57.8745	68.0025	68.0025	57.8745	0.55	0.6	0.62	0.68	0.49	0.94	0.74	0.74	0.71	0.31	0.39	0.64	0.57	0.58	0.42	-0.09	0.6	0.49	0.43	0.81
6	Area 58	29.22	137.1	35.646	43.872	37.017	34.275	52.098	61.695	54.84	49.356	53.469	54.84	45.243	39.759	43.872	35.646	47.985	61.695	53.469	60.324	64.437	54.84	0.64	0.61	0.85	0.85	0.64	0.99	0.81	0.88	1	0.53	0.68	0.87	0.89	0.83	0.61	-0.18	0.79	0.72	0.53	0.81
6	Area 59	29.25	126.598	32.9156	31.6496	32.9156	29.1176	39.2455	56.9693	50.6393	50.6393	44.3094	48.1074	41.7775	37.9795	34.1816	32.9156	41.7775	51.9053	45.5754	54.4373	55.7033	48.1074	0.81	0.91	1	1.06	0.76	1.22	1.04	1.11	1.15	0.56	0.94	1.08	1.1	0.89	0.89	0.08	1.06	1.02	0.78	1.08
6	Area 60	29.3767	117.739	28.2573	31.7894	28.2573	28.2573	41.2086	51.805	38.8538	38.8538	44.7407	50.6276	40.0312	30.6121	30.6121	41.2086	34.1442	45.9181	43.5633	43.5633	52.9824	51.805	0.73	0.82	1.01	1.03	0.75	1.12	0.91	1.1	1.04	0.42	0.88	1.12	1.08	0.59	0.81	0.36	1.18	1.11	0.69	1.1
6	Area 61	29.13	108.832	32.6496	30.473	30.473	33.7379	38.0912	50.0627	43.5328	43.5328	43.5328	45.7095	41.3562	41.3562	38.0912	37.0029	41.3562	47.8861	44.6211	47.8861	57.681	47.8861	0.35	0.51	0.47	0.45	0.32	0.39	0.36	0.32	0.45	0.22	0.61	0.55	0.5	0.5	0.45	0.02	0.23	0.3	0.04	0.38
6	Area 62	29.7733	119.978	34.7935	32.394	32.394	32.394	33.5938	51.5904	47.9911	50.3906	50.3906	41.9922	44.3918	43.192	39.5926	38.3929	43.192	49.1909	46.7913	55.1897	53.99	51.5904	0.44	0.51	0.5	0.51	0.45	0.49	0.36	0.36	0.47	0.35	0.55	0.67	0.54	0.53	0.48	-0.3	0.29	0.22	0.16	0.4
6	Area 63	29.5433	130.541	28.719	35.246	33.9406	33.9406	46.9947	58.7434	49.6056	46.9947	43.0785	50.911	45.6893	40.4677	44.3839	37.8569	45.6893	54.8272	52.2164	62.6596	61.3542	53.5218	0.57	0.57	0.59	0.63	0.37	0.53	0.46	0.45	0.61	0.41	0.73	0.8	0.63	0.61	0.54	-0.27	0.35	0.34	0.24	0.6
6	Area 64	29.6233	139.675	39.109	32.1253	34.9188	36.3155	43.2993	62.8538	55.87	54.4733	58.6636	58.6636	50.283	46.0928	51.6798	41.9025	48.8863	61.4571	58.6636	64.2506	62.8538	61.4571	0.45	0.68	0.57	0.65	0.59	0.6	0.42	0.5	0.49	0.36	0.69	0.75	0.62	0.72	0.55	-0.29	0.35	0.31	0.33	0.54
6	Area 65	30.93	145.95	45.2446	49.6231	42.3256	42.3256	54.0016	70.0562	62.7587	59.8396	61.2991	62.7587	55.4611	55.4611	58.3801	48.1636	54.0016	68.5967	61.2991	68.5967	72.9752	65.6777	0.45	0.61	0.62	0.63	0.67	0.53	0.47	0.48	0.56	0.34	0.57	0.62	0.61	0.6	0.58	-0.25	0.36	0.41	0.22	0.46
6	Area 66	31.8333	151.256	54.4522	46.8894	51.4271	51.4271	58.9899	77.1406	57.4773	62.015	63.5276	60.5024	57.4773	63.5276	52.9396	60.5024	57.4773	75.628	60.5024	71.0904	69.5778	71.0904	0.4	0.62	0.52	0.65	0.46	0.56	0.62	0.52	0.67	0.4	0.51	0.52	0.55	0.4	0.48	-0.16	0.47	0.38	0.27	0.58
6	Area 67	31.9267	151.575	43.9566	48.5039	48.5039	51.5354	57.5983	71.2401	53.0511	62.1456	57.5983	57.5983	62.1456	62.1456	63.6613	59.1141	50.0196	68.2086	65.1771	68.2086	75.7873	66.6928	0.62	0.56	0.5	0.57	0.47	0.72	0.63	0.69	0.77	0.35	0.4	0.5	0.43	0.42	0.49	-0.17	0.42	0.52	0.28	0.67
6	Area 68	32.1133	149.699	58.3828	53.8918	53.8918	52.3948	53.8918	67.3648	62.8738	61.3768	62.8738	58.3828	65.8678	62.8738	65.8678	56.8858	64.3708	71.8558	65.8678	68.8618	73.3528	65.8678	0.37	0.53	0.53	0.55	0.63	0.69	0.65	0.66	0.66	0.37	0.36	0.45	0.38	0.42	0.32	-0.01	0.44	0.49	0.26	0.63
6	Area 69	31.8333	144.315	44.7376	46.1807	49.067	43.2944	51.9533	66.3848	56.2828	56.2828	62.0554	57.7259	54.8396	56.2828	51.9533	47.6239	54.8396	69.2711	57.7259	63.4985	67.828	63.4985	0.52	0.64	0.65	0.65	0.6	0.87	0.64	0.75	0.71	0.36	0.45	0.49	0.59	0.56	0.43	-0.18	0.58	0.58	0.36	0.7
6	Area 70	32.4333	137.555	42.6421	39.891	39.891	33.0133	53.6465	59.1488	49.5199	53.6465	48.1443	55.0221	35.7644	39.891	34.3888	42.6421	45.3932	59.1488	52.271	61.8999	53.6465	55.0221	0.61	0.77	0.83	0.9	0.6	0.96	0.87	1	1.01	0.45	0.92	0.83	1.05	0.8	0.61	-0.08	0.88	0.74	0.76	1.19
6	Area 71	32.34	127.918	34.5378	37.0962	29.4211	30.7003	55.0047	55.0047	48.6088	46.0504	47.3296	47.3296	38.3754	31.9795	28.1419	37.0962	46.0504	48.6088	46.0504	52.4464	53.7255	44.7713	0.81	0.83	0.96	1.06	0.71	1.15	1.01	1.3	1.09	0.51	1.02	1.13	1.25	0.89	0.74	0.12	1.06	0.96	0.81	1.25
6	Area 72	32.1467	117.846	27.1047	30.6401	24.7477	24.7477	51.8524	53.0309	48.317	44.7816	45.9601	48.317	35.3539	34.1754	29.4616	35.3539	38.8893	45.9601	43.6032	47.1386	55.3878	45.9601	0.85	0.86	1.14	1.12	0.6	1.14	0.94	1.17	1.03	0.47	1.01	1.19	1.16	0.83	0.76	0.42	1.16	0.93	0.8	0.96
6	Area 73	32.6567	110.009	29.7025	33.0028	31.9027	30.8026	44.0037	51.7044	47.304	48.4041	45.1038	48.4041	38.5033	37.4032	34.1029	38.5033	40.7034	48.4041	45.1038	48.4041	56.1048	50.6043	0.48	0.48	0.49	0.52	0.32	0.4	0.36	0.42	0.42	0.28	0.62	0.59	0.51	0.53	0.45	0.01	0.22	0.24	0.08	0.29
6	Area 74	33.4933	121.043	30.2607	33.892	33.892	33.892	48.4171	55.6797	49.6276	50.838	48.4171	52.0484	47.2067	43.5754	42.365	39.9441	39.9441	50.838	50.838	53.2589	58.1006	52.0484	0.51	0.52	0.51	0.49	0.2	0.51	0.39	0.4	0.55	0.26	0.53	0.6	0.58	0.56	0.49	-0.05	0.22	0.36	0.19	0.49
6	Area 75	33.88	132.733	34.5106	29.2013	33.1833	35.838	47.784	61.0573	55.748	53.0933	53.0933	54.4206	46.4567	46.4567	41.1473	45.1293	43.802	54.4206	54.4206	65.0393	62.3846	59.73	0.44	0.63	0.58	0.56	0.35	0.58	0.39	0.42	0.56	0.28	0.69	0.66	0.68	0.61	0.57	-0.3	0.34	0.29	0.23	0.45
6	Area 76	33.9133	141.446	39.605	36.776	39.605	46.6773	52.3351	69.3087	59.4075	60.8219	60.8219	56.5785	50.9207	49.5062	53.7496	45.2628	52.3351	59.4075	52.3351	56.5785	66.4798	67.8942	0.49	0.66	0.58	0.53	0.45	0.5	0.41	0.43	0.49	0.38	0.79	0.72	0.61	0.61	0.62	-0.29	0.38	0.39	0.28	0.41
6	Area 77	33.7167	146.693	45.4747	45.4747	44.0078	44.0078	54.2763	68.9456	61.6109	57.2101	60.144	57.2101	57.2101	54.2763	54.2763	54.2763	55.7432	66.0117	60.144	68.9456	73.3463	67.4786	0.53	0.57	0.62	0.59	0.48	0.65	0.53	0.59	0.56	0.43	0.56	0.69	0.59	0.53	0.5	-0.24	0.38	0.43	0.2	0.6
6	Area 78	34.4	150.628	48.201	48.201	45.1884	45.1884	57.2387	78.3266	60.2512	58.7449	61.7575	61.7575	57.2387	54.2261	63.2638	55.7324	60.2512	64.7701	60.2512	70.7952	73.8077	72.3015	0.47	0.63	0.58	0.63	0.54	0.55	0.52	0.67	0.66	0.32	0.55	0.55	0.38	0.5	0.46	-0.07	0.35	0.44	0.3	0.49
6	Area 79	34.1033	152.464	53.3622	51.8376	51.8376	47.2637	57.9361	71.6578	60.9854	70.1332	64.0347	64.0347	60.9854	60.9854	62.51	62.51	56.4115	76.2318	60.9854	74.7071	76.2318	70.1332	0.44	0.51	0.54	0.55	0.5	0.71	0.6	0.55	0.6	0.3	0.54	0.48	0.46	0.43	0.44	-0.24	0.47	0.42	0.25	0.55
6	Area 80	34.27	151.041	46.8226	49.8434	52.8642	51.3538	67.9683	74.0099	58.9058	61.9266	63.437	58.9058	64.9475	63.437	63.437	61.9266	61.9266	63.437	64.9475	70.9891	75.5203	67.9683	0.51	0.55	0.54	0.47	0.46	0.6	0.68	0.65	0.66	0.44	0.43	0.32	0.43	0.43	0.36	-0.07	0.45	0.33	0.25	0.71
6	Area 81	33.7167	146.719	39.614	51.3515	41.0812	48.4171	49.8843	67.4905	55.753	60.1546	55.753	58.6874	61.6218	57.2202	55.753	54.2859	61.6218	60.1546	63.089	68.9577	73.3593	60.1546	0.59	0.6	0.67	0.56	0.61	0.79	0.69	0.7	0.77	0.35	0.46	0.46	0.47	0.44	0.35	-0.08	0.53	0.5	0.37	0.77
6	Area 82	34.4967	139.385	36.24	44.6031	43.2093	37.6339	58.5416	66.9047	44.6031	52.9662	51.5724	58.5416	51.5724	50.1785	36.24	43.2093	54.3601	61.3293	55.7539	58.5416	65.5109	55.7539	0.63	0.66	0.79	0.8	0.61	0.88	0.95	0.95	0.91	0.47	0.74	0.72	1.05	0.81	0.53	-0.16	0.79	0.71	0.62	0.91
6	Area 83	34.99	130.192	33.85	41.6615	39.0577	31.2462	54.6808	57.2846	48.1711	49.4731	46.8692	58.5865	41.6615	36.4538	39.0577	33.85	44.2654	52.0769	49.4731	55.9827	54.6808	50.775	0.76	0.8	0.83	1.02	0.65	1.05	0.9	1.03	1.01	0.49	1.1	1.05	1.21	0.97	0.76	0.14	0.94	1.01	0.76	1.05
6	Area 84	35.4167	120.329	28.879	36.0988	34.8955	32.4889	40.9119	52.9449	44.5218	46.9284	46.9284	50.5383	37.3021	32.4889	31.2856	34.8955	38.5053	45.7251	45.7251	45.7251	52.9449	46.9284	0.75	0.86	0.82	1.06	0.59	1.06	0.85	0.97	0.94	0.44	1.07	1.02	1.16	0.88	0.75	0.57	0.9	1.01	0.57	0.95
6	Area 85	34.89	111.007	35.5222	32.192	32.192	33.3021	41.0726	55.5035	51.0632	48.8431	43.2927	46.6229	42.1827	38.8524	39.9625	35.5222	43.2927	52.1733	52.1733	55.5035	55.5035	51.0632	0.37	0.43	0.5	0.54	0.37	0.36	0.27	0.27	0.42	0.2	0.63	0.57	0.5	0.56	0.48	0.12	0.21	0.22	0.05	0.38
6	Area 86	35.3833	121.654	32.8465	34.063	35.2796	36.4961	48.6615	58.3937	46.2284	52.3111	53.5276	46.2284		42.5788	43.7953		48.6615		48.6615	55.9607		52.3111	0.43	0.55	0.43	0.52	0.37	0.44	0.42	0.43	0.42	0.34	--	0.65	0.48	--	0.4	--	0.28	0.26	--	0.47
6	Area 87	35.15	133.952	30.809	33.488	32.1485	42.8646	50.9018	61.6179	56.2598	56.2598	54.9203	50.9018	46.8832	48.2227	46.8832	46.8832	52.2413	57.5994	56.2598	64.297	57.5994	62.9574	0.6	0.59	0.57	0.56	0.38	0.56	0.41	0.44	0.55	0.35	0.6	0.65	0.57	0.52	0.5	-0.23	0.3	0.38	0.34	0.38
6	Area 88	35.4167	141.697	36.8412	41.0921	41.0921	38.2582	56.6788	69.4315	59.5127	58.0958	55.2618	62.3467		41.0921	48.177		53.8449		58.0958	65.1806		66.5976	0.53	0.63	0.56	0.68	0.48	0.47	0.42	0.49	0.51	0.26	--	0.73	0.6	--	0.51	--	0.37	0.28	--	0.52
6	Area 89	34.3767	148.389	50.4522	46.0005	46.0005	44.5167	63.8072	60.8394	63.8072	68.2589	60.8394	59.3556	60.8394	57.8717	60.8394	54.9039	59.3556	68.2589	62.3233	69.7428	66.775	71.2267	0.44	0.62	0.55	0.67	0.45	0.69	0.41	0.45	0.63	0.38	0.55	0.61	0.53	0.55	0.47	-0.28	0.4	0.41	0.33	0.47
6	Area 90	34.6933	152.848	51.9683	47.3828	47.3828	51.9683	59.6107	71.8385	65.7246	61.1392	68.7815	59.6107		58.0822	64.1961		61.1392		65.7246	74.8954		74.8954	0.53	0.56	0.61	0.54	0.5	0.56	0.49	0.63	0.56	0.39	--	0.51	0.45	--	0.44	--	0.37	0.4	--	0.62
6	Area 91	35.0533	152.886	55.0389	47.3946	53.51	48.9234	65.7409	76.4429	64.212	68.7986	64.212	61.1543		67.2697	73.3851		59.6254		65.7409	76.4429		74.914	0.31	0.53	0.49	0.58	0.48	0.61	0.51	0.56	0.55	0.46	--	0.44	0.31	--	0.39	--	0.39	0.48	--	0.65
6	Area 92	35.35	150.392	55.6449	57.1488	49.6292	51.1331	72.188	76.6997	63.1645	66.1723	61.6605	64.6684	64.6684	73.6919	61.6605	63.1645	64.6684	67.6762	67.6762	78.2036	78.2036	72.188	0.29	0.48	0.56	0.52	0.46	0.52	0.59	0.57	0.65	0.3	0.41	0.38	0.4	0.46	0.38	-0.18	0.41	0.41	0.1	0.67
6	Area 93	35.0533	146.644	48.3927	46.9262	54.2584	52.792	52.792	71.8558	54.2584	65.99	61.5906	67.4564		63.0571	60.1242		58.6578		65.99	60.1242		63.0571	0.4	0.57	0.51	0.54	0.58	0.68	0.71	0.65	0.69	0.3	--	0.41	0.53	--	0.42	--	0.49	0.58	--	0.81
6	Area 94	35.65	140.007	44.8023	43.4023	46.2024	40.6021	54.6028	58.803	57.403	54.6028	53.2028	61.6032	56.0029	47.6025	47.6025	47.6025	44.8023	61.6032	51.8027	68.6035	58.803	57.403	0.54	0.74	0.7	0.83	0.59	0.9	0.75	0.9	0.79	0.25	0.61	0.61	0.77	0.89	0.5	0.02	0.74	0.62	0.52	0.78
6	Area 95	35.65	130.936	35.3527	40.5901	37.9714	36.662	56.3024	66.7773	48.4463	52.3743	56.3024	58.9211		37.9714	39.2808		40.5901		51.065	58.9211		56.3024	0.72	0.82	0.81	0.93	0.58	0.82	0.84	1.03	0.78	0.32	--	0.94	0.95	--	0.72	--	0.8	0.93	--	1.27
6	Area 96	35.65	121.384	29.1321	37.6289	37.6289	37.6289	52.1949	52.1949	43.6981	43.6981	44.9119	57.0503	43.6981	37.6289	33.9874	30.3459	42.4843	55.8364	49.7673	48.5534	52.1949	44.9119	0.62	0.91	0.87	0.85	0.69	0.93	0.91	1.08	0.95	0.26	0.88	0.87	1.05	0.84	0.56	0.83	0.67	0.91	0.52	1.06
7	Area 1	18.5	114.124	30.8135	29.6723	27.3898	31.9547	41.0847	51.3558	44.5084	45.6496	41.0847	44.5084	41.0847	39.9434	36.5197	33.096	38.8022	44.5084	44.5084	49.0733	50.2146	47.9321	0.47	0.56	0.57	0.54	0.42	0.52	0.48	0.53	0.62	0.45	0.7	0.67	0.59	0.63	0.61	0.06	0.29	0.34	0.3	0.46
7	Area 2	18.18	124.956	36.2372	28.7398	31.239	34.9876	33.7381	54.9806	46.2337	47.4832	46.2337	36.2372	43.7345	38.7363	39.9859	33.7381	38.7363	46.2337	44.9841	58.7293	54.9806	47.4832	0.36	0.71	0.53	0.58	0.52	0.63	0.5	0.56	0.7	0.39	0.78	0.81	0.66	0.71	0.62	-0.06	0.46	0.31	0.29	0.7
7	Area 3	18.1233	136.21	38.1389	34.0526	32.6905	36.7768	47.6736	53.1221	54.4842	53.1221	47.6736	46.3115	47.6736	43.5873	44.9494	36.7768	43.5873	55.8463	43.5873	61.2947	66.7431	51.76	0.53	0.62	0.65	0.67	0.48	0.83	0.54	0.66	0.71	0.47	0.83	0.79	0.68	0.85	0.64	-0.27	0.39	0.37	0.31	0.72
7	Area 4	18.0633	145.852	39.38	36.4629	39.38	37.9215	55.4237	64.1748	61.2577	53.9652	53.9652	61.2577	51.0481	46.6726	49.5896	40.8385	48.1311	64.1748	51.0481	65.6333	71.4674	55.4237	0.61	0.78	0.7	0.73	0.51	0.67	0.47	0.66	0.74	0.5	0.76	0.77	0.69	0.78	0.71	-0.25	0.54	0.45	0.33	0.69
7	Area 5	18.0367	153.93	46.1789	44.6397	44.6397	46.1789	52.3361	67.7291	63.1112	63.1112	56.954	60.0326	55.4147	53.8754	55.4147	52.3361	52.3361	63.1112	56.954	66.1898	76.9649	69.2684	0.54	0.66	0.61	0.7	0.66	0.84	0.53	0.68	0.77	0.54	0.69	0.66	0.64	0.64	0.68	-0.13	0.53	0.45	0.36	0.72
7	Area 6	18.0933	157.692	50.4613	48.8844	53.6151	45.7305	61.4997	74.115	56.7689	56.7689	53.6151	58.3459	58.3459	58.3459	63.0766	53.6151	61.4997	67.8074	63.0766	74.115	70.9612	56.7689	0.54	0.62	0.65	0.66	0.61	0.59	0.66	0.7	0.82	0.46	0.59	0.63	0.45	0.6	0.47	-0.07	0.57	0.39	0.48	0.7
7	Area 7	18.0367	159.022	49.2967	50.8869	54.0674	54.0674	54.0674	71.5597	66.7891	65.1989	54.0674	52.4772	60.4282	63.6087	60.4282	55.6576	65.1989	73.15	62.0185	74.7402	69.9695	60.4282	0.52	0.61	0.61	0.57	0.61	0.87	0.66	0.89	0.91	0.67	0.48	0.41	0.5	0.53	0.42	-0.01	0.63	0.52	0.4	0.74
7	Area 8	17.7433	157.213	51.8803	55.0246	51.8803	55.0246	59.741	72.318	67.6016	50.3082	55.0246	64.4574	66.0295	66.0295	62.8852	62.8852	69.1738	67.6016	62.8852	64.4574	73.8902	67.6016	0.52	0.57	0.58	0.55	0.55	0.8	0.62	0.86	0.94	0.56	0.4	0.42	0.4	0.44	0.39	-0.07	0.7	0.63	0.4	0.79
7	Area 9	18.7633	152.496	53.3735	53.3735	44.2238	42.6988	60.9983	65.5732	59.4734	56.4235	54.8985	60.9983	65.5732	57.9484	57.9484	59.4734	54.8985	68.6231	59.4734	67.0982	65.5732	68.6231	0.56	0.63	0.78	0.73	0.61	1.02	0.72	0.81	0.91	0.51	0.44	0.62	0.57	0.47	0.52	-0.06	0.71	0.7	0.64	0.68
7	Area 10	18.3567	144.141	31.711	43.2422	41.8008	36.0352	53.3321	69.1875	50.4492	54.7734	51.8906	59.0977	47.5664	36.0352	34.5938	47.5664	53.3321	60.5391	51.8906	63.4219	64.8633	49.0078	0.86	0.73	0.94	1.02	0.7	1.05	0.87	0.98	1.06	0.55	0.68	1.05	1.03	0.62	0.65	0.07	1.13	0.67	0.65	0.75
7	Area 11	18.4433	133.799	33.4497	36.1257	30.7737	34.7877	54.8575	60.2094	56.1955	48.1676	48.1676	53.5195	49.5055	41.4776	36.1257	41.4776	44.1536	50.8435	46.8296	56.1955	62.8854	48.1676	1.03	0.93	1.25	1.11	0.71	1.24	0.85	1.11	1.06	0.59	0.78	1.15	1.36	0.84	0.92	0.11	1.58	1	0.98	0.83
7	Area 12	18.3833	122.719	19.635	42.9515	30.6796	28.2253	49.0874	52.769	41.7243	47.8602	47.8602	44.1787	44.1787	30.6796	35.5884	42.9515	40.4971	46.633	39.2699	49.0874	50.3146	45.4059	0.86	0.7	1.23	1.18	0.73	1.42	1.1	1.18	1.11	0.68	0.85	1.25	1.23	0.75	0.87	0.5	1.59	0.81	0.99	0.81
7	Area 13	18.24	119.51	31.0727	28.6825	29.8776	32.2678	35.8531	52.5846	41.8287	43.0238	47.8042	47.8042	38.2433	40.6335	41.8287	38.2433	37.0482	46.6091	45.414	53.7797	58.5601	47.8042	0.47	0.59	0.56	0.51	0.42	0.51	0.55	0.53	0.6	0.38	0.71	0.64	0.59	0.61	0.59	0.01	0.35	0.31	0.18	0.48
7	Area 14	18.5	132.704	31.849	31.849	34.5031	31.849	43.7924	57.0629	49.1006	49.1006	50.4276	45.1195	39.8113	41.1384	42.4654	42.4654	39.8113	50.4276	50.4276	55.7358	58.3899	53.0817	0.47	0.64	0.53	0.64	0.43	0.65	0.54	0.57	0.62	0.37	0.77	0.68	0.73	0.6	0.65	-0.32	0.43	0.36	0.31	0.55
7	Area 15	18.3567	143.104	31.483	38.6382	37.2071	38.6382	40.0692	54.3797	50.0866	52.9486	51.5176	44.3624	50.0866	42.9313	44.3624	41.5003	47.2245	57.2418	54.3797	62.9659	64.397	55.8107	0.54	0.63	0.63	0.6	0.54	0.83	0.58	0.57	0.66	0.52	0.74	0.86	0.72	0.73	0.64	-0.37	0.49	0.44	0.37	0.68
7	Area 16	18.27	153.252	44.443	42.9105	33.7154	36.7804	56.7032	68.9633	52.1056	58.2357	61.3007	59.7682	49.0406	50.5731	50.5731	45.9755	42.9105	62.8332	49.0406	70.4958	72.0283	62.8332	0.58	0.69	0.8	0.76	0.62	0.74	0.74	0.68	0.69	0.45	0.78	0.76	0.76	0.71	0.84	-0.17	0.55	0.34	0.34	0.76
7	Area 17	19.17	160.321	48.0964	40.0803	41.6835	46.4931	52.906	73.7478	56.1124	65.7317	59.3188	64.1285	64.1285	59.3188	51.3028	57.7156	60.9221	68.9381	57.7156	70.5413	80.1606	67.3349	0.57	0.73	0.77	0.75	0.74	0.77	0.65	0.62	0.77	0.63	0.63	0.66	0.72	0.61	0.52	-0.05	0.53	0.52	0.3	0.67
7	Area 18	18.782	164.999	51.1497	49.4997	46.1997	46.1997	64.3496	74.2495	65.9996	64.3496	70.9496	62.6996	67.6496	67.6496	62.6996	65.9996	59.3996	65.9996	62.6996	77.5495	75.8995	70.9496	0.45	0.63	0.73	0.7	0.62	0.77	0.6	0.68	0.76	0.46	0.53	0.45	0.54	0.41	0.54	0.03	0.61	0.46	0.29	0.73
7	Area 19	18.7933	166.331	49.8994	49.8994	56.5526	49.8994	58.2159	79.839	58.2159	66.5325	61.5426	66.5325	69.8591	66.5325	66.5325	59.8792	66.5325	68.1958	59.8792	79.839	79.839	68.1958	0.6	0.61	0.58	0.69	0.63	0.82	0.77	0.83	0.8	0.65	0.41	0.47	0.49	0.53	0.43	0.02	0.62	0.46	0.49	0.76
7	Area 20	18.8233	162.776	53.7161	53.7161	56.9716	52.0884	61.8549	76.5048	65.1105	65.1105	68.366	60.2272	69.9937	63.4827	69.9937	63.4827	66.7382	69.9937	63.4827	73.2493	73.2493	66.7382	0.53	0.61	0.59	0.62	0.53	0.76	0.71	0.73	0.73	0.59	0.41	0.45	0.5	0.47	0.42	0	0.74	0.63	0.44	0.72
7	Area 21	18.6467	158.395	42.7667	52.2704	42.7667	44.3507	58.6062	68.1099	55.4383	53.8544	64.942	61.7741	63.3581	61.7741	53.8544	61.7741	64.942	74.4458	60.1902	64.942	76.0297	64.942	0.62	0.62	0.76	0.7	0.67	0.91	0.89	1.04	0.81	0.58	0.57	0.47	0.68	0.51	0.47	0.15	0.85	0.82	0.57	0.78
7	Area 22	19.0833	150.965	43.7797	42.2701	37.7411	37.7411	52.8376	70.9534	54.3473	48.3087	52.8376	55.8569	51.328	46.799	42.2701	43.7797	58.8762	60.3858	52.8376	63.4051	73.9727	57.3665	0.76	0.84	1.07	1.09	0.79	1.19	1	1.15	1.17	0.58	0.82	0.97	1.08	0.82	0.6	0.05	1.32	0.86	0.61	0.95
7	Area 23	18.9367	140.068	30.8149	37.8183	30.8149	35.017	42.0204	63.0305	49.0237	51.8251	54.6265	61.6299	39.219	33.6163	42.0204	39.219	46.2224	54.6265	44.8217	57.4278	65.8319	47.6231	0.89	0.96	1.24	1.18	0.93	1.52	1.03	1.25	1.29	0.6	1.1	1.4	1.33	0.97	0.99	0.15	1.9	0.91	0.88	1.22
7	Area 24	19.0567	129.54	27.2035	38.8621	33.6805	33.6805	46.6345	56.9978	37.5667	47.9299	42.7483	46.6345	33.6805	37.5667	34.9759	36.2713	46.6345	49.2253	41.4529	50.5207	51.8162	40.1575	0.94	0.89	1.2	1.26	0.67	1.42	1.08	1.34	1.36	0.61	1.1	1.16	1.25	0.95	0.94	0.55	1.89	1.01	1.06	1.21
7	Area 25	20.4833	126.405	37.9215	30.3372	30.3372	31.6013	34.1294	54.3542	50.562	46.7699	44.2418	46.7699	39.1856	39.1856	39.1856	39.1856	44.2418	49.298	50.562	55.6183	59.4104	50.562	0.43	0.59	0.58	0.56	0.55	0.51	0.4	0.46	0.59	0.37	0.74	0.75	0.64	0.65	0.52	0.04	0.37	0.3	0.22	0.48
7	Area 26	20.3967	138.019	30.3641	31.7443	30.3641	34.5047	41.4056	57.9679	45.5462	45.5462	52.4471	44.166	46.9264	44.166	40.0254	37.2651	41.4056	52.4471	49.6867	57.9679	53.8273	49.6867	0.62	0.58	0.63	0.66	0.54	0.72	0.59	0.6	0.69	0.5	0.64	0.72	0.76	0.64	0.6	-0.21	0.41	0.36	0.4	0.6
7	Area 27	20.3367	148.788	35.7091	37.197	32.7333	37.197	47.6121	63.9788	49.1	52.0757	58.0273	58.0273	52.0757	49.1	47.6121	40.1727	44.6364	59.5151	58.0273	65.4667	61.003	58.0273	0.58	0.6	0.67	0.72	0.55	0.63	0.66	0.6	0.62	0.41	0.81	0.82	0.7	0.75	0.67	-0.32	0.42	0.48	0.47	0.58
7	Area 28	20.3967	159.835	43.1554	38.3604	41.5571	36.762	54.3439	67.1307	55.9422	62.3356	67.1307	60.7373	54.3439	54.3439	54.3439	46.3521	51.1472	68.729	43.1554	67.1307	73.5241	65.5323	0.55	0.71	0.71	0.77	0.65	0.78	0.71	0.58	0.7	0.46	0.83	0.71	0.63	0.77	0.75	-0.1	0.51	0.48	0.27	0.71
7	Area 29	20.16	166.31	44.9036	41.5774	41.5774	49.8929	61.5346	73.1763	63.1977	66.5239	64.8608	64.8608	63.1977	51.556	64.8608	63.1977	56.5453	68.187	54.8822	74.8394	73.1763	66.5239	0.56	0.66	0.7	0.68	0.68	0.86	0.62	0.74	0.69	0.59	0.55	0.71	0.57	0.48	0.69	0.06	0.49	0.41	0.4	0.74
7	Area 30	20.8033	169.566	57.6524	49.1741	49.1741	50.8698	64.4351	78.0003	64.4351	71.2177	59.3481	64.4351	66.1307	66.1307	67.8264	61.0437	61.0437	71.2177	59.3481	72.9133	83.0873	72.9133	0.46	0.6	0.66	0.65	0.61	0.71	0.64	0.66	0.85	0.57	0.51	0.5	0.49	0.54	0.53	0.13	0.61	0.52	0.3	0.65
7	Area 31	20.6033	171.152	66.7492	51.3455	54.7685	58.1916	59.9031	75.3067	68.4607	65.0376	63.3261	70.1722	70.1722	68.4607	71.8837	68.4607	63.3261	78.7298	66.7492	80.4413	77.0183	71.8837	0.43	0.65	0.56	0.57	0.68	0.76	0.68	0.86	0.84	0.54	0.47	0.47	0.49	0.45	0.47	0.04	0.53	0.5	0.47	0.78
7	Area 32	20.8033	170.52	56.2717	54.5665	57.9769	52.8613	68.2081	80.1445	68.2081	61.3873	66.5029	68.2081	69.9133	68.2081	71.6185	63.0925	64.7977	75.0289	64.7977	76.7341	81.8497	76.7341	0.53	0.59	0.58	0.63	0.53	0.8	0.72	0.88	0.9	0.65	0.41	0.43	0.43	0.49	0.42	0.2	0.63	0.64	0.48	0.68
7	Area 33	22.3267	165.796	46.4229	54.7127	49.7388	49.7388	61.3446	76.2662	64.6605	66.3184	56.3707	69.6344	63.0025	54.7127	61.3446	63.0025	64.6605	77.9242	61.3446	72.9503	77.9242	59.6866	0.69	0.64	0.77	0.76	0.68	0.98	0.82	0.98	0.97	0.5	0.57	0.68	0.65	0.56	0.49	0.19	0.88	0.67	0.49	0.89
7	Area 34	22.53	156.107	39.0269	39.0269	39.0269	37.4658	62.443	68.6873	51.5155	59.3208	60.8819	56.1987	45.2711	43.7101	45.2711	45.2711	49.9544	57.7597	54.6376	64.004	59.3208	64.004	0.84	0.93	1.13	1.13	0.75	1.32	1.13	1.18	1.12	0.7	0.93	1.02	1.16	0.82	0.8	0.13	1.31	1.07	0.76	0.97
7	Area 35	22.7367	143.976	30.2349	33.1144	34.5542	35.994	54.7108	61.9096	54.7108	57.5904	47.512	61.9096	44.6325	33.1144	33.1144	35.994	46.0723	50.3916	46.0723	56.1506	59.0301	43.1928	0.97	1.1	1.22	1.3	0.81	1.44	1.15	1.3	1.42	0.63	1.11	1.44	1.54	1.11	1.08	0.12	1.8	1.24	1.12	1.2
7	Area 36	22.82	133.413	30.6851	38.6899	33.3533	30.6851	44.0264	57.3678	42.6923	46.6947	37.3557	46.6947	38.6899	37.3557	32.0192	33.3533	42.6923	50.6971	36.0216	48.0288	50.6971	45.3606	1	0.99	1.23	1.26	0.86	1.53	1.14	1.36	1.48	0.61	1.14	1.2	1.34	1.05	1.16	0.25	1.98	1.2	0.98	1.16
7	Area 37	22.56	127.433	34.4068	31.8582	28.0352	36.9555	39.5041	52.2474	47.1501	47.1501	43.3271	47.1501	39.5041	42.0528	45.8757	35.6811	40.7784	49.6987	45.8757	57.3447	53.5217	48.4244	0.47	0.56	0.63	0.54	0.45	0.62	0.5	0.52	0.62	0.38	0.73	0.65	0.56	0.6	0.55	0.12	0.37	0.23	0.27	0.54
7	Area 38	23.14	139.568	37.6833	36.2876	39.079	33.4963	46.0574	60.0142	53.0358	47.453	50.2444	50.2444	46.0574	48.8487	44.6617	39.079	40.4747	47.453	47.453	57.2228	60.0142	53.0358	0.39	0.55	0.56	0.63	0.39	0.62	0.51	0.65	0.68	0.59	0.71	0.62	0.68	0.64	0.69	-0.32	0.34	0.44	0.3	0.56
7	Area 39	23.0233	152.283	35.0251	31.9794	33.5023	35.0251	54.8219	62.4361	53.2991	59.3904	53.2991	57.8676	47.2077	48.7306	48.7306	41.1164	44.1621	57.8676	59.3904	67.0045	67.0045	53.2991	0.59	0.72	0.66	0.68	0.43	0.77	0.58	0.52	0.76	0.43	0.84	0.76	0.7	0.74	0.7	-0.32	0.45	0.37	0.4	0.66
7	Area 40	23.1167	161.047	40.2618	40.2618	33.8199	37.0409	59.5875	66.0294	57.977	57.977	62.8084	67.6398	56.3665	51.5351	49.9246	45.0932	54.7561	59.5875	57.977	64.4189	78.9131	59.5875	0.61	0.76	0.76	0.76	0.48	0.73	0.6	0.67	0.71	0.53	0.69	0.93	0.78	0.72	0.71	-0.25	0.5	0.52	0.32	0.74
7	Area 41	24.4367	167.055	55.1281	46.7754	46.7754	51.787	60.1398	73.5042	58.4692	65.1514	60.1398	63.4809	60.1398	56.7987	65.1514	56.7987	56.7987	78.5158	61.8103	70.1631	81.8569	68.4925	0.54	0.7	0.67	0.67	0.59	0.7	0.63	0.68	0.85	0.43	0.67	0.69	0.59	0.64	0.67	-0.07	0.53	0.4	0.33	0.79
7	Area 42	24.8533	172.267	55.1255	49.9575	55.1255	48.2348	65.4615	77.5202	70.6295	67.1842	58.5708	79.2429	72.3522	65.4615	72.3522	60.2935	62.0162	74.0749	63.7388	80.9656	77.5202	70.6295	0.54	0.64	0.61	0.68	0.55	0.66	0.54	0.59	0.87	0.47	0.39	0.57	0.42	0.53	0.49	-0.08	0.54	0.54	0.35	0.69
7	Area 43	25.15	173.566	59.0125	50.3342	50.3342	52.0698	71.1621	76.3691	62.4838	62.4838	57.2768	65.9551	74.6334	71.1621	76.3691	67.6908	69.4264	72.8978	62.4838	81.5761	81.5761	65.9551	0.5	0.66	0.74	0.64	0.54	0.81	0.74	0.75	0.92	0.49	0.45	0.45	0.37	0.48	0.46	0.06	0.67	0.51	0.44	0.8
7	Area 44	25.15	173.871	57.3775	55.6388	55.6388	57.3775	67.8098	79.9808	62.5936	64.3324	67.8098	66.0711	74.7646	71.2872	64.3324	69.5485	71.2872	71.2872	64.3324	76.5033	78.2421	73.0259	0.55	0.59	0.65	0.6	0.6	0.86	0.76	0.88	0.98	0.6	0.36	0.46	0.51	0.45	0.41	0.15	0.68	0.62	0.45	0.8
7	Area 45	24.9433	169.919	49.2765	47.5773	49.2765	47.5773	66.2683	71.3659	59.4716	62.87	59.4716	66.2683	62.87	59.4716	62.87	59.4716	61.1708	69.6667	56.0732	69.6667	74.7643	59.4716	0.72	0.71	0.75	0.76	0.72	1.02	0.88	0.9	1	0.55	0.6	0.61	0.58	0.61	0.55	0.16	0.86	0.71	0.49	0.78
7	Area 46	25.51	160.393	48.118	36.8905	38.4944	36.8905	52.9298	72.177	56.1377	57.7416	59.3456	67.3652	49.722	38.4944	43.3062	40.0984	51.3259	57.7416	49.722	60.9495	67.3652	54.5338	0.77	0.97	1.14	1.18	0.77	1.3	1.02	1.13	1.22	0.41	0.86	1.13	1.09	1.04	0.79	0.08	1.25	1.09	0.84	1.11
7	Area 47	25.45	148.76	37.1901	35.7025	38.6777	35.7025	50.5785	66.9421	52.0661	55.0413	56.5289	55.0413	49.0909	38.6777	35.7025	34.2149	43.1405	53.5537	50.5785	52.0661	62.4793	53.5537	0.81	1.12	1.18	1.2	0.86	1.48	1.34	1.36	1.35	0.71	1.12	1.31	1.39	1.28	0.88	0.18	1.74	1.36	1.22	1.23
7	Area 48	25.48	137.57	31.6412	37.144	30.2655	30.2655	41.2711	59.1553	46.774	38.5197	45.3982	50.9011	37.144	37.144	31.6412	35.7683	45.3982	52.2768	42.6468	49.5254	59.1553	46.774	0.86	0.92	1.31	1.27	1	1.43	1.19	1.47	1.37	0.59	1.18	1.27	1.39	1.05	0.92	0.59	1.97	1.2	1.05	1.38
7	Area 49	26.5833	126.582	32.9114	35.443	30.3797	31.6456	40.5063	50.6329	50.6329	44.3038	44.3038	49.3671	44.3038	43.038	37.9747	37.9747	39.2405	49.3671	48.1012	51.8987	56.962	51.8987	0.49	0.55	0.56	0.61	0.43	0.7	0.42	0.54	0.63	0.41	0.62	0.74	0.75	0.58	0.65	0.14	0.37	0.29	0.26	0.48
7	Area 50	26.89	138.57	40.1853	33.2568	29.0997	31.8711	47.1138	59.5851	49.8852	52.6566	54.0423	45.7281	44.3424	42.9567	42.9567	37.4139	47.1138	49.8852	48.4995	60.9708	60.9708	52.6566	0.45	0.57	0.61	0.66	0.42	0.62	0.52	0.49	0.55	0.49	0.83	0.78	0.71	0.74	0.64	-0.24	0.45	0.41	0.34	0.54
7	Area 51	27.0633	151.178	42.3299	36.2827	33.2592	33.2592	43.8416	65.0066	54.4241	54.4241	51.4005	58.9594	52.9123	49.8888	49.8888	40.8181	49.8888	58.9594	52.9123	65.0066	72.5654	58.9594	0.54	0.68	0.64	0.78	0.59	0.66	0.54	0.58	0.88	0.55	0.76	0.83	0.63	0.82	0.64	-0.31	0.53	0.43	0.21	0.62
7	Area 52	27	161.57	46.8552	42.0081	38.7767	42.0081	53.318	71.0906	58.1651	59.7807	63.0121	58.1651	56.5494	50.0866	54.9337	48.4709	59.7807	67.8592	63.0121	71.0906	74.322	67.8592	0.67	0.69	0.73	0.71	0.56	0.74	0.63	0.67	0.66	0.56	0.78	0.87	0.77	0.74	0.62	-0.24	0.52	0.42	0.47	0.61
7	Area 53	26.9433	170.074	54.4237	52.723	49.3215	49.3215	66.3289	78.2341	64.6281	69.7304	68.0296	73.1318	68.0296	59.5259	64.6281	59.5259	57.8252	69.7304	64.6281	78.2341	76.5333	66.3289	0.55	0.67	0.72	0.66	0.55	0.78	0.59	0.61	0.69	0.51	0.56	0.67	0.56	0.61	0.7	-0.15	0.57	0.5	0.3	0.72
7	Area 54	27.55	174.668	52.4003	52.4003	57.6403	50.6536	71.6137	82.0937	64.627	69.867	68.1203	71.6137	64.627	68.1203	68.1203	61.1336	55.8936	78.6004	68.1203	80.3471	83.8404	75.107	0.51	0.66	0.57	0.66	0.56	0.78	0.66	0.64	0.76	0.48	0.54	0.54	0.45	0.48	0.61	-0.03	0.62	0.46	0.36	0.68
7	Area 55	27.43	179.013	71.6051	57.2841	53.7038	53.7038	68.0249	76.9755	71.6051	68.0249	66.2347	80.5557	75.1854	66.2347	75.1854	75.1854	68.0249	91.2965	73.3952	78.7656	87.7163	75.1854	0.33	0.61	0.59	0.69	0.65	0.88	0.64	0.71	0.8	0.46	0.44	0.49	0.4	0.38	0.45	0.05	0.61	0.49	0.37	0.75
7	Area 56	27.55	176.554	56.4973	56.4973	58.2628	56.4973	70.6216	75.9182	70.6216	61.7939	72.3871	74.1527	72.3871	72.3871	77.6838	68.8561	68.8561	74.1527	68.8561	81.2148	77.6838	74.1527	0.49	0.6	0.58	0.64	0.52	0.84	0.76	0.91	0.92	0.57	0.39	0.49	0.42	0.44	0.42	0.02	0.63	0.77	0.53	0.76
7	Area 57	28.6133	171.223	54.7913	54.7913	51.3668	46.2302	66.7769	73.6258	63.3524	56.5035	63.3524	66.7769	63.3524	63.3524	61.6402	61.6402	65.0647	65.0647	65.0647	68.4891	73.6258	75.338	0.58	0.7	0.81	0.8	0.66	1.07	0.95	1.05	0.9	0.51	0.51	0.66	0.62	0.6	0.47	0.05	0.81	0.74	0.57	0.86
7	Area 58	29.22	162.245	35.694	45.4287	40.5613	34.0715	58.4083	76.2553	56.7859	50.296	58.4083	60.0307	48.6736	50.296	50.296	48.6736	48.6736	60.0307	55.1634	71.3879	66.5206	64.8981	0.75	0.83	1.03	1.07	0.78	1.19	1.04	1.1	1.22	0.66	0.85	1.02	1.03	0.95	0.87	0.08	1.14	0.87	0.82	1.02
7	Area 59	29.25	149.818	37.4544	40.4507	35.9562	34.458	56.9307	59.927	53.9343	52.4361	47.9416	46.4434	44.9453	44.9453	37.4544	40.4507	50.938	58.4288	52.4361	61.4252	58.4288	53.9343	0.8	1.05	1.26	1.27	0.72	1.53	1.23	1.41	1.39	0.82	1.2	1.36	1.49	1.06	1.04	0.35	1.47	1.35	1.24	1.26
7	Area 60	29.3767	139.333	34.8332	37.6199	36.2266	33.4399	54.3398	59.9132	47.3732	48.7665	52.9465	57.1265	43.1932	27.8666	34.8332	45.9799	47.3732	54.3398	47.3732	55.7332	52.9465	50.1599	0.76	1.07	1.15	1.24	0.84	1.45	1.08	1.32	1.18	0.56	1.17	1.53	1.23	0.76	0.95	0.56	1.62	1.26	0.91	1.42
7	Area 61	29.13	128.793	37.3499	36.062	33.4861	34.774	47.6533	51.5171	48.9412	47.6533	51.5171	43.7895	43.7895	37.3499	39.9257	41.2137	47.6533	54.0929	46.3654	54.0929	59.2447	52.805	0.39	0.54	0.54	0.53	0.34	0.54	0.48	0.47	0.56	0.43	0.77	0.77	0.66	0.59	0.49	0.12	0.36	0.36	0.2	0.57
7	Area 62	29.7733	141.983	35.4956	35.4956	35.4956	34.0758	44.0146	62.4723	51.1137	55.3732	53.9534	46.8543	45.4344	45.4344	46.8543	44.0146	41.175	55.3732	51.1137	63.8922	62.4723	59.6327	0.57	0.59	0.61	0.65	0.49	0.57	0.53	0.53	0.65	0.45	0.67	0.83	0.59	0.66	0.65	-0.25	0.43	0.31	0.22	0.39
7	Area 63	29.5433	154.483	40.1656	38.6208	37.076	35.5311	50.9794	71.0623	58.7036	52.5243	54.0691	54.0691	46.345	47.8898	49.4346	41.7105	49.4346	60.2484	55.614	64.8829	69.5174	64.8829	0.55	0.65	0.69	0.71	0.51	0.6	0.58	0.6	0.73	0.51	0.88	0.85	0.75	0.72	0.64	-0.19	0.51	0.53	0.39	0.72
7	Area 64	29.6233	165.293	41.3232	41.3232	42.9761	41.3232	54.5466	74.3817	64.4641	62.8112	67.77	69.4229	62.8112	56.1995	46.2819	46.2819	54.5466	64.4641	59.5054	71.0758	80.9934	66.1171	0.55	0.69	0.64	0.75	0.65	0.74	0.55	0.61	0.64	0.41	0.74	0.82	0.85	0.79	0.66	-0.19	0.61	0.47	0.33	0.67
7	Area 65	30.93	172.719	53.5428	50.0885	50.0885	48.3613	63.906	77.7235	62.1788	65.6332	65.6332	63.906	62.1788	65.6332	63.906	60.4516	58.7244	77.7235	72.5419	72.5419	77.7235	79.4507	0.47	0.74	0.68	0.7	0.63	0.7	0.67	0.69	0.78	0.48	0.59	0.58	0.63	0.6	0.66	-0.17	0.47	0.51	0.42	0.62
7	Area 66	31.8333	178.998	60.8592	53.6993	55.4893	53.6993	73.389	85.9189	68.0191	69.8091	71.5991	71.5991	75.179	73.389	71.5991	68.0191	66.2291	80.549	71.5991	78.759	85.9189	84.1289	0.45	0.69	0.63	0.72	0.48	0.78	0.75	0.74	0.8	0.47	0.48	0.54	0.47	0.51	0.51	0.01	0.58	0.54	0.33	0.68
7	Area 67	31.9267	179.375	55.6061	57.3999	62.7811	55.6061	62.7811	87.8936	68.1624	75.3373	66.3686	77.1311	64.5748	73.5436	73.5436	68.1624	68.1624	75.3373	68.1624	77.1311	82.5123	78.9248	0.53	0.63	0.58	0.58	0.52	0.82	0.64	0.75	0.87	0.33	0.5	0.48	0.45	0.48	0.43	-0.08	0.6	0.65	0.39	0.73
7	Area 68	32.1133	177.156	65.5476	62.0044	63.776	54.9182	62.0044	81.4916	67.3191	74.4053	69.0907	72.6338	76.1769	76.1769	72.6338	67.3191	70.8622	85.0347	69.0907	79.72	79.72	74.4053	0.43	0.59	0.54	0.64	0.69	0.78	0.81	0.78	0.73	0.36	0.34	0.46	0.45	0.51	0.42	0.06	0.66	0.65	0.4	0.78
7	Area 69	31.8333	170.783	51.235	58.0663	47.8193	52.9428	64.8976	73.4368	59.7741	64.8976	68.3133	66.6055	66.6055	61.482	58.0663	58.0663	59.7741	71.729	61.482	76.8525	75.1446	71.729	0.59	0.64	0.81	0.72	0.64	1.01	0.86	0.92	0.89	0.45	0.49	0.58	0.7	0.62	0.54	-0.02	0.83	0.74	0.6	0.92
7	Area 70	32.4333	162.784	45.5795	45.5795	40.696	32.5568	63.4858	74.8806	53.7187	56.9744	56.9744	68.3693	50.463	50.463	47.2074	47.2074	60.2301	66.7414	58.6022	63.4858	73.2528	63.4858	0.83	0.89	1.02	1.13	0.7	1.02	1.14	1.24	1.2	0.47	0.97	1.01	1.19	0.95	0.58	0.07	1.15	0.97	0.86	1.36
7	Area 71	32.34	151.379	40.8724	43.8999	39.3586	33.3034	56.0103	62.0654	51.4689	49.9551	56.0103	52.9827	40.8724	45.4137	45.4137	36.331	51.4689	51.4689	56.0103	51.4689	60.5517	59.0378	0.88	1.04	1.13	1.21	0.95	1.31	1.21	1.56	1.25	0.67	1.23	1.27	1.23	1.15	0.87	0.43	1.49	1.31	1.02	1.41
7	Area 72	32.1467	139.46	37.6543	32.0759	37.6543	33.4705	50.2057	65.5464	54.3895	50.2057	54.3895	47.4165	43.2327	46.0219	36.2597	37.6543	44.6273	47.4165	47.4165	50.2057	61.3625	54.3895	0.85	1.13	1.21	1.25	0.9	1.3	1.15	1.43	1.28	0.61	1.18	1.25	1.34	1.07	0.92	0.78	1.61	1.19	1.05	1.22
7	Area 73	32.6567	130.186	33.8483	35.1502	33.8483	35.1502	52.0744	55.98	45.5651	45.5651	53.3762	48.1688	44.2632	42.9614	41.6595	40.3576	44.2632	52.0744	48.1688	55.98	57.2818	54.6781	0.47	0.56	0.59	0.56	0.34	0.58	0.51	0.57	0.53	0.4	0.74	0.69	0.6	0.67	0.6	0.13	0.35	0.35	0.22	0.47
7	Area 74	33.4933	143.243	35.8108	37.2432	34.3783	37.2432	44.4053	65.8918	57.2972	48.7026	54.4324	54.4324	48.7026	48.7026	41.5405	45.8378	45.8378	54.4324	57.2972	55.8648	64.4594	55.8648	0.52	0.64	0.62	0.58	0.4	0.59	0.48	0.6	0.76	0.39	0.69	0.74	0.71	0.73	0.56	0.07	0.32	0.44	0.3	0.72
7	Area 75	33.88	157.078	42.411	37.6986	40.8402	40.8402	48.6941	72.2557	58.1187	54.9772	59.6895	65.9726	51.8356	50.2648	48.6941	47.1233	53.4064	67.5434	61.2603	64.4018	70.6849	64.4018	0.55	0.66	0.64	0.62	0.53	0.7	0.56	0.56	0.72	0.4	0.74	0.81	0.74	0.73	0.63	-0.25	0.44	0.45	0.35	0.67
7	Area 76	33.9133	167.389	41.8472	46.8688	36.8255	50.2166	58.5861	75.3249	60.2599	58.5861	61.9338	70.3033	51.8905	56.9122	51.8905	53.5644	55.2383	70.3033	56.9122	71.9771	73.651	66.9555	0.5	0.71	0.79	0.63	0.62	0.63	0.59	0.63	0.65	0.39	0.9	0.71	0.7	0.68	0.7	-0.22	0.55	0.43	0.49	0.71
7	Area 77	33.7167	173.597	59.0231	46.8713	48.6072	52.0792	69.4389	83.3267	72.9109	65.967	67.703	76.3828	64.231	62.495	67.703	59.0231	62.495	65.967	65.967	78.1188	85.0627	72.9109	0.47	0.68	0.73	0.63	0.47	0.69	0.63	0.75	0.73	0.43	0.63	0.68	0.61	0.59	0.56	-0.13	0.51	0.55	0.32	0.82
7	Area 78	34.4	178.254	64.1716	53.4763	49.9113	53.4763	65.9541	85.5622	69.5192	65.9541	65.9541	69.5192	73.0843	67.7367	71.3018	71.3018	64.1716	81.9971	62.3891	76.6494	89.1272	73.0843	0.43	0.69	0.66	0.69	0.65	0.72	0.64	0.81	0.86	0.46	0.45	0.49	0.4	0.49	0.5	-0.04	0.56	0.59	0.4	0.76
7	Area 79	34.1033	180.427	55.9322	61.345	59.5408	59.5408	72.1706	81.192	68.5621	70.3664	73.9749	79.3877	73.9749	70.3664	70.3664	72.1706	64.9536	77.5834	73.9749	90.2133	84.8005	81.192	0.59	0.6	0.66	0.57	0.6	0.87	0.72	0.77	0.78	0.43	0.53	0.45	0.47	0.53	0.48	-0.1	0.6	0.45	0.45	0.7
7	Area 80	34.27	178.743	55.4102	64.3474	58.9851	55.4102	71.4971	87.5839	66.1348	69.7096	67.9222	75.0719	78.6468	73.2845	75.0719	66.1348	73.2845	78.6468	71.4971	82.2216	80.4342	78.6468	0.58	0.53	0.65	0.57	0.73	0.72	0.79	0.78	0.76	0.45	0.43	0.37	0.42	0.49	0.41	-0.04	0.63	0.43	0.4	0.83
7	Area 81	33.7167	173.628	53.8246	57.2972	55.5609	48.6158	76.3963	72.9237	65.9786	65.9786	64.2423	67.7149	67.7149	62.506	64.2423	52.0884	72.9237	64.2423	65.9786	74.66	78.1325	79.8688	0.49	0.7	0.74	0.7	0.56	0.96	0.73	0.86	0.97	0.46	0.52	0.59	0.56	0.58	0.4	0.06	0.7	0.72	0.49	0.83
7	Area 82	34.4967	164.949	46.1857	46.1857	44.5363	42.8868	69.2786	75.8766	62.6806	52.7837	57.7322	70.9281	56.0827	54.4332	41.2373	42.8868	64.3301	61.0312	62.6806	67.6291	72.5776	67.6291	0.68	0.87	0.98	1	0.58	1.13	1	1.24	1.07	0.49	0.92	0.89	1.32	1.03	0.59	0.07	0.95	0.9	0.76	1.03
7	Area 83	34.99	154.071	40.0584	44.6805	33.8955	40.0584	52.384	67.7911	57.0061	58.5468	57.0061	61.6282	46.2212	49.3026	44.6805	35.4362	57.0061	53.9247	55.4654	60.0875	63.169	57.0061	0.85	1.06	1.23	1.13	0.85	1.31	0.99	1.23	1.17	0.63	1.31	1.21	1.36	1.22	0.91	0.44	1.36	1.35	1.02	1.23
7	Area 84	35.4167	142.399	34.1757	41.2956	39.8716	37.0236	59.8074	68.3513	46.9915	51.2635	52.6875	46.9915	44.1436	37.0236	42.7196	28.4797	49.8395	58.3834	51.2635	59.8074	58.3834	51.2635	0.76	1.01	1.04	1.17	0.64	1.19	1.04	1.25	1.13	0.66	1.3	1.32	1.25	1.21	0.83	0.79	1.27	1.18	0.92	1.18
7	Area 85	34.89	131.367	35.469	35.469	34.1553	35.469	43.351	60.4286	51.233	48.6056	51.233	48.6056	47.292	42.0373	44.6646	44.6646	43.351	52.5466	56.4876	61.7423	61.7423	53.8603	0.5	0.52	0.61	0.6	0.41	0.5	0.39	0.45	0.54	0.32	0.7	0.76	0.62	0.56	0.61	0.28	0.34	0.28	0.15	0.54
7	Area 86	35.3833	143.966	41.7501	34.5518	34.5518	34.5518	51.8277	66.2243	54.707	53.2674	56.1467	59.026		50.3881	46.0691		53.2674		54.707	60.4657		61.9053	0.49	0.67	0.58	0.69	0.47	0.56	0.51	0.54	0.57	0.37	--	0.67	0.58	--	0.49	--	0.38	0.4	--	0.6
7	Area 87	35.15	158.52	41.2152	39.63	38.0448	44.3856	58.6524	71.334	60.2376	60.2376	64.9931	66.5784	55.482	52.3116	49.1412	42.8004	58.6524	63.4079	61.8228	72.9192	77.6747	69.7488	0.56	0.67	0.67	0.71	0.47	0.79	0.52	0.65	0.65	0.39	0.73	0.8	0.75	0.71	0.54	-0.14	0.46	0.48	0.31	0.55
7	Area 88	35.4167	167.685	50.3056	50.3056	46.9519	48.6288	58.6899	78.8121	62.0436	65.3973	67.0742	65.3973		60.3667	55.3362		62.0436		68.751	77.1353		72.1047	0.49	0.73	0.63	0.67	0.59	0.68	0.62	0.62	0.59	0.39	--	0.63	0.76	--	0.57	--	0.48	0.3	--	0.72
7	Area 89	34.3767	175.605	57.9495	52.6814	52.6814	47.4132	61.4616	84.2902	66.7297	71.9979	71.9979	77.266	63.2177	68.4858	70.2418	61.4616	68.4858	75.51	71.9979	77.266	80.7781	75.51	0.46	0.69	0.62	0.77	0.65	0.72	0.58	0.62	0.65	0.3	0.7	0.59	0.6	0.65	0.53	-0.19	0.56	0.54	0.37	0.6
7	Area 90	34.6933	180.881	56.0732	59.6909	57.882	56.0732	72.3526	90.4407	72.3526	75.9702	74.1614	77.779		74.1614	61.4997		66.9261		77.779	83.2054		85.0143	0.54	0.58	0.59	0.64	0.58	0.58	0.64	0.66	0.65	0.39	--	0.46	0.56	--	0.54	--	0.48	0.53	--	0.72
7	Area 91	35.0533	180.926	65.1334	65.1334	61.5149	57.8964	70.5612	85.0353	79.6075	81.4168	77.7983	66.9427		68.752	75.989		74.1797		72.3705	90.4631		83.2261	0.29	0.53	0.57	0.59	0.53	0.8	0.56	0.61	0.73	0.56	--	0.55	0.4	--	0.38	--	0.57	0.5	--	0.76
7	Area 92	35.35	177.975	60.5114	71.1898	58.7316	55.1721	72.9696	83.6481	71.1898	72.9696	78.3088	64.0709	74.7493	72.9696	81.8683	71.1898	69.4101	81.8683	69.4101	81.8683	78.3088	76.5291	0.43	0.46	0.62	0.62	0.64	0.64	0.7	0.7	0.7	0.51	0.39	0.55	0.39	0.53	0.44	-0.13	0.6	0.6	0.38	0.85
7	Area 93	35.0533	173.54	60.7391	60.7391	60.7391	55.5329	76.3577	91.9763	64.2099	69.4161	67.6807	64.2099		69.4161	69.4161		78.0931		69.4161	76.3577		78.0931	0.42	0.62	0.69	0.66	0.51	0.67	0.78	0.81	0.8	0.48	--	0.51	0.57	--	0.4	--	0.71	0.61	--	0.89
7	Area 94	35.65	165.686	53.0194	51.3626	48.0489	46.392	61.3037	79.5291	56.3331	57.99	69.588	66.2743	57.99	54.6763	56.3331	53.0194	57.99	66.2743	62.9606	66.2743	66.2743	59.6469	0.63	0.85	0.9	0.92	0.62	0.9	1.01	1.06	0.77	0.44	0.78	0.77	0.86	1	0.56	0.23	0.91	0.96	0.62	0.97
7	Area 95	35.65	154.951	43.3862	46.4852	43.3862	43.3862	61.9802	74.3763	60.4307	58.8812	65.0792	69.7278		43.3862	52.6832		54.2327		57.3317	66.6287		71.2773	0.77	1.08	0.99	1.08	0.75	1.06	0.93	1.15	1.03	0.47	--	1.12	1.03	--	0.78	--	1.12	0.89	--	1.29
7	Area 96	35.65	143.646	43.0939	44.5304	40.221	35.9116	58.895	66.0773	54.5856	48.8398	57.4585	51.7127	56.0221	44.5304	40.221	37.348	48.8398	58.895	54.5856	60.3315	63.2044	48.8398	0.59	1.06	1.07	1.06	0.63	1	0.95	1.34	1.08	0.46	0.99	0.94	1.12	1.01	0.7	1.2	1.06	1.07	0.7	1.29
8	Area 1	18.5	131.819	44.8184	30.3183	29.0001	35.5911	35.5911	52.7275	51.4093	46.1365	43.5002	50.0911	43.5002	42.182	39.5456	32.9547	36.9092	51.4093	44.8184	55.3638	55.3638	50.0911	0.42	0.67	0.66	0.62	0.56	0.66	0.59	0.7	0.78	0.53	0.84	0.82	0.71	0.78	0.73	0.17	0.43	0.46	0.41	0.67
8	Area 2	18.18	144.33	43.299	30.3093	33.1959	34.6392	50.5155	63.5052	50.5155	49.0722	50.5155	53.4021	41.8557	44.7423	44.7423	40.4124	43.299	54.8454	44.7423	59.1753	62.0619	54.8454	0.43	0.78	0.59	0.67	0.51	0.73	0.68	0.72	0.86	0.4	0.92	0.93	0.8	0.78	0.72	-0.01	0.62	0.53	0.37	0.83
8	Area 3	18.1233	157.329	39.3324	39.3324	33.0392	34.6125	48.7721	61.3585	51.9187	50.3454	53.492	56.6386	47.1988	53.492	47.1988	45.6255	44.0522	56.6386	44.0522	73.9448	70.7982	58.2119	0.67	0.72	0.74	0.8	0.6	0.93	0.72	0.88	0.88	0.46	1.03	0.8	0.81	0.86	0.79	-0.15	0.55	0.38	0.48	0.88
8	Area 4	18.0633	168.466	50.5397	38.7471	40.4318	40.4318	60.6476	79.1789	64.0169	64.0169	64.0169	72.4402	55.5937	48.855	53.909	55.5937	57.2783	64.0169	50.5397	65.7016	80.8635	62.3323	0.6	0.8	0.79	0.83	0.62	0.83	0.65	0.82	0.79	0.55	0.86	0.88	0.74	0.73	0.77	-0.13	0.73	0.62	0.42	0.88
8	Area 5	18.0367	177.796	56.8948	55.1168	48.005	48.005	62.2287	80.0083	64.0066	67.5626	67.5626	69.3405	64.0066	64.0066	62.2287	62.2287	64.0066	80.0083	64.0066	72.8964	76.4524	71.1185	0.56	0.68	0.76	0.78	0.73	0.89	0.74	0.85	0.99	0.64	0.75	0.69	0.7	0.68	0.66	-0.04	0.68	0.63	0.55	0.99
8	Area 6	18.0933	182.141	50.9995	52.8209	60.1066	47.3567	67.3922	78.3207	67.3922	65.5708	71.035	67.3922	74.6779	74.6779	74.6779	60.1066	63.7494	76.4993	76.4993	76.4993	85.6063	60.1066	0.58	0.74	0.7	0.8	0.74	0.79	0.76	0.81	0.87	0.57	0.55	0.56	0.46	0.62	0.59	-0.01	0.65	0.59	0.53	0.94
8	Area 7	18.0367	183.678	49.5929	53.2665	58.7768	62.4504	77.1446	84.4917	73.471	66.1239	71.6342	66.1239	77.1446	67.9607	75.3078	66.1239	69.7975	73.471	67.9607	82.6549	84.4917	71.6342	0.62	0.67	0.71	0.65	0.54	1	0.76	1.05	0.87	0.67	0.48	0.49	0.49	0.55	0.56	0.12	0.8	0.65	0.48	0.83
8	Area 8	17.7433	181.589	63.556	61.7401	65.3719	58.1083	74.4513	83.5307	65.3719	69.0036	65.3719	63.556	78.0831	76.2672	78.0831	69.0036	72.6354	76.2672	67.1878	81.7148	87.1625	76.2672	0.52	0.64	0.61	0.65	0.59	1.04	0.81	0.82	0.99	0.77	0.44	0.5	0.35	0.5	0.53	0.02	0.87	0.64	0.46	0.93
8	Area 9	18.7633	176.14	59.8876	58.1262	54.6034	56.3648	63.4104	81.0243	63.4104	65.1718	66.9332	61.649	65.1718	66.9332	65.1718	73.9788	65.1718	70.456	61.649	68.6946	77.5016	70.456	0.62	0.69	0.78	0.77	0.75	1.09	0.94	0.9	0.93	0.67	0.58	0.63	0.6	0.52	0.5	0.06	0.97	0.85	0.79	0.94
8	Area 10	18.3567	166.489	48.2819	49.9468	38.2925	43.2872	59.9361	76.5851	63.2659	59.9361	51.6117	71.5904	58.2713	54.9415	44.9521	51.6117	54.9415	61.601	61.601	64.9308	69.9255	54.9415	0.81	0.86	1.16	1.16	0.74	1.2	0.97	1.11	1.2	0.58	0.73	1.05	1.14	0.82	0.85	0.28	1.32	0.92	0.79	0.87
8	Area 11	18.4433	154.544	35.5451	40.1814	37.0905	38.636	63.363	66.4539	58.7267	60.2721	52.5449	61.8176	47.9086	40.1814	38.636	46.3632	49.4541	57.1812	54.0904	52.5449	63.363	50.9995	1.06	1.06	1.4	1.37	0.84	1.54	1.06	1.22	1.33	0.62	1.01	1.38	1.5	1.02	1.04	0.23	1.86	1.25	1.19	1.04
8	Area 12	18.3833	141.746	32.6015	42.5237	32.6015	31.1841	59.5332	62.3681	56.6983	46.7761	55.2808	43.9412	48.1936	32.6015	41.1063	42.5237	49.611	55.2808	49.611	59.5332	58.1157	46.7761	0.91	0.9	1.41	1.33	0.75	1.54	1.07	1.47	1.19	0.89	0.95	1.53	1.38	0.96	1	0.74	1.72	0.97	0.97	1.14
8	Area 13	18.24	138.04	34.51	33.1296	31.7492	35.8905	42.7925	56.5965	52.4553	48.3141	49.6945	48.3141	40.0317	44.1729	41.4121	37.2709	42.7925	52.4553	49.6945	57.9769	63.4985	55.2161	0.56	0.68	0.66	0.61	0.52	0.63	0.57	0.56	0.77	0.47	0.87	0.74	0.73	0.75	0.65	0.07	0.47	0.43	0.29	0.65
8	Area 14	18.5	153.28	39.8527	30.656	27.5904	30.656	52.1151	64.3775	49.0495	50.5823	49.0495	45.9839	45.9839	45.9839	45.9839	41.3855	45.9839	52.1151	55.1807	68.9759	62.8447	55.1807	0.5	0.74	0.78	0.79	0.52	0.8	0.66	0.73	0.81	0.52	0.89	0.83	0.8	0.83	0.76	-0.23	0.55	0.4	0.47	0.73
8	Area 15	18.3567	165.292	46.2819	41.3231	31.4056	33.0585	47.9348	67.7699	64.464	52.8935	54.5465	49.5877	49.5877	49.5877	51.2406	39.6702	51.2406	59.5052	56.1994	66.1169	66.1169	57.8523	0.56	0.7	0.79	0.77	0.6	0.88	0.64	0.75	0.87	0.57	0.92	0.92	0.82	0.92	0.78	-0.29	0.62	0.63	0.51	0.91
8	Area 16	18.27	177.013	51.3338	44.2533	42.4831	37.1727	61.9546	74.3455	61.9546	53.1039	61.9546	63.7247	56.6442	60.1844	54.874	54.874	53.1039	67.265	56.6442	81.426	74.3455	69.0351	0.58	0.78	0.8	0.9	0.76	0.89	0.86	0.93	0.91	0.51	0.87	0.81	0.86	0.75	0.82	-0.05	0.63	0.47	0.43	0.93
8	Area 17	19.17	185.179	59.2571	55.5536	44.4429	48.1464	57.4054	79.6268	64.8125	66.6643	68.5161	66.6643	62.9607	61.1089	62.9607	68.5161	64.8125	74.0714	68.5161	77.775	81.4786	72.2196	0.52	0.73	0.87	0.85	0.74	0.9	0.78	0.86	0.88	0.78	0.76	0.72	0.79	0.63	0.62	0	0.69	0.66	0.52	0.89
8	Area 18	18.782	190.582	53.3629	53.3629	59.0803	60.9861	72.421	89.5734	76.2327	72.421	70.5152	70.5152	74.3268	76.2327	80.0443	70.5152	72.421	85.7617	64.7977	83.8559	97.1966	76.2327	0.51	0.72	0.76	0.7	0.77	0.82	0.68	0.8	0.97	0.53	0.58	0.52	0.47	0.53	0.5	0.07	0.78	0.65	0.29	0.93
8	Area 19	18.7933	192.12	63.3997	53.7937	63.3997	57.6361	69.1634	82.6118	74.927	67.2421	71.0846	69.1634	78.7694	80.6906	78.7694	78.7694	78.7694	88.3754	69.1634	76.8482	86.4542	82.6118	0.53	0.69	0.68	0.77	0.66	1.12	0.76	0.97	0.93	0.8	0.43	0.46	0.48	0.52	0.46	-0.01	0.73	0.7	0.65	0.79
8	Area 20	18.8233	188.014	62.0447	62.0447	60.1645	60.1645	78.9659	86.4865	69.5652	65.805	65.805	67.6851	73.3255	71.4454	78.9659	73.3255	73.3255	84.6064	71.4454	80.8461	95.8872	78.9659	0.51	0.64	0.74	0.68	0.58	0.91	0.81	0.94	0.99	0.63	0.53	0.53	0.58	0.48	0.48	0	0.88	0.74	0.48	0.8
8	Area 21	18.6467	182.954	54.8862	58.5453	49.3976	53.0566	65.8634	80.4998	65.8634	69.5225	69.5225	75.0111	71.3521	53.0566	65.8634	60.3748	67.693	78.6702	67.693	71.3521	84.1588	80.4998	0.66	0.68	0.86	0.82	0.77	1.02	0.92	1.1	1.02	0.64	0.62	0.68	0.69	0.68	0.63	0.24	1.07	1.02	0.67	0.82
8	Area 22	19.0833	174.371	33.1305	45.3365	36.618	38.3617	59.2862	64.5174	57.5425	59.2862	61.0299	61.0299	54.0551	50.5677	41.8491	47.0802	57.5425	66.2611	64.5174	66.2611	64.5174	57.5425	1.05	0.98	1.29	1.31	0.86	1.65	1.2	1.29	1.23	0.77	0.97	1.18	1.29	1.03	0.86	0.18	1.57	1.04	1.04	1.22
8	Area 23	18.9367	161.785	32.357	45.2998	35.5927	32.357	63.0962	64.714	56.6247	50.1534	51.7712	59.8605	45.2998	45.2998	35.5927	42.0641	53.389	59.8605	51.7712	59.8605	67.9497	50.1534	1	1.11	1.4	1.41	0.82	1.81	1.25	1.53	1.58	0.82	1.25	1.63	1.57	1.21	1.2	0.35	2.19	1.25	1.17	1.47
8	Area 24	19.0567	149.625	29.925	38.9026	43.3913	35.9101	53.8651	62.8426	61.3464	50.8726	56.8576	53.8651	47.8801	43.3913	34.4138	41.8951	50.8726	56.8576	49.3763	62.8426	55.3614	47.8801	1.1	1.15	1.25	1.43	0.77	1.67	1.1	1.43	1.38	0.71	1.2	1.33	1.45	1.1	1.09	0.75	2.28	1.14	1.41	1.44
8	Area 25	20.4833	146.004	33.5809	32.1208	35.0409	30.6608	40.8811	56.9415	49.6413	45.2612	46.7212	54.0214	45.2612	48.1813	43.8012	42.3411	45.2612	54.0214	51.1013	64.2417	67.1618	54.0214	0.51	0.68	0.66	0.68	0.54	0.65	0.62	0.64	0.72	0.44	0.76	0.84	0.7	0.74	0.62	0.14	0.58	0.35	0.34	0.59
8	Area 26	20.3967	159.418	41.4487	35.072	31.8836	31.8836	46.2313	57.3905	52.608	49.4196	58.9847	57.3905	46.2313	41.4487	47.8254	41.4487	49.4196	51.0138	54.2022	63.7673	70.144	55.7963	0.57	0.65	0.74	0.79	0.53	0.88	0.68	0.74	0.77	0.54	0.83	0.91	0.77	0.73	0.66	-0.1	0.55	0.45	0.44	0.62
8	Area 27	20.3367	171.857	44.6828	30.9343	41.2457	34.3714	51.5571	67.0242	54.9942	63.5871	61.8685	53.2757	53.2757	51.5571	49.8385	49.8385	54.9942	58.4314	54.9942	67.0242	68.7428	56.7128	0.62	0.75	0.73	0.87	0.61	0.84	0.84	0.69	0.74	0.57	0.88	0.91	0.82	0.84	0.67	-0.2	0.62	0.6	0.62	0.8
8	Area 28	20.3967	184.617	44.3081	48.0004	44.3081	40.6157	68.3083	77.5391	60.9236	57.2312	64.6159	70.1544	59.0774	62.7698	62.7698	55.3851	60.9236	60.9236	51.6927	70.1544	83.0776	66.4621	0.67	0.77	0.79	0.85	0.55	0.88	0.87	0.84	0.89	0.58	0.87	0.79	0.74	0.83	0.79	0.08	0.58	0.62	0.49	0.94
8	Area 29	20.16	192.096	59.5497	44.182	49.9449	55.7077	67.2335	76.8383	78.7592	63.3916	69.1544	67.2335	72.9964	69.1544	72.9964	65.3125	63.3916	84.5221	61.4706	78.7592	74.9173	67.2335	0.56	0.76	0.74	0.76	0.77	0.98	0.69	0.95	0.85	0.72	0.54	0.65	0.66	0.59	0.74	0.05	0.61	0.48	0.62	0.99
8	Area 30	20.8033	195.857	64.6327	56.7984	56.7984	52.8813	72.4669	92.0526	68.5498	70.5084	68.5498	66.5913	66.5913	78.3427	78.3427	70.5084	68.5498	80.3012	68.5498	88.1355	92.0526	86.1769	0.48	0.64	0.76	0.73	0.68	0.84	0.83	0.88	1.04	0.7	0.6	0.57	0.55	0.57	0.56	0.32	0.71	0.52	0.41	0.76
8	Area 31	20.6033	197.688	73.1447	63.2603	53.3758	57.3296	79.0753	85.006	77.0984	73.1447	79.0753	69.1909	81.0522	77.0984	75.1216	71.1678	77.0984	90.9366	73.1447	81.0522	90.9366	79.0753	0.5	0.68	0.72	0.72	0.66	0.85	0.79	1.06	0.84	0.79	0.47	0.53	0.53	0.56	0.52	0.11	0.68	0.73	0.5	0.99
8	Area 32	20.8033	196.959	74.8444	59.0877	66.966	59.0877	61.0573	84.6923	78.7836	66.966	68.9356	76.814	78.7836	72.8748	80.7531	84.6923	74.8444	72.8748	70.9052	78.7836	88.6315	72.8748	0.5	0.66	0.69	0.73	0.84	0.98	0.85	1.03	1.14	0.74	0.48	0.52	0.46	0.44	0.51	0.34	0.78	0.84	0.55	0.96
8	Area 33	22.3267	191.502	61.2808	57.4507	55.5357	53.6207	72.7709	82.346	70.8559	67.0258	67.0258	72.7709	76.6009	68.9408	63.1958	61.2808	72.7709	76.6009	63.1958	72.7709	76.6009	80.431	0.65	0.84	0.93	0.93	0.72	1.2	1.04	1.05	1.13	0.55	0.57	0.66	0.79	0.82	0.59	0.34	1.04	0.95	0.69	0.92
8	Area 34	22.53	180.311	43.2747	43.2747	43.2747	41.4716	48.6841	81.1402	59.5028	52.2903	61.3059	70.3215	57.6997	55.8965	39.6685	45.0779	59.5028	66.7152	61.3059	72.1246	70.3215	59.5028	0.98	1.07	1.27	1.32	1.1	1.45	1.25	1.48	1.31	0.71	1.03	1.16	1.47	1.1	0.9	0.2	1.53	1.18	1.02	1.34
8	Area 35	22.7367	166.299	38.2488	41.5747	38.2488	38.2488	61.5306	76.4975	59.8676	51.5527	59.8676	58.2046	46.5637	38.2488	48.2267	31.5968	51.5527	58.2046	54.8787	64.8566	56.5416	53.2157	1.05	1.23	1.44	1.5	0.89	1.5	1.39	1.67	1.51	0.79	1.35	1.57	1.64	1.43	1.22	0.29	2.08	1.4	1.27	1.36
8	Area 36	22.82	154.099	33.9017	41.6067	35.4427	41.6067	53.9346	66.2625	50.8526	44.6886	53.9346	58.5575	47.7706	44.6886	36.9837	38.5247	52.3936	55.4755	46.2296	60.0985	57.0165	44.6886	1.18	1.24	1.42	1.32	0.84	1.76	1.2	1.71	1.53	0.66	1.22	1.46	1.51	1.35	1.24	0.42	2.21	1.29	1.17	1.43
8	Area 37	22.56	147.191	39.7415	36.7977	33.8539	35.3258	45.6291	55.9325	54.4606	48.5729	48.5729	55.9325	48.5729	45.6291	44.1572	38.2696	45.6291	54.4606	52.9887	63.292	58.8763	51.5168	0.55	0.63	0.72	0.7	0.44	0.75	0.57	0.62	0.74	0.43	0.74	0.83	0.73	0.71	0.62	0.21	0.49	0.32	0.39	0.69
8	Area 38	23.14	161.207	30.6294	33.8535	38.6898	37.0777	45.1381	66.095	51.5864	53.1984	54.8105	56.4226	48.3622	43.526	48.3622	37.0777	51.5864	58.0347	46.7501	59.6467	69.3192	54.8105	0.63	0.7	0.68	0.69	0.49	0.71	0.69	0.76	0.86	0.65	0.84	0.89	0.72	0.82	0.65	-0.28	0.49	0.61	0.38	0.69
8	Area 39	23.0233	175.894	36.9378	38.6967	43.9735	35.1788	52.7682	73.8755	59.804	63.3219	65.0808	65.0808	47.4914	52.7682	49.2504	45.7325	49.2504	65.0808	63.3219	68.5987	75.6345	58.0451	0.64	0.79	0.71	0.78	0.58	0.87	0.68	0.68	0.87	0.46	0.99	0.89	0.9	0.95	0.78	-0.25	0.64	0.59	0.53	0.75
8	Area 40	23.1167	186.017	50.2246	42.7839	44.6441	40.9238	55.8051	72.5467	63.2458	68.8264	65.106	68.8264	70.6865	57.6653	59.5255	55.8051	55.8051	74.4069	61.3857	78.1272	78.1272	68.8264	0.64	0.84	0.84	0.83	0.67	0.87	0.76	0.79	0.94	0.7	0.76	1	0.75	0.82	0.83	-0.19	0.65	0.6	0.51	0.8
8	Area 41	24.4367	192.956	44.38	50.1686	50.1686	55.9573	59.8165	84.9008	67.5347	75.253	67.5347	65.6051	69.4643	63.6756	75.253	67.5347	57.8869	81.0417	67.5347	79.1121	86.8303	73.3234	0.74	0.78	0.8	0.76	0.75	0.75	0.73	0.79	0.96	0.62	0.68	0.75	0.56	0.7	0.77	0.01	0.65	0.56	0.46	0.93
8	Area 42	24.8533	198.977	53.7237	55.7135	61.6828	55.7135	71.6316	89.5395	77.6009	65.6623	79.5907	77.6009	75.6111	77.6009	73.6214	69.6419	75.6111	93.519	73.6214	87.5498	97.4986	79.5907	0.56	0.72	0.71	0.72	0.65	0.81	0.75	0.83	0.86	0.64	0.46	0.58	0.59	0.55	0.5	-0.06	0.66	0.63	0.43	0.82
8	Area 43	25.15	200.477	68.1622	62.1479	58.1383	66.1574	70.167	94.2242	76.1813	76.1813	76.1813	78.186	80.1908	82.1956	82.1956	76.1813	78.186	82.1956	78.186	94.2242	92.2194	86.2051	0.54	0.76	0.79	0.69	0.73	0.85	0.78	0.87	0.85	0.52	0.57	0.46	0.48	0.55	0.48	0.17	0.69	0.62	0.48	0.85
8	Area 44	25.15	200.829	60.2488	66.2737	66.2737	64.2654	72.2986	84.3484	74.3069	66.2737	74.3069	76.3152	80.3318	76.3152	72.2986	74.3069	74.3069	84.3484	68.282	82.3401	96.3982	80.3318	0.59	0.71	0.71	0.7	0.71	0.99	0.88	0.98	1.07	0.65	0.43	0.5	0.56	0.56	0.54	0.16	0.82	0.68	0.5	0.95
8	Area 45	24.9433	196.264	54.954	56.9166	54.954	54.954	72.6178	86.3563	72.6178	62.8046	66.7298	74.5804	72.6178	70.6551	60.8419	66.7298	70.6551	68.6925	66.7298	84.3936	90.2816	68.6925	0.75	0.83	0.87	0.88	0.9	1.09	0.94	1.12	1.18	0.68	0.64	0.68	0.79	0.71	0.65	0.33	0.91	0.76	0.5	0.9
8	Area 46	25.51	185.262	57.4312	38.905	38.905	33.3471	62.9891	74.1048	64.8417	55.5786	66.6943	66.6943	59.2838	40.7576	53.726	37.0524	59.2838	74.1048	55.5786	74.1048	72.2522	68.5469	0.8	1.22	1.34	1.38	0.93	1.61	1.19	1.43	1.35	0.61	0.98	1.27	1.19	1.31	0.92	0.17	1.56	1.25	1.16	1.15
8	Area 47	25.45	171.825	51.5475	42.9563	39.5198	37.8015	65.2935	77.3213	58.4205	63.5753	53.2658	61.857	51.5475	49.8293	36.0833	39.5198	54.984	60.1388	60.1388	58.4205	72.1666	54.984	0.85	1.28	1.5	1.44	0.86	1.57	1.54	1.54	1.7	0.77	1.36	1.38	1.59	1.52	1.04	0.34	2.06	1.61	1.34	1.55
8	Area 48	25.48	158.9	39.7251	34.9581	36.5471	31.7801	52.4371	71.5052	55.6151	58.7931	57.2041	47.6701	41.3141	49.2591	30.1911	34.9581	54.0261	61.9712	58.7931	66.7382	68.3272	55.6151	0.89	1.2	1.41	1.52	0.97	1.45	1.41	1.53	1.46	0.82	1.3	1.37	1.73	1.35	1.13	0.84	2.14	1.23	1.21	1.56
8	Area 49	26.5833	146.208	46.7867	36.5521	35.09	36.5521	46.7867	62.8696	52.635	54.0971	48.2488	58.4834	52.635	45.3246	42.4004	43.8625	46.7867	55.5592	48.2488	59.9455	62.8696	57.0213	0.51	0.67	0.6	0.67	0.53	0.74	0.56	0.58	0.69	0.42	0.65	0.87	0.81	0.7	0.69	0.26	0.53	0.36	0.38	0.62
8	Area 50	26.89	160.055	41.6143	35.2121	28.8099	32.011	51.2176	60.8209	54.4187	60.8209	57.6198	62.4214	46.4159	40.0137	48.0165	44.8154	48.0165	56.0192	52.8181	65.6225	64.022	57.6198	0.54	0.64	0.74	0.79	0.49	0.82	0.67	0.66	0.74	0.44	0.92	0.96	0.83	0.82	0.72	-0.16	0.56	0.47	0.47	0.65
8	Area 51	27.0633	174.618	48.893	36.6697	40.1621	40.1621	57.6239	71.5933	59.37	57.6239	59.37	57.6239	50.6392	52.3853	41.9083	50.6392	50.6392	59.37	55.8777	69.8471	68.1009	66.3547	0.59	0.79	0.69	0.82	0.52	0.81	0.66	0.71	0.89	0.6	0.93	0.91	0.87	0.82	0.76	-0.2	0.73	0.6	0.47	0.79
8	Area 52	27	186.621	42.9227	41.0565	44.7889	39.1903	57.8524	76.5144	57.8524	65.3172	59.7186	70.9158	63.451	59.7186	59.7186	57.8524	54.12	72.782	67.1834	78.3806	78.3806	74.6482	0.77	0.85	0.76	0.82	0.64	0.91	0.83	0.82	0.92	0.58	0.83	0.89	0.82	0.8	0.79	-0.11	0.68	0.57	0.54	0.69
8	Area 53	26.9433	196.444	56.9686	53.0398	60.8975	45.182	78.5774	82.5063	74.6486	68.7553	64.8264	80.5419	62.8619	72.6841	72.6841	58.9331	66.7908	78.5774	70.7197	76.613	82.5063	74.6486	0.72	0.79	0.73	0.84	0.62	0.97	0.71	0.86	0.99	0.62	0.72	0.69	0.61	0.75	0.67	-0.04	0.69	0.71	0.41	0.89
8	Area 54	27.55	201.749	58.5073	58.5073	60.5248	58.5073	80.6997	80.6997	74.6472	76.6647	76.6647	76.6647	74.6472	76.6647	76.6647	76.6647	76.6647	86.7522	74.6472	74.6472	98.8571	74.6472	0.55	0.75	0.71	0.73	0.61	1.04	0.81	0.79	0.83	0.6	0.57	0.59	0.52	0.52	0.52	0.07	0.74	0.68	0.47	0.84
8	Area 55	27.43	206.768	59.9628	68.2335	70.3012	64.0981	78.5719	95.1134	76.5042	82.7073	76.5042	78.5719	80.6396	86.8426	82.7073	76.5042	80.6396	86.8426	76.5042	84.775	90.978	76.5042	0.56	0.67	0.67	0.72	0.74	0.85	0.8	0.77	0.92	0.65	0.52	0.47	0.44	0.49	0.48	0.23	0.79	0.68	0.55	0.97
8	Area 56	27.55	203.928	69.3356	65.257	67.2963	63.2178	69.3356	91.7677	71.3749	67.2963	75.4534	67.2963	85.6499	81.5713	81.5713	81.5713	83.6106	81.5713	75.4534	87.6891	99.9248	77.4927	0.54	0.69	0.69	0.7	0.71	1	1.03	0.99	1.05	0.69	0.39	0.56	0.54	0.52	0.43	0.07	0.73	0.85	0.56	0.9
8	Area 57	28.6133	197.77	63.2865	61.3088	55.3757	53.398	85.0413	90.9744	69.2197	67.242	73.1751	65.2643	73.1751	61.3088	73.1751	67.242	73.1751	83.0636	73.1751	83.0636	98.8852	75.1528	0.66	0.82	0.91	0.93	0.65	1.04	1.15	1.11	0.95	0.69	0.52	0.85	0.68	0.77	0.59	0.17	0.96	0.83	0.63	1.05
8	Area 58	29.22	187.401	54.3463	52.4723	43.1022	44.9762	69.3384	82.4564	69.3384	63.7163	50.5983	74.9604	58.0943	48.7242	44.9762	48.7242	71.2124	69.3384	59.9683	76.8344	78.7084	69.3384	0.72	0.97	1.18	1.15	0.85	1.36	1.13	1.18	1.54	0.73	1.06	1.28	1.4	1.14	0.84	0.17	1.43	1.16	0.96	1.3
8	Area 59	29.25	173.046	43.2616	41.5311	39.8006	46.7225	57.1053	74.4099	60.5662	62.2967	70.949	57.1053	50.1834	43.2616	46.7225	43.2616	55.3748	67.4881	53.6444	67.4881	64.0271	62.2967	1	1.26	1.43	1.3	0.95	1.69	1.32	1.58	1.46	0.83	1.31	1.58	1.49	1.31	1.2	0.48	2.01	1.59	1.37	1.46
8	Area 60	29.3767	160.936	40.234	37.0153	35.4059	38.6247	56.3276	64.3744	53.1089	57.937	53.1089	59.5464	40.234	43.4528	46.6715	40.234	57.937	62.7651	46.6715	53.1089	62.7651	54.7183	0.91	1.29	1.39	1.4	0.88	1.51	1.14	1.47	1.45	0.75	1.44	1.44	1.27	1	1.07	0.82	2.07	1.64	1.11	1.64
8	Area 61	29.13	148.762	44.6285	31.24	34.2152	38.678	52.0666	58.017	52.0666	50.579	53.5542	58.017	46.1161	46.1161	43.1409	41.6533	47.6037	56.5294	52.0666	56.5294	66.9428	56.5294	0.35	0.74	0.66	0.62	0.38	0.69	0.58	0.58	0.69	0.39	0.81	0.75	0.78	0.72	0.62	0.24	0.5	0.5	0.29	0.67
8	Area 62	29.7733	163.997	32.7993	39.3592	39.3592	34.4393	54.1189	70.5185	52.4789	54.1189	59.0388	59.0388	47.559	50.8389	42.6391	39.3592	54.1189	60.6787	55.7588	67.2386	72.1585	67.2386	0.69	0.7	0.73	0.77	0.45	0.72	0.75	0.71	0.79	0.51	0.81	0.89	0.87	0.79	0.62	-0.17	0.53	0.46	0.34	0.56
8	Area 63	29.5433	178.435	48.1775	41.0401	42.8245	44.6088	60.668	80.2959	66.0211	58.8837	53.5306	57.0993	57.0993	53.5306	51.7463	44.6088	53.5306	67.8054	60.668	69.5898	87.4333	67.8054	0.57	0.77	0.74	0.77	0.54	0.74	0.69	0.76	0.88	0.63	0.94	0.9	0.92	0.83	0.72	-0.1	0.64	0.59	0.45	0.89
8	Area 64	29.6233	190.921	55.367	49.6394	47.7302	47.7302	68.7315	80.1868	74.4591	68.7315	74.4591	72.5499	63.0039	59.1855	55.367	51.5486	63.0039	68.7315	70.6407	78.2775	93.5512	78.2775	0.57	0.76	0.74	0.84	0.7	0.88	0.62	0.76	0.73	0.57	0.8	0.93	0.87	0.9	0.72	-0.03	0.66	0.59	0.48	0.79
8	Area 65	30.93	199.498	55.8595	57.8545	49.8746	55.8595	71.8194	83.7893	81.7943	71.8194	65.8345	77.8044	73.8144	71.8194	71.8194	69.8244	73.8144	83.7893	75.8094	79.7994	87.7793	83.7893	0.58	0.77	0.82	0.75	0.66	0.83	0.7	0.81	1.02	0.56	0.63	0.59	0.69	0.61	0.6	-0.02	0.71	0.7	0.49	0.73
8	Area 66	31.8333	206.751	55.8227	59.9577	55.8227	64.0927	78.5653	93.0379	88.9028	70.2953	72.3628	76.4978	80.6328	78.5653	78.5653	74.4303	74.4303	82.7003	78.5653	84.7678	107.51	78.5653	0.64	0.79	0.76	0.8	0.57	0.88	0.72	0.87	1	0.6	0.5	0.55	0.58	0.55	0.56	0.2	0.73	0.7	0.4	0.94
8	Area 67	31.9267	207.186	70.4433	66.2996	64.2277	70.4433	84.9463	91.1619	76.6589	84.9463	80.8026	82.8744	78.7307	87.0182	87.0182	78.7307	78.7307	82.8744	82.8744	87.0182	95.3056	87.0182	0.54	0.69	0.7	0.64	0.52	1	0.78	0.9	0.96	0.43	0.51	0.52	0.5	0.52	0.48	0.07	0.68	0.72	0.46	0.96
8	Area 68	32.1133	204.623	75.7105	65.4794	71.6181	69.5718	83.8955	100.265	77.7568	77.7568	81.8492	87.9879	81.8492	87.9879	81.8492	75.7105	77.7568	77.7568	71.6181	79.803	98.2191	85.9417	0.52	0.72	0.64	0.64	0.72	0.81	0.9	0.91	0.86	0.4	0.46	0.49	0.52	0.58	0.48	0.29	0.82	0.78	0.4	0.91
8	Area 69	31.8333	197.263	47.3431	55.2336	57.2062	55.2336	69.042	82.8504	71.0146	74.9599	74.9599	78.9051	74.9599	74.9599	61.1515	63.1241	74.9599	74.9599	72.9872	78.9051	90.7409	78.9051	0.78	0.86	0.92	0.87	0.85	1.15	0.94	0.94	1.08	0.51	0.59	0.63	0.81	0.74	0.6	0.09	0.9	0.98	0.68	1.05
8	Area 70	32.4333	188.023	56.407	48.886	43.2453	43.2453	63.9279	88.3709	54.5267	63.9279	62.0477	71.4488	62.0477	63.9279	33.8442	47.0058	69.5686	73.329	63.9279	77.0895	73.329	80.85	0.91	1.11	1.21	1.23	0.92	1.16	1.27	1.53	1.33	0.69	1.1	1.12	1.55	1.14	0.79	0.21	1.5	1.19	1.14	1.56
8	Area 71	32.34	174.85	43.7125	41.964	43.7125	38.467	62.946	76.934	59.449	68.1915	54.2035	64.6945	50.7065	43.7125	48.958	41.964	61.1975	59.449	57.7005	68.1915	68.1915	62.946	1.04	1.3	1.24	1.44	1.06	1.46	1.4	1.55	1.56	0.8	1.52	1.53	1.5	1.39	1.1	0.63	1.86	1.4	1.33	1.73
8	Area 72	32.1467	161.083	37.0492	41.8817	38.66	32.2167	57.99	75.7091	59.6008	51.5466	48.325	62.8225	45.1033	48.325	41.8817	38.66	49.9358	61.2116	56.3792	54.7683	67.655	49.9358	1.03	1.27	1.45	1.48	0.88	1.52	1.38	1.67	1.55	0.71	1.45	1.55	1.53	1.28	1.14	0.92	1.98	1.56	1.31	1.58
8	Area 73	32.6567	150.371	40.6001	37.5927	34.5853	34.5853	49.6224	63.1558	57.1409	55.6372	51.1261	57.1409	51.1261	51.1261	42.1039	43.6076	48.1187	57.1409	54.1335	63.1558	70.6743	54.1335	0.48	0.65	0.69	0.69	0.52	0.68	0.56	0.64	0.7	0.43	0.83	0.71	0.76	0.74	0.68	0.24	0.45	0.44	0.23	0.7
8	Area 74	33.4933	165.453	51.2903	41.3631	41.3631	39.7086	56.2539	74.4536	57.9084	54.5993	59.5629	61.2174	46.3267	51.2903	59.5629	47.9812	47.9812	62.872	54.5993	67.8355	72.7991	66.181	0.53	0.69	0.67	0.7	0.4	0.74	0.62	0.73	0.81	0.45	0.92	0.81	0.62	0.83	0.65	0.19	0.56	0.52	0.45	0.75
8	Area 75	33.88	181.432	48.9867	41.7294	45.358	45.358	58.0583	70.7585	63.5012	58.0583	63.5012	56.2439	56.2439	56.2439	50.801	47.1723	56.2439	63.5012	65.3156	81.6444	78.0158	74.3872	0.51	0.71	0.75	0.7	0.53	0.9	0.69	0.77	0.84	0.54	0.85	0.87	0.92	0.86	0.68	-0.11	0.59	0.53	0.49	0.74
8	Area 76	33.9133	193.342	56.0692	50.2689	44.4686	50.2689	58.0026	79.2702	73.4699	71.5365	75.4033	79.2702	65.7362	61.8694	61.8694	58.0026	61.8694	71.5365	69.6031	85.0704	73.4699	77.3367	0.56	0.82	0.79	0.74	0.72	0.88	0.66	0.72	0.73	0.52	0.9	0.84	0.77	0.76	0.81	-0.08	0.66	0.55	0.65	0.89
8	Area 77	33.7167	200.513	58.1488	58.1488	54.1385	54.1385	72.1847	82.2104	76.195	78.2001	76.195	78.2001	72.1847	76.195	74.1898	70.1796	68.1744	88.2258	70.1796	88.2258	90.2309	86.2206	0.66	0.76	0.75	0.71	0.52	0.99	0.81	0.81	0.77	0.55	0.63	0.7	0.62	0.63	0.61	-0.09	0.69	0.68	0.43	0.89
8	Area 78	34.4	205.892	61.7677	65.8855	59.7088	53.532	76.1802	94.7105	84.4159	76.1802	82.3569	78.2391	84.4159	72.0623	76.1802	72.0623	78.2391	82.3569	72.0623	78.2391	92.6516	78.2391	0.57	0.69	0.73	0.79	0.76	0.87	0.71	0.92	0.91	0.51	0.52	0.6	0.46	0.58	0.5	0.1	0.61	0.81	0.6	0.86
8	Area 79	34.1033	208.401	75.0244	64.6044	60.4363	58.3523	87.5285	89.6125	77.1084	87.5285	83.3605	75.0244	83.3605	75.0244	81.2765	77.1084	79.1924	95.8645	75.0244	79.1924	104.201	87.5285	0.54	0.7	0.78	0.69	0.63	0.99	0.84	0.81	0.84	0.53	0.56	0.52	0.49	0.57	0.48	-0.07	0.81	0.71	0.4	0.9
8	Area 80	34.27	206.456	70.1951	68.1305	66.066	68.1305	80.5179	92.9053	72.2597	74.3242	70.1951	80.5179	82.5825	84.647	80.5179	86.7116	88.7762	76.3888	78.4534	88.7762	80.5179	86.7116	0.6	0.63	0.75	0.64	0.72	0.91	0.95	0.95	0.93	0.55	0.58	0.37	0.55	0.47	0.38	0.1	0.75	0.55	0.6	0.99
8	Area 81	33.7167	200.548	70.1919	66.181	58.159	58.159	76.2084	90.2468	68.1865	70.1919	80.2194	74.2029	78.2139	78.2139	66.181	74.2029	78.2139	82.2248	74.2029	84.2303	94.2578	82.2248	0.51	0.82	0.91	0.85	0.72	1.11	0.98	1.06	0.96	0.53	0.59	0.62	0.66	0.62	0.57	0.05	0.89	0.68	0.51	1.04
8	Area 82	34.4967	190.524	57.1572	53.3467	49.5362	47.631	74.3043	76.2096	68.5886	62.8729	72.3991	72.3991	57.1572	51.4415	55.252	53.3467	66.6834	78.1148	64.7781	64.7781	70.4939	70.4939	0.8	1.01	1.15	1.08	0.8	1.39	1.23	1.28	1.15	0.64	1.16	1.14	1.33	1.09	0.75	0.2	1.26	1.18	1.17	1.37
8	Area 83	34.99	177.959	44.4897	42.7101	44.4897	39.1509	64.0652	80.0815	62.2856	67.6244	67.6244	65.8448	51.6081	56.9468	49.8285	39.1509	56.9468	65.8448	60.506	62.2856	67.6244	65.8448	0.96	1.32	1.31	1.34	0.88	1.36	1.31	1.43	1.25	0.72	1.45	1.34	1.52	1.48	1.24	0.6	1.75	1.55	1.15	1.43
8	Area 84	35.4167	164.477	42.764	46.0536	41.1193	36.185	65.7908	74.0147	54.2774	57.567	60.8565	65.7908	54.2774	42.764	41.1193	34.5402	59.2118	62.5013	50.9879	52.6327	64.1461	46.0536	0.88	1.24	1.23	1.46	0.77	1.45	1.21	1.31	1.34	0.67	1.41	1.39	1.5	1.39	1	1.13	1.71	1.6	1	1.59
8	Area 85	34.89	151.735	39.451	34.899	39.451	33.3816	51.5898	60.6938	54.6245	56.1418	56.1418	57.6591	54.6245	47.0377	47.0377	48.5551	51.5898	56.1418	62.2112	59.1765	63.7285	69.7979	0.47	0.63	0.67	0.72	0.48	0.69	0.54	0.54	0.63	0.32	0.74	0.83	0.76	0.72	0.63	0.42	0.44	0.44	0.32	0.55
8	Area 86	35.3833	166.287	41.5718	39.909	46.5605	38.2461	51.5491	69.8407	53.212	63.1892	58.2006	61.5263		58.2006	48.2234		44.8976		54.8749	74.8293		69.8407	0.5	0.7	0.57	0.76	0.61	0.73	0.69	0.63	0.71	0.51	--	0.69	0.68	--	0.72	--	0.54	0.46	--	0.75
8	Area 87	35.15	183.098	49.4365	45.7745	47.6055	40.2816	62.2533	82.3941	69.5772	64.0843	60.4223	67.7462	56.7604	56.7604	53.0984	53.0984	62.2533	67.7462	64.0843	76.9011	73.2392	76.9011	0.67	0.71	0.69	0.86	0.58	0.81	0.62	0.76	0.9	0.51	0.84	0.9	0.85	0.69	0.64	-0.02	0.68	0.63	0.58	0.72
8	Area 88	35.4167	193.685	48.4211	48.4211	50.358	52.2948	75.537	89.0949	75.537	75.537	69.7264	69.7264		67.7896	67.7896		63.9159		75.537	77.4738		81.3475	0.62	0.89	0.77	0.76	0.59	0.74	0.69	0.72	0.75	0.5	--	0.71	0.7	--	0.68	--	0.63	0.52	--	0.85
8	Area 89	34.3767	202.832	60.8495	62.8778	58.8212	58.8212	73.0194	91.2742	79.1043	81.1326	77.076	75.0477	73.0194	75.0477	81.1326	68.9627	73.0194	93.3025	73.0194	87.2176	87.2176	83.161	0.51	0.74	0.71	0.77	0.65	0.82	0.68	0.78	0.79	0.44	0.68	0.66	0.6	0.7	0.62	-0.12	0.77	0.61	0.52	0.89
8	Area 90	34.6933	208.927	66.8565	64.7672	64.7672	62.678	81.4814	98.1955	81.4814	85.6599	75.2136	85.6599		68.9458	85.6599		83.5706		87.7492	89.8384		96.1062	0.57	0.63	0.67	0.74	0.62	0.74	0.72	0.69	0.81	0.42	--	0.64	0.48	--	0.56	--	0.6	0.54	--	0.92
8	Area 91	35.0533	208.978	68.9628	71.0526	71.0526	68.9628	79.4118	96.13	81.5015	77.322	81.5015	87.7709		79.4118	79.4118		87.7709		89.8607	91.9505		83.5913	0.36	0.63	0.63	0.65	0.54	0.87	0.73	0.78	0.89	0.57	--	0.54	0.51	--	0.4	--	0.58	0.71	--	1.07
8	Area 92	35.35	205.569	71.9492	74.0049	67.8378	71.9492	92.5061	94.5618	82.2276	78.1162	76.0606	80.1719	78.1162	86.339	82.2276	90.4504	86.339	88.3947	82.2276	90.4504	96.6175	78.1162	0.43	0.64	0.67	0.61	0.62	0.82	0.76	0.82	0.93	0.48	0.5	0.54	0.49	0.54	0.52	-0.02	0.69	0.62	0.37	1.06
8	Area 93	35.0533	200.447	64.1431	58.1297	66.1475	62.1386	84.1878	92.2057	72.161	76.1699	76.1699	78.1744		88.1967	74.1654		78.1744		78.1744	82.1833		96.2146	0.5	0.81	0.77	0.8	0.61	0.87	0.87	0.98	0.9	0.45	--	0.52	0.69	--	0.54	--	0.86	0.8	--	0.97
8	Area 94	35.65	191.375	47.8437	61.2399	57.4124	53.5849	59.3262	86.1187	76.5499	74.6362	78.4637	74.6362	66.9812	65.0674	57.4124	59.3262	59.3262	80.3774	66.9812	72.7224	82.2912	66.9812	0.85	0.99	1	1.03	0.83	1.06	1.03	1.17	1.01	0.48	0.88	0.87	1.02	1.09	0.75	0.35	1.17	1.21	0.86	1.19
8	Area 95	35.65	178.975	50.1131	50.1131	46.5336	46.5336	66.2208	80.5388	64.4311	69.8003	62.6413	66.2208		59.0618	53.6926		53.6926		57.2721	69.8003		76.9593	0.84	1.2	1.27	1.3	0.87	1.23	1.12	1.19	1.23	0.55	--	1.1	1.16	--	1.04	--	1.5	1.32	--	1.61
8	Area 96	35.65	165.918	41.4796	51.4347	44.7979	44.7979	68.0265	73.0041	54.753	66.3673	68.0265	63.0489	51.4347	53.0939	53.0939	44.7979	51.4347	64.7081	58.0714	54.753	71.3449	63.0489	0.82	1.19	1.25	1.16	0.73	1.24	1.19	1.36	1.11	0.45	1.27	1.11	1.27	1.18	0.94	1.54	1.31	1.33	0.79	1.35
9	Area 1	18.5	167.193	41.7983	35.1106	36.7825	38.4545	51.8299	65.2054	50.158	53.5018	50.158	56.8457	48.486	43.4703	43.4703	38.4545	48.486	51.8299	48.486	68.5492	63.5334	51.8299	0.57	0.71	0.71	0.77	0.55	0.85	0.77	0.84	0.91	0.58	0.94	0.98	0.82	0.84	0.82	0.32	0.57	0.51	0.52	0.94
9	Area 2	18.18	183.062	34.7818	36.6124	36.6124	34.7818	47.5961	76.886	54.9186	51.2574	58.5798	56.7492	53.088	47.5961	45.7655	38.443	49.4267	56.7492	49.4267	69.5635	69.5635	65.9023	0.59	0.82	0.73	0.84	0.61	0.83	0.8	0.89	0.98	0.48	1	1.02	0.91	0.95	0.78	0.13	0.82	0.58	0.55	1.07
9	Area 3	18.1233	199.55	49.8875	37.9145	39.91	41.9055	57.8695	77.8245	61.8605	63.856	61.8605	53.8785	59.865	49.8875	59.865	41.9055	49.8875	61.8605	49.8875	75.829	81.8155	61.8605	0.67	0.89	0.83	0.87	0.67	0.98	0.91	0.95	0.98	0.62	1.06	1.11	0.86	1.07	0.89	-0.03	0.68	0.69	0.61	1.18
9	Area 4	18.0633	213.675	47.0084	47.0084	49.1452	49.1452	68.3759	85.4699	68.3759	68.3759	70.5127	72.6494	61.9657	57.6922	70.5127	61.9657	55.5554	66.2392	59.8289	87.6066	85.4699	76.9229	0.78	0.86	0.87	0.92	0.76	1.07	0.88	1.08	1.05	0.81	0.93	0.96	0.82	0.94	0.93	0.05	0.9	0.74	0.7	1.05
9	Area 5	18.0367	225.509	63.1426	51.8671	54.1222	58.6324	74.418	94.7139	76.6731	74.418	81.1833	87.9486	74.418	76.6731	85.6935	69.9078	69.9078	90.2037	74.418	96.969	81.1833	94.7139	0.66	0.89	0.89	0.88	0.8	1.13	0.99	1.1	1.05	0.7	0.89	0.83	0.71	0.79	0.83	0.06	0.91	0.64	0.84	1.15
9	Area 6	18.0933	231.02	60.0652	62.3754	62.3754	60.0652	83.1673	94.7183	83.1673	78.5469	73.9265	90.0979	83.1673	83.1673	87.7877	78.5469	78.5469	76.2366	83.1673	97.0285	101.649	76.2366	0.58	0.83	0.84	0.84	0.76	0.95	0.97	0.97	1.15	0.58	0.66	0.7	0.59	0.65	0.72	0.15	0.92	0.73	0.8	1.07
9	Area 7	18.0367	232.969	81.5391	67.561	65.2313	72.2203	95.5172	102.506	81.5391	72.2203	83.8688	90.8578	83.8688	88.5281	95.5172	81.5391	79.2094	86.1985	76.8797	97.8469	100.177	81.5391	0.58	0.86	0.89	0.77	0.64	1.24	1.02	1.28	1.14	0.74	0.67	0.59	0.58	0.69	0.74	0.24	1.07	0.78	0.6	1.05
9	Area 8	17.7433	230.319	73.7022	64.4894	73.7022	59.883	82.9149	94.4309	78.3085	85.2181	92.1277	94.4309	85.2181	85.2181	78.3085	82.9149	80.6118	94.4309	78.3085	82.9149	101.34	82.9149	0.65	0.87	0.77	0.91	0.75	1.23	0.99	1.01	1.09	0.72	0.63	0.63	0.62	0.65	0.67	0.17	1.17	0.91	0.53	1.2
9	Area 9	18.7633	223.408	62.5544	69.2566	71.4907	53.618	84.8952	102.768	75.9589	69.2566	78.1929	71.4907	80.427	73.7248	73.7248	84.8952	75.9589	78.1929	71.4907	93.8315	93.8315	84.8952	0.79	0.89	0.9	1.01	0.81	1.22	1.09	1.19	1.17	0.82	0.74	0.83	0.81	0.63	0.74	0.24	1.22	0.96	0.88	1.19
9	Area 10	18.3567	211.168	50.6803	57.0153	44.3453	46.4569	65.4621	92.9139	78.1321	69.6854	71.7971	82.3555	71.7971	61.2387	52.792	57.0153	59.127	76.0205	69.6854	84.4672	76.0205	57.0153	0.87	1.06	1.24	1.36	1	1.43	1.07	1.38	1.37	0.75	0.9	1.18	1.33	0.93	1.06	0.38	1.83	1.1	1.12	1.11
9	Area 11	18.4433	196.017	52.9246	47.0441	49.0042	39.2034	70.5661	82.3271	72.5263	72.5263	64.6856	66.6458	66.6458	54.8847	47.0441	54.8847	58.8051	70.5661	64.6856	84.2873	68.6059	56.8449	1.07	1.3	1.55	1.6	0.98	1.74	1.12	1.51	1.51	0.78	1.08	1.41	1.67	1.23	1.18	0.48	2.33	1.24	1.64	1.34
9	Area 12	18.3833	179.784	41.3504	48.5418	48.5418	39.5525	66.5202	70.1159	64.7224	50.3396	53.9353	68.318	50.3396	48.5418	52.1375	50.3396	57.531	68.318	57.531	61.1267	70.1159	57.531	1.02	1.1	1.38	1.47	0.94	1.77	1.33	1.69	1.58	0.83	1.2	1.53	1.53	1.09	1.15	0.93	2.34	1.3	1.39	1.43
9	Area 13	18.24	175.084	42.0202	35.0169	33.266	35.0169	47.2728	70.0337	50.7745	57.7778	49.0236	56.027	52.5253	45.5219	50.7745	49.0236	47.2728	56.027	54.2762	77.0371	78.788	56.027	0.62	0.75	0.78	0.71	0.56	0.78	0.75	0.71	1.01	0.6	0.85	1	0.82	0.81	0.78	0.23	0.6	0.47	0.33	0.89
9	Area 14	18.5	194.414	46.6593	36.9386	38.8827	31.1062	58.3241	75.8213	60.2682	60.2682	58.3241	64.1565	44.7151	56.38	56.38	44.7151	54.4358	60.2682	52.4917	77.7655	79.7096	64.1565	0.56	0.82	0.77	0.89	0.58	0.94	0.75	0.82	0.95	0.55	1.07	0.79	0.88	0.92	0.75	-0.16	0.78	0.53	0.59	0.85
9	Area 15	18.3567	209.65	52.4125	44.0265	44.0265	39.8335	67.088	77.5704	75.474	60.7985	62.895	64.9915	58.702	54.509	52.4125	48.2195	52.4125	62.895	60.7985	81.7634	77.5704	58.702	0.61	0.78	0.86	0.83	0.65	1.04	0.71	0.9	1.01	0.63	1	1.05	0.98	0.89	0.95	-0.19	0.87	0.77	0.67	1.14
9	Area 16	18.27	224.516	49.3935	42.658	44.9032	40.4129	71.8451	92.0515	78.5806	65.1096	76.3354	69.5999	69.5999	65.1096	58.3741	51.6387	60.6193	78.5806	65.1096	83.0709	89.8064	76.3354	0.7	0.88	0.94	0.98	0.79	1.08	1	1.11	0.98	0.62	0.89	0.99	0.96	0.91	0.98	0.06	0.8	0.69	0.68	1.15
9	Area 17	19.17	234.873	63.4156	63.4156	49.3233	61.0669	72.8105	100.995	82.2054	84.5542	75.1593	70.4618	70.4618	77.508	82.2054	70.4618	61.0669	84.5542	75.1593	89.2516	91.6004	77.508	0.66	0.82	0.94	0.94	0.84	1.12	0.92	1	1.08	0.87	0.93	0.81	0.73	0.78	0.82	0.2	0.9	0.82	0.76	1.18
9	Area 18	18.782	241.726	72.5177	60.4314	62.8487	62.8487	67.6832	106.359	79.7695	82.1867	84.604	84.604	94.273	89.4385	84.604	84.604	79.7695	94.273	77.3522	91.8558	96.6903	89.4385	0.55	0.85	0.87	0.88	0.89	1.09	0.86	1.05	1.05	0.67	0.63	0.6	0.66	0.6	0.68	0.26	1	0.89	0.55	1.18
9	Area 19	18.7933	243.677	80.4136	73.1032	77.9768	58.4826	92.5974	116.965	90.1607	85.2871	90.1607	95.0342	90.1607	92.5974	97.471	82.8503	85.2871	99.9078	77.9768	99.9078	97.471	90.1607	0.64	0.78	0.77	0.95	0.72	1.22	0.95	1.15	1.13	0.72	0.58	0.62	0.59	0.66	0.69	0.18	0.97	0.77	0.89	1.17
9	Area 20	18.8233	238.469	62.002	71.5408	69.1561	69.1561	97.7724	97.7724	83.4642	83.4642	93.003	95.3877	88.2336	93.003	97.7724	78.6948	90.6183	102.542	93.003	97.7724	97.7724	95.3877	0.68	0.83	0.92	0.8	0.65	1.16	0.98	1.05	1.04	0.61	0.66	0.59	0.66	0.7	0.6	0.18	1.06	0.79	0.69	1.09
9	Area 21	18.6467	232.051	69.6153	69.6153	53.3718	60.3333	83.5384	102.102	88.1794	78.8974	83.5384	85.8589	71.9358	81.2179	78.8974	81.2179	92.8204	85.8589	78.8974	83.5384	78.8974	76.5769	0.71	0.84	1.07	0.96	0.85	1.08	1.12	1.31	1.17	0.78	0.89	0.65	0.84	0.78	0.68	0.43	1.35	1.23	1.04	1.29
9	Area 22	19.0833	221.165	48.6563	53.0796	53.0796	50.868	72.9845	95.101	75.1962	61.9262	72.9845	84.0428	59.7146	59.7146	46.4447	57.5029	64.1379	72.9845	75.1962	72.9845	77.4078	48.6563	1.08	1.19	1.29	1.41	1.03	1.61	1.35	1.7	1.49	0.77	1.27	1.36	1.56	1.15	1.06	0.42	1.95	1.26	1.22	1.72
9	Area 23	18.9367	205.201	47.1963	45.1443	53.3523	49.2483	69.7684	84.1325	71.8204	59.5084	71.8204	69.7684	63.6124	47.1963	67.7164	34.8842	65.6644	71.8204	67.7164	69.7684	92.3406	55.4043	1.09	1.34	1.49	1.39	0.91	1.88	1.34	1.79	1.64	0.97	1.41	1.82	1.6	1.6	1.41	0.47	2.52	1.48	1.34	1.78
9	Area 24	19.0567	189.778	49.3424	49.3424	45.5468	39.8535	72.1158	79.7069	68.3202	55.0357	66.4224	72.1158	53.1379	49.3424	34.1601	49.3424	62.6269	74.0136	66.4224	49.3424	75.9113	62.6269	1.07	1.3	1.48	1.67	0.83	1.83	1.25	1.76	1.67	0.74	1.42	1.51	1.86	1.41	1.39	0.95	2.57	1.6	1.53	1.65
9	Area 25	20.4833	185.185	48.1481	35.1852	37.037	38.8889	51.8518	79.6296	57.4074	57.4074	57.4074	55.5555	55.5555	50	46.2963	51.8518	42.5926	59.2593	57.4074	64.8148	72.2222	57.4074	0.54	0.76	0.71	0.74	0.57	0.68	0.66	0.69	0.83	0.58	0.83	0.94	0.89	0.82	0.77	0.29	0.74	0.48	0.51	0.71
9	Area 26	20.3967	202.199	44.4838	24.2639	38.4179	40.4398	46.5058	78.8577	62.6818	66.7258	60.6598	62.6818	56.6158	48.5278	52.5718	48.5278	52.5718	56.6158	58.6378	68.7477	70.7697	58.6378	0.67	0.85	0.81	0.85	0.72	0.93	0.74	0.84	0.97	0.66	0.87	0.97	0.95	0.92	0.82	-0.03	0.74	0.6	0.59	0.82
9	Area 27	20.3367	217.976	54.494	39.2357	41.4155	43.5952	67.5726	80.6512	71.9321	74.1119	63.2131	63.2131	58.8536	54.494	50.1345	54.494	47.9548	71.9321	71.9321	85.0107	80.6512	71.9321	0.71	0.81	0.86	0.92	0.69	1.01	0.84	0.88	0.96	0.72	1.09	1.08	0.94	0.97	0.93	-0.12	0.78	0.77	0.72	0.92
9	Area 28	20.3967	234.16	49.1737	51.5153	53.8569	42.1489	67.9065	88.9809	70.2481	74.9313	77.2729	77.2729	67.9065	65.5649	74.9313	53.8569	56.1985	74.9313	53.8569	91.3225	88.9809	81.9561	0.75	0.89	0.91	0.98	0.75	1.14	1.04	0.96	1.05	0.68	0.99	0.94	0.73	1.05	1.02	0.21	0.78	0.73	0.69	1.04
9	Area 29	20.16	243.646	70.6573	56.0386	65.7844	60.9115	73.0938	92.5855	82.8397	82.8397	77.9667	80.4032	82.8397	82.8397	80.4032	75.5303	75.5303	97.4584	68.2209	90.149	87.7126	80.4032	0.64	0.84	0.75	0.84	0.9	1.25	0.93	1.07	1.04	0.74	0.71	0.73	0.72	0.74	0.82	0.27	0.78	0.74	0.7	1.17
9	Area 30	20.8033	248.416	64.5882	62.1041	64.5882	67.0724	91.914	91.914	91.914	89.4299	89.4299	91.914	86.9457	89.4299	89.4299	94.3982	77.0091	86.9457	72.0407	109.303	101.851	96.8824	0.61	0.77	0.85	0.86	0.78	1.25	0.93	1.11	1.15	0.73	0.7	0.68	0.67	0.64	0.74	0.5	1.05	0.66	0.66	1.12
9	Area 31	20.6033	250.74	80.2366	70.2071	75.2219	72.7145	87.7588	107.818	85.2514	87.7588	90.2662	95.281	92.7736	90.2662	95.281	90.2662	87.7588	102.803	77.7292	95.281	115.34	85.2514	0.58	0.83	0.76	0.81	0.73	1.05	1.02	1.21	1.09	0.75	0.66	0.65	0.64	0.61	0.63	0.25	0.93	0.87	0.64	1.27
9	Area 32	20.8033	249.814	69.948	67.4499	74.9443	74.9443	94.9295	107.42	89.9332	84.9369	72.4462	99.9257	99.9257	89.9332	87.435	84.9369	84.9369	104.922	82.4387	82.4387	104.922	94.9295	0.66	0.84	0.85	0.81	0.8	1.17	0.99	1.11	1.32	0.75	0.55	0.67	0.65	0.67	0.66	0.38	1.01	1.15	0.79	1.1
9	Area 33	22.3267	242.894	53.4366	70.4391	65.5812	68.0102	94.7285	99.5863	68.0102	75.297	77.7259	97.1574	89.8706	70.4391	72.8681	72.8681	94.7285	94.7285	75.297	77.7259	94.7285	94.7285	0.89	0.96	1.05	1.04	0.84	1.48	1.2	1.28	1.26	0.68	0.69	0.87	0.97	0.97	0.7	0.53	1.39	1.21	0.86	1.28
9	Area 34	22.53	228.699	50.3139	48.0269	54.8879	45.7399	82.3318	98.3407	84.6188	73.1838	80.0448	70.8968	68.6098	45.7399	61.7488	57.1749	64.0358	86.9058	64.0358	86.9058	91.4798	77.7578	1.1	1.31	1.42	1.52	0.96	1.59	1.39	1.71	1.38	0.95	1.26	1.61	1.55	1.22	1.18	0.44	2.03	1.46	1.2	1.57
9	Area 35	22.7367	210.927	56.9502	52.7316	46.4038	35.8575	59.0594	97.0262	63.278	65.3872	75.9336	65.3872	54.8409	63.278	46.4038	50.6224	56.9502	73.8243	67.4965	73.8243	78.0428	54.8409	1.07	1.47	1.6	1.72	1.02	1.79	1.62	1.76	1.61	0.92	1.69	1.54	1.84	1.52	1.56	0.41	2.37	1.54	1.49	1.72
9	Area 36	22.82	195.452	37.136	44.954	44.954	41.045	66.4538	91.8626	50.8176	74.2719	76.2264	60.5902	52.7721	44.954	48.8631	44.954	62.5448	70.3628	56.6812	76.2264	70.3628	54.7267	1.21	1.5	1.48	1.63	1.01	1.67	1.41	1.74	1.47	0.88	1.59	1.71	1.7	1.45	1.54	0.6	2.57	1.49	1.37	1.69
9	Area 37	22.56	186.69	39.205	35.4712	31.7374	39.205	57.8741	69.0755	63.4748	52.2733	52.2733	52.2733	52.2733	57.8741	50.4064	44.8057	52.2733	57.8741	57.8741	70.9424	69.0755	61.6079	0.64	0.78	0.81	0.83	0.47	0.87	0.7	0.75	0.87	0.56	0.96	0.86	0.75	0.8	0.72	0.36	0.63	0.48	0.46	0.77
9	Area 38	23.14	204.469	44.9831	36.8044	38.849	40.8937	69.5193	71.564	63.3853	59.2959	61.3406	71.564	53.1619	53.1619	53.1619	51.1172	49.0725	59.2959	51.1172	73.6087	77.6981	65.43	0.57	0.77	0.81	0.78	0.5	0.87	0.77	0.89	0.96	0.73	0.97	0.93	0.82	0.84	0.88	-0.19	0.62	0.73	0.53	0.76
9	Area 39	23.0233	223.097	44.6193	40.1574	46.8503	46.8503	60.2361	80.3148	62.4671	66.929	71.391	69.16	58.0051	53.5432	62.4671	60.2361	55.7742	62.4671	64.698	75.8529	95.9316	64.698	0.69	0.93	0.83	0.8	0.63	1.06	0.84	0.85	1	0.56	1.08	1.08	0.88	0.96	0.87	-0.09	0.93	0.84	0.62	0.91
9	Area 40	23.1167	235.936	54.2653	51.906	54.2653	49.5466	63.7028	94.3745	70.7809	82.5777	73.1403	99.0932	68.4215	63.7028	70.7809	63.7028	66.0622	82.5777	68.4215	84.9371	99.0932	75.4996	0.72	0.96	0.8	0.88	0.79	0.92	0.95	1	1.08	0.66	0.9	1.07	0.79	0.93	0.88	-0.04	0.88	0.92	0.68	1.01
9	Area 41	24.4367	244.738	75.8687	48.9475	63.6318	56.2897	85.6582	102.79	78.3161	85.6582	83.2108	88.1056	75.8687	85.6582	83.2108	75.8687	73.4213	97.8951	80.7634	100.342	100.342	90.5529	0.6	0.98	0.88	0.9	0.72	1.04	0.86	1.05	1.13	0.7	0.86	0.71	0.74	0.76	0.8	0.12	0.86	0.68	0.69	1.16
9	Area 42	24.8533	252.374	70.6646	68.1409	68.1409	65.6171	90.8545	100.949	85.8071	93.3783	85.8071	93.3783	98.4257	90.8545	83.2833	73.1884	83.2833	95.902	70.6646	103.473	100.949	98.4257	0.57	0.78	0.85	0.86	0.7	1.05	0.97	0.87	1.14	0.7	0.53	0.71	0.63	0.75	0.68	0.13	1	0.86	0.67	0.98
9	Area 43	25.15	254.277	83.9113	76.283	76.283	76.283	96.6251	96.6251	78.8257	88.9968	83.9113	81.3685	101.711	96.6251	96.6251	104.253	91.5396	109.339	86.454	96.6251	109.339	91.5396	0.65	0.79	0.87	0.85	0.72	1.2	1.04	1.12	1.13	0.78	0.61	0.55	0.55	0.57	0.64	0.26	1.01	0.9	0.67	1.15
9	Area 44	25.15	254.724	89.1533	78.9643	81.5116	73.8698	104.437	109.531	84.0588	84.0588	91.7005	84.0588	91.7005	84.0588	96.795	94.2477	89.1533	112.078	81.5116	104.437	101.889	86.606	0.58	0.86	0.8	0.91	0.78	1.22	1.04	1.21	1.33	0.75	0.62	0.69	0.63	0.66	0.66	0.28	1.09	0.88	0.75	1.28
9	Area 45	24.9433	248.933	59.744	67.212	64.7227	57.2547	97.084	99.5733	82.148	82.148	82.148	89.616	77.1693	82.148	72.1907	72.1907	79.6587	89.616	77.1693	102.063	89.616	79.6587	0.92	1	1.07	1.08	0.89	1.39	1.15	1.31	1.35	0.75	0.88	0.84	0.93	0.92	0.89	0.49	1.25	0.9	0.78	1.18
9	Area 46	25.51	234.978	51.6953	49.3455	54.0451	54.0451	89.2918	98.691	86.942	86.942	86.942	82.2425	68.1437	58.7446	56.3948	54.0451	65.794	89.2918	63.4442	84.5923	82.2425	68.1437	1.04	1.38	1.42	1.45	0.86	1.79	1.34	1.39	1.45	0.81	1.19	1.42	1.51	1.38	1.17	0.33	1.86	1.41	1.46	1.73
9	Area 47	25.45	217.936	56.6633	54.4839	45.7665	37.0491	78.4569	91.533	71.9188	80.6362	82.8156	76.2775	52.3046	43.5872	52.3046	58.8426	76.2775	71.9188	63.2014	74.0982	87.1743	61.022	1.01	1.42	1.64	1.74	0.99	1.76	1.71	1.74	1.65	0.98	1.67	1.92	1.74	1.52	1.2	0.53	2.68	1.64	1.53	1.83
9	Area 48	25.48	201.543	38.2931	46.3548	48.3702	42.3239	68.5245	90.6941	76.5862	62.4782	70.5399	50.3856	60.4628	58.4473	66.509	50.3856	60.4628	68.5245	66.509	74.5707	78.6016	54.4165	1.09	1.31	1.5	1.6	1.05	1.72	1.37	1.83	1.5	0.94	1.52	1.62	1.54	1.46	1.33	1.14	2.55	1.64	1.48	2
9	Area 49	26.5833	185.445	46.3612	35.2345	33.38	40.7978	59.3423	66.7601	53.7789	55.6334	51.9245	64.9056	51.9245	61.1967	48.2156	51.9245	51.9245	61.1967	55.6334	77.8867	76.0323	66.7601	0.59	0.82	0.77	0.82	0.52	0.9	0.73	0.72	0.91	0.56	0.89	0.95	0.87	0.85	0.76	0.41	0.69	0.41	0.43	0.71
9	Area 50	26.89	203.007	40.6014	38.5713	44.6615	42.6314	46.6916	69.0223	66.9923	58.872	64.9622	73.0825	54.8118	52.7818	54.8118	52.7818	56.8419	50.7517	56.8419	87.2929	81.2027	60.9021	0.59	0.75	0.68	0.83	0.6	0.99	0.75	0.81	0.84	0.57	1.03	1.05	0.94	0.93	0.79	-0.05	0.79	0.56	0.62	0.78
9	Area 51	27.0633	221.478	53.1547	42.0808	46.5103	39.866	73.0877	77.5172	68.6581	66.4433	73.0877	81.9468	50.9399	53.1547	48.7251	55.3695	59.799	70.8729	70.8729	86.3763	88.5911	57.5842	0.69	0.84	0.76	0.93	0.6	0.99	0.78	0.87	1.04	0.65	1.12	1.09	0.96	1	0.88	-0.12	0.85	0.68	0.5	1.07
9	Area 52	27	236.702	75.7445	47.3403	49.7073	52.0744	68.6435	89.9466	68.6435	80.4785	80.4785	85.2126	71.0105	59.1754	68.6435	68.6435	68.6435	71.0105	73.3775	92.3136	99.4147	80.4785	0.65	0.91	0.9	0.87	0.78	1.01	0.97	0.95	1	0.65	0.93	1.07	0.92	0.87	0.84	0.02	0.93	0.76	0.67	0.97
9	Area 53	26.9433	249.161	64.7818	59.7986	62.2902	59.7986	77.2398	99.6643	87.2063	82.223	82.223	77.2398	79.7314	69.765	82.223	74.7482	79.7314	97.1727	84.7147	99.6643	99.6643	79.7314	0.8	0.93	0.91	0.87	0.82	1.17	0.85	1	1.05	0.82	0.79	0.89	0.76	0.75	0.8	0.06	0.91	0.71	0.58	1.2
9	Area 54	27.55	255.89	71.6493	69.0904	71.6493	71.6493	89.5616	94.6794	84.4438	94.6794	89.5616	97.2383	97.2383	92.1205	92.1205	79.326	81.8849	104.915	79.326	94.6794	115.151	81.8849	0.57	0.87	0.81	0.8	0.72	1.2	0.94	0.99	1.02	0.7	0.66	0.69	0.66	0.66	0.72	0.17	1.02	0.8	0.6	1.09
9	Area 55	27.43	262.256	86.5445	78.6768	76.0542	70.8091	78.6768	112.77	86.5445	89.1671	89.1671	89.1671	102.28	86.5445	94.4122	86.5445	94.4122	118.015	97.0347	112.77	115.393	99.6573	0.49	0.82	0.77	0.86	0.96	1.07	1.04	1.03	1.15	0.78	0.6	0.65	0.62	0.66	0.64	0.28	0.98	0.77	0.82	1.26
9	Area 56	27.55	258.654	82.7693	69.8366	72.4231	69.8366	100.875	118.981	82.7693	87.9423	85.3558	80.1827	95.702	95.702	90.5289	87.9423	90.5289	100.875	90.5289	108.635	103.462	100.875	0.64	0.84	0.87	0.92	0.73	1.11	1.16	1.1	1.36	0.84	0.54	0.69	0.7	0.66	0.58	0.22	0.98	1.04	0.76	1.07
9	Area 57	28.6133	250.844	62.7109	62.7109	67.7278	75.2531	92.8122	107.863	67.7278	80.27	80.27	92.8122	87.7953	75.2531	87.7953	75.2531	95.3206	95.3206	90.3037	105.354	95.3206	100.337	0.85	1.1	1.01	1.06	0.82	1.4	1.35	1.35	1.21	0.71	0.69	1.01	0.87	0.85	0.7	0.29	1.19	1.03	0.97	1.22
9	Area 58	29.22	237.691	61.7998	54.669	59.4229	57.0459	78.4382	99.8304	83.192	78.4382	80.8151	68.9305	76.0613	49.9152	47.5383	61.7998	80.8151	87.9458	64.1767	85.5689	95.0766	78.4382	0.92	1.19	1.31	1.37	1.09	1.54	1.35	1.36	1.62	1.03	1.16	1.5	1.57	1.26	1.09	0.3	1.93	1.4	1.17	1.59
9	Area 59	29.25	219.485	61.4557	50.4815	46.0918	41.7021	70.2351	87.7939	65.8454	65.8454	74.6248	76.8196	52.6763	48.2866	48.2866	57.066	79.0145	76.8196	68.0402	76.8196	81.2093	81.2093	1.04	1.49	1.57	1.66	0.96	1.83	1.67	1.91	1.63	0.85	1.74	1.77	1.66	1.53	1.31	0.8	2.26	1.79	1.51	1.58
9	Area 60	29.3767	204.125	42.8662	42.8662	42.8662	40.8249	67.3611	89.8148	55.1136	69.4024	71.4436	67.3611	53.0724	55.1136	42.8662	61.2374	67.3611	67.3611	61.2374	77.5673	59.1961	73.4848	0.97	1.46	1.63	1.56	1.11	1.68	1.38	1.61	1.56	0.79	1.55	1.71	1.68	1.18	1.26	1.21	2.41	1.67	1.56	1.73
9	Area 61	29.13	188.683	43.3971	41.5103	43.3971	41.5103	56.6049	71.6996	60.3786	58.4917	67.9259	62.2654	60.3786	56.6049	60.3786	47.1708	50.9444	62.2654	58.4917	67.9259	75.4732	62.2654	0.56	0.73	0.71	0.75	0.5	0.79	0.69	0.68	0.71	0.5	0.89	0.8	0.74	0.83	0.8	0.4	0.6	0.63	0.49	0.92
9	Area 62	29.7733	208.006	58.2418	39.5212	33.281	37.4412	58.2418	76.9624	60.3218	70.7222	62.4019	58.2418	56.1617	54.0817	60.3218	49.9215	54.0817	68.6421	60.3218	66.562	79.0424	72.8022	0.68	0.81	0.85	0.83	0.57	0.86	0.79	0.77	0.96	0.66	0.87	1.07	0.79	0.9	0.8	-0.06	0.71	0.64	0.56	0.68
9	Area 63	29.5433	226.32	45.264	45.264	52.0536	49.7904	67.896	88.2648	72.4224	76.9488	63.3696	79.212	61.1064	63.3696	54.3168	52.0536	61.1064	70.1592	70.1592	86.0016	97.3176	76.9488	0.74	0.87	0.85	0.83	0.67	0.91	0.81	0.82	1	0.7	1.06	1.02	1	0.9	0.84	0.03	0.83	0.73	0.61	1.03
9	Area 64	29.6233	242.156	50.8527	50.8527	50.8527	48.4312	58.1174	94.4408	77.4899	75.0683	87.1761	92.0192	72.6468	77.4899	72.6468	65.3821	79.9115	87.1761	77.4899	87.1761	92.0192	89.5977	0.67	0.9	0.83	0.99	0.88	1.03	0.8	1.02	0.97	0.62	0.94	0.84	0.89	0.94	0.77	0.05	0.97	0.77	0.83	1.04
9	Area 65	30.93	253.035	78.441	68.3196	63.2588	55.6678	83.5017	111.336	83.5017	93.6231	88.5624	75.9106	80.9713	83.5017	86.032	78.441	68.3196	93.6231	78.441	93.6231	103.744	78.441	0.51	0.89	0.88	0.9	0.79	0.97	1	1	1.06	0.81	0.79	0.74	0.76	0.7	0.89	0.14	0.98	0.84	0.69	1.2
9	Area 66	31.8333	262.234	68.1808	68.1808	70.8032	57.6915	97.0266	112.761	76.0478	97.0266	104.894	97.0266	94.4042	86.5372	102.271	89.1595	91.7819	107.516	91.7819	115.383	107.516	107.516	0.62	0.89	0.83	0.96	0.7	1.16	1.08	0.96	1.06	0.62	0.67	0.79	0.61	0.67	0.72	0.28	0.99	0.75	0.71	1.04
9	Area 67	31.9267	262.786	65.6965	81.4637	76.208	81.4637	94.603	107.742	86.7194	86.7194	91.9751	99.8587	105.114	105.114	107.742	97.2309	97.2309	94.603	94.603	102.487	112.998	94.603	0.76	0.77	0.84	0.82	0.61	1.23	1	1.18	1.14	0.56	0.57	0.68	0.56	0.66	0.63	0.13	1	0.95	0.66	1.18
9	Area 68	32.1133	259.535	80.4559	80.4559	77.8606	80.4559	90.8373	106.409	93.4327	96.028	88.242	85.6466	101.219	96.028	103.814	96.028	93.4327	103.814	88.242	109.005	114.196	98.6234	0.71	0.88	0.88	0.82	0.82	1.17	1.02	1.11	1.08	0.6	0.6	0.64	0.54	0.69	0.62	0.35	1.04	0.87	0.57	1.15
9	Area 69	31.8333	250.2	82.5659	75.0599	57.5459	70.0559	90.0719	102.582	85.0679	87.5699	95.0759	92.5739	80.0639	82.5659	85.0679	80.0639	82.5659	92.5739	80.0639	95.0759	105.084	95.0759	0.71	0.98	1.14	1.01	0.76	1.4	1.1	1.17	1.24	0.69	0.8	0.82	0.85	0.83	0.79	0.24	1.23	1.15	0.82	1.28
9	Area 70	32.4333	238.481	42.9265	52.4658	59.6202	42.9265	95.3923	100.162	83.4682	88.2379	81.0834	81.0834	64.3898	57.2354	59.6202	57.2354	83.4682	95.3923	81.0834	83.4682	97.7771	95.3923	1.15	1.35	1.3	1.51	0.8	1.46	1.21	1.59	1.4	0.82	1.45	1.39	1.53	1.42	0.95	0.44	1.79	1.44	1.16	1.84
9	Area 71	32.34	221.772	55.4431	53.2254	48.7899	53.2254	84.2735	95.3621	73.1849	73.1849	75.4026	77.6203	66.5317	55.4431	51.0076	48.7899	66.5317	82.0558	77.6203	86.4912	84.2735	73.1849	1.11	1.48	1.45	1.51	1.06	1.6	1.63	1.81	1.58	0.85	1.57	1.78	1.78	1.63	1.34	0.8	2.27	1.47	1.36	1.96
9	Area 72	32.1467	204.311	49.0347	46.9916	49.0347	32.6898	79.6814	87.8538	77.6383	75.5952	71.5089	65.3796	55.164	49.0347	55.164	46.9916	59.2503	77.6383	67.4227	83.7676	63.3365	59.2503	1.21	1.44	1.57	1.71	0.9	1.66	1.36	1.74	1.55	0.91	1.68	1.89	1.55	1.41	1.31	1.21	2.31	1.45	1.65	1.79
9	Area 73	32.6567	190.724	59.1245	43.8665	28.6086	45.7738	57.2172	80.1041	64.8462	62.9389	70.5679	72.4752	62.9389	55.31	62.9389	53.4027	57.2172	64.8462	57.2172	59.1245	80.1041	62.9389	0.5	0.7	0.85	0.7	0.56	0.71	0.7	0.77	0.71	0.47	0.87	0.81	0.79	0.83	0.76	0.36	0.61	0.54	0.4	0.85
9	Area 74	33.4933	209.853	44.0691	33.5765	44.0691	46.1677	65.0544	77.6456	71.35	73.4485	71.35	71.35	65.0544	54.5618	54.5618	56.6603	60.8574	73.4485	67.153	79.7441	75.5471	60.8574	0.69	0.94	0.8	0.75	0.42	0.98	0.75	0.79	1	0.48	0.85	0.97	0.91	0.93	0.69	0.3	0.63	0.66	0.5	1.09
9	Area 75	33.88	230.121	57.5302	48.3254	50.6266	48.3254	78.2411	87.4459	80.5423	75.9399	66.735	73.6387	62.1326	64.4338	66.735	52.9278	62.1326	75.9399	71.3375	78.2411	89.7471	85.1447	0.63	0.86	0.84	0.83	0.51	0.99	0.79	0.79	0.98	0.65	0.96	0.98	0.91	0.95	0.85	-0.02	0.79	0.77	0.57	1
9	Area 76	33.9133	245.227	61.3067	56.4021	49.0453	56.4021	85.8293	100.543	83.3771	83.3771	95.6384	98.0907	73.568	61.3067	58.8544	68.6635	73.568	85.8293	66.2112	93.1861	98.0907	88.2816	0.59	0.94	0.86	0.87	0.62	0.94	0.79	0.86	0.85	0.62	1.06	1.01	0.99	0.89	0.86	0.01	0.96	0.72	0.76	1.18
9	Area 77	33.7167	254.322	71.2103	63.5806	66.1238	71.2103	89.0128	104.272	89.0128	83.9264	81.3832	78.8399	76.2967	78.8399	83.9264	86.4696	78.8399	94.0993	78.8399	101.729	109.359	91.556	0.7	0.84	0.87	0.74	0.59	1.11	0.9	1.06	1.07	0.76	0.79	0.82	0.74	0.71	0.7	0.06	0.91	0.93	0.61	1.26
9	Area 78	34.4	261.145	83.5665	75.7321	70.5092	65.2863	96.6237	112.292	99.2352	94.0122	88.7893	86.1779	99.2352	88.7893	99.2352	88.7893	96.6237	94.0122	91.4008	101.847	120.127	99.2352	0.64	0.86	0.81	0.86	0.7	1.07	0.88	1.03	1.19	0.78	0.64	0.72	0.59	0.73	0.63	0.32	0.84	0.86	0.66	1.09
9	Area 79	34.1033	264.327	84.5847	87.228	79.2982	84.5847	103.088	108.374	89.8713	79.2982	103.088	103.088	103.088	89.8713	103.088	105.731	95.1578	100.444	100.444	116.304	111.017	97.8011	0.66	0.79	0.8	0.73	0.75	1.18	1.08	1.21	0.98	0.51	0.66	0.62	0.62	0.6	0.61	0.15	1.01	0.74	0.7	1.25
9	Area 80	34.27	261.86	78.5581	81.1767	78.5581	81.1767	96.8883	109.981	96.8883	91.6511	102.126	91.6511	107.363	94.2697	94.2697	96.8883	94.2697	102.126	94.2697	102.126	115.219	115.219	0.74	0.87	0.87	0.78	0.83	1.06	0.99	1.1	0.97	0.65	0.6	0.58	0.69	0.66	0.6	0.14	0.96	0.77	0.63	1.01
9	Area 81	33.7167	254.367	71.2228	78.8538	66.1355	73.7665	83.9411	114.465	83.9411	94.1158	76.3101	78.8538	94.1158	83.9411	99.2032	78.8538	101.747	96.6595	86.4848	96.6595	104.291	94.1158	0.76	0.98	1.11	0.92	0.78	1.03	1.09	1.22	1.3	0.77	0.67	0.86	0.77	0.8	0.62	0.24	1.17	0.91	0.86	1.33
9	Area 82	34.4967	241.653	50.747	57.9966	60.4132	60.4132	70.0793	101.494	86.9949	91.828	84.5784	79.7454	77.3288	70.0793	50.747	60.4132	84.5784	86.9949	79.7454	84.5784	89.4115	84.5784	0.95	1.28	1.33	1.21	1.06	1.38	1.31	1.41	1.4	0.85	1.18	1.19	1.67	1.38	0.93	0.36	1.68	1.41	1.26	1.61
9	Area 83	34.99	225.715	49.6574	51.9146	56.4289	60.9432	92.5433	90.2862	81.2576	79.0004	92.5433	79.0004	72.2289	60.9432	45.1431	56.4289	79.0004	72.2289	67.7146	81.2576	85.7719	81.2576	1.08	1.49	1.42	1.41	0.86	1.68	1.29	1.53	1.33	0.87	1.48	1.59	1.89	1.49	1.29	0.87	2.24	1.74	1.37	1.61
9	Area 84	35.4167	208.616	47.9816	54.2401	58.4124	60.4986	77.1878	93.8771	73.0155	77.1878	73.0155	75.1017	64.6709	43.8093	54.2401	52.154	70.9294	79.274	56.3263	83.4463	70.9294	64.6709	0.97	1.38	1.3	1.39	0.88	1.51	1.28	1.52	1.39	0.73	1.49	1.74	1.66	1.39	1.15	1.22	2.16	1.59	1.35	1.65
9	Area 85	34.89	192.454	50.038	40.4153	40.4153	50.038	63.5097	76.9815	65.4343	69.2833	61.5852	65.4343	65.4343	48.1134	59.6607	51.9625	59.6607	63.5097	73.1324	80.8306	71.2079	65.4343	0.55	0.72	0.8	0.74	0.5	0.79	0.59	0.65	0.76	0.39	0.84	0.92	0.78	0.78	0.73	0.6	0.6	0.49	0.5	0.89
9	Area 86	35.3833	210.912	44.2915	44.2915	50.6189	46.4006	59.0553	90.6921	73.8192	80.1465	71.7101	65.3827		48.5097	52.728		65.3827		54.8371	88.583		86.4739	0.66	0.83	0.69	0.84	0.7	0.73	0.68	0.69	0.84	0.64	--	0.94	0.89	--	0.75	--	0.81	0.5	--	0.84
9	Area 87	35.15	232.234	65.0254	46.4467	46.4467	46.4467	67.3478	88.2488	71.9925	78.9595	85.9265	83.6041	74.3148	71.9925	78.9595	58.0584	74.3148	81.2818	78.9595	78.9595	92.8935	95.2158	0.65	0.82	0.81	0.91	0.65	0.98	0.8	0.81	0.87	0.65	0.87	0.93	0.79	0.95	0.77	0.07	0.78	0.77	0.64	0.89
9	Area 88	35.4167	245.661	61.4153	63.8719	51.5889	51.5889	88.4381	95.8079	85.9814	81.0682	73.6984	83.5248		76.155	73.6984		85.9814		81.0682	105.634		100.721	0.68	0.89	0.83	0.99	0.68	0.97	0.8	0.92	0.94	0.61	--	0.8	0.8	--	0.8	--	0.83	0.52	--	1.04
9	Area 89	34.3767	257.263	77.1789	72.0337	66.8884	72.0337	97.76	105.478	95.1873	90.0421	87.4694	92.6147	102.905	92.6147	87.4694	82.3242	90.0421	100.333	84.8968	105.478	84.8968	97.76	0.57	0.84	0.83	0.88	0.72	1.04	0.86	1	1	0.58	0.65	0.69	0.75	0.78	0.68	0.01	0.98	0.79	0.75	1.07
9	Area 90	34.6933	264.994	82.148	74.1982	74.1982	74.1982	100.698	121.897	95.3977	98.0477	87.4479	90.0978		95.3977	98.0477		103.348		92.7478	98.0477		121.897	0.63	0.76	0.83	0.82	0.69	0.95	0.87	0.92	1.05	0.68	--	0.66	0.61	--	0.64	--	0.95	0.77	--	1.13
9	Area 91	35.0533	265.059	79.5178	68.9154	82.1684	84.819	106.024	108.674	95.4213	103.373	90.1201	95.4213		106.024	95.4213		98.0719		103.373	106.024		100.723	0.48	0.86	0.82	0.78	0.54	1.2	0.9	0.89	1.03	0.74	--	0.61	0.61	--	0.62	--	0.86	0.92	--	1.24
9	Area 92	35.35	260.735	96.472	78.2205	70.3985	80.8279	106.901	117.331	101.687	96.472	104.294	96.472	101.687	112.116	96.472	96.472	99.0794	112.116	91.2573	106.901	104.294	119.938	0.45	0.82	0.94	0.81	0.69	0.95	0.87	0.99	1.01	0.62	0.53	0.62	0.61	0.74	0.72	0.07	1.03	0.76	0.57	1.05
9	Area 93	35.0533	254.239	73.7292	71.1868	76.2716	71.1868	99.1531	101.695	91.5259	81.3564	99.1531	104.238		78.814	83.8988		99.1531		88.9835	101.695		94.0683	0.62	1.01	0.91	0.97	0.77	1.2	1	1.21	1.05	0.58	--	0.8	0.85	--	0.63	--	1.16	0.87	--	1.33
9	Area 94	35.65	242.732	50.9737	63.1103	65.5376	60.6829	84.9561	101.947	87.3834	89.8107	82.5288	92.2381	77.6742	80.1015	70.3922	65.5376	65.5376	87.3834	80.1015	87.3834	87.3834	63.1103	0.97	1.27	1.16	1.23	0.88	1.46	1.28	1.36	1.2	0.61	1.14	0.93	1.25	1.31	0.96	0.61	1.53	1.32	1.13	1.4
9	Area 95	35.65	227.005	52.2111	54.4811	63.5613	59.0212	79.4516	90.8019	77.1816	65.8313	81.7217	83.9917		70.3714	59.0212		68.1014		74.9115	79.4516		95.3419	0.99	1.42	1.25	1.41	1.03	1.42	1.3	1.73	1.39	0.73	--	1.3	1.43	--	1.17	--	1.88	1.56	--	1.77
9	Area 96	35.65	210.444	50.5065	50.5065	48.4021	56.8198	67.342	94.6997	69.4464	67.342	71.5509	82.0731	58.9243	65.2376	54.7154	58.9243	67.342	84.1775	73.6553	82.0731	63.1331	79.9686	0.87	1.41	1.4	1.34	0.93	1.27	1.33	1.68	1.47	0.53	1.46	1.19	1.54	1.26	1.14	1.8	1.72	1.37	1.14	1.61
10	Area 1	18.5	255.637	51.1274	48.571	38.3456	43.4583	76.6911	74.1347	56.2401	48.571	63.9093	63.9093	61.3529	61.3529	63.9093	53.6838	56.2401	56.2401	48.571	74.1347	76.6911	63.9093	0.65	0.79	0.85	0.87	0.58	0.95	0.89	1.03	0.95	0.68	1.06	1.04	0.89	0.93	0.86	0.49	0.75	0.81	0.68	1.06
10	Area 2	18.18	279.9	53.181	39.186	36.387	39.186	78.372	92.367	58.779	55.98	64.377	72.774	58.779	50.382	64.377	58.779	44.784	69.975	53.181	86.769	89.568	75.573	0.61	0.97	0.85	0.9	0.58	1.1	0.92	1	1.07	0.59	1.15	1.16	0.98	0.98	0.97	0.23	1.01	0.79	0.66	1.22
10	Area 3	18.1233	305.11	51.8687	36.6132	36.6132	48.8176	82.3798	85.4309	73.2264	73.2264	73.2264	79.3287	70.1753	51.8687	70.1753	54.9198	64.0731	70.1753	57.9709	97.6353	100.686	85.4309	0.76	0.97	0.98	1.01	0.66	1.29	0.98	1.12	1.13	0.66	1.18	1.23	1.02	1.11	0.98	0.12	0.81	0.84	0.82	1.31
10	Area 4	18.0633	326.707	84.9438	45.739	71.8755	62.0743	84.9438	111.08	78.4096	94.745	84.9438	84.9438	84.9438	75.1426	68.6084	65.3414	71.8755	98.012	65.3414	104.546	130.683	94.745	0.71	1.06	0.9	1.01	0.9	1.28	0.99	1.09	1.24	0.89	1.11	1.07	1.04	1.07	1.01	0.12	1.28	1.08	0.85	1.35
10	Area 5	18.0367	344.802	62.0643	65.5123	65.5123	68.9603	79.3044	134.473	96.5444	82.7524	96.5444	103.44	96.5444	110.337	113.785	86.2004	75.8564	82.7524	82.7524	110.337	127.577	93.0964	0.85	0.98	1.02	1.01	1.02	1.26	1.17	1.31	1.33	0.86	1.04	0.89	0.85	1.01	1.02	0.36	1.33	1.03	1.01	1.73
10	Area 6	18.0933	353.228	91.8392	74.1778	77.7101	84.7747	113.033	127.162	105.968	98.9038	113.033	105.968	98.9038	102.436	105.968	91.8392	77.7101	105.968	74.1778	123.63	144.823	113.033	0.68	1.03	1.02	0.99	0.82	1.28	1.16	1.27	1.29	0.8	0.92	0.95	0.82	1	1.04	0.35	1.6	1.07	1.06	1.36
10	Area 7	18.0367	356.207	85.4898	85.4898	89.0518	89.0518	110.424	121.11	92.6139	92.6139	121.11	128.235	99.738	99.738	113.986	89.0518	103.3	110.424	81.9277	106.862	124.673	106.862	0.75	1.04	1.05	0.98	0.79	1.53	1.38	1.59	1.24	0.91	0.94	0.87	0.85	1.01	0.99	0.58	1.73	1.28	1.01	1.42
10	Area 8	17.7433	352.156	98.6037	88.039	84.5175	84.5175	105.647	116.212	102.125	102.125	105.647	105.647	112.69	119.733	112.69	109.168	102.125	126.776	91.5606	112.69	130.298	98.6037	0.85	1.04	1.04	1.08	0.95	1.59	1.29	1.29	1.36	1	0.92	0.88	0.83	0.9	1.02	0.42	1.72	1.34	0.92	1.63
10	Area 9	18.7633	341.59	105.893	81.9815	71.7338	71.7338	112.725	136.636	99.061	92.2292	88.8133	119.556	109.309	88.8133	92.2292	95.6451	105.893	99.061	81.9815	112.725	122.972	88.8133	0.78	1.2	1.26	1.22	0.97	1.55	1.29	1.56	1.48	0.81	0.98	1.22	1.01	1.07	1	0.53	1.87	1.45	1.34	1.68
10	Area 10	18.3567	322.874	71.0323	71.0323	67.8035	58.1173	100.091	119.463	100.091	93.6334	106.548	96.8622	80.7185	80.7185	64.5748	87.176	87.176	90.4047	80.7185	103.32	116.235	90.4047	1.11	1.3	1.42	1.49	1.07	1.82	1.37	1.69	1.49	0.94	1.25	1.45	1.51	1.17	1.35	0.82	2.49	1.5	1.4	1.32
10	Area 11	18.4433	299.708	68.9329	68.9329	62.9387	50.9504	86.9154	119.883	83.9183	95.9066	95.9066	92.9095	74.9271	80.9212	71.93	56.9446	74.9271	110.892	83.9183	107.895	107.895	80.9212	1.19	1.41	1.65	1.71	1.09	1.7	1.57	1.65	1.67	0.94	1.44	1.68	1.71	1.56	1.54	0.61	2.79	1.65	1.64	1.55
10	Area 12	18.3833	274.889	49.48	65.9733	60.4755	49.48	96.211	112.704	90.7133	79.7177	93.4621	74.2199	90.7133	63.2244	43.9822	74.2199	54.9777	90.7133	79.7177	87.9644	101.709	87.9644	1.06	1.31	1.67	1.58	1.13	1.74	1.62	1.77	1.54	1.05	1.33	1.78	2.01	1.26	1.68	1.31	2.61	1.56	1.38	1.63
10	Area 13	18.24	267.702	61.5716	37.4783	32.1243	40.1554	72.2797	80.3107	69.6026	69.6026	64.2486	77.6337	69.6026	61.5716	58.8945	56.2175	53.5405	58.8945	56.2175	82.9878	82.9878	69.6026	0.62	0.89	0.9	0.82	0.63	1.01	0.83	0.75	1.11	0.63	0.97	0.97	0.91	0.94	0.89	0.36	0.85	0.63	0.56	1
10	Area 14	18.5	297.257	56.4788	38.6434	44.5885	44.5885	71.3416	86.2044	80.2593	65.3965	68.369	86.2044	71.3416	59.4513	74.3142	53.5062	56.4788	71.3416	59.4513	77.2867	83.2319	77.2867	0.66	0.93	0.83	0.93	0.67	1.12	0.9	0.99	1.05	0.57	1.04	1.02	1.03	0.99	0.96	-0.08	0.97	0.76	0.74	1.02
10	Area 15	18.3567	320.553	67.3161	54.494	44.8774	51.2884	76.9327	86.5493	86.5493	70.5216	73.7271	92.9603	76.9327	73.7271	57.6995	64.1106	67.3161	76.9327	60.905	92.9603	99.3714	80.1382	0.76	0.92	0.97	0.87	0.72	1.27	0.97	1.02	1.15	0.7	1.1	1.09	1.13	0.99	1.01	-0.1	1.07	0.94	0.84	1.27
10	Area 16	18.27	343.283	72.0894	58.3581	48.0596	51.4924	99.552	120.149	78.955	75.5222	89.2535	120.149	82.3879	78.955	72.0894	65.2237	72.0894	89.2535	51.4924	102.985	113.283	89.2535	0.72	1.01	1.06	1.06	0.9	1.21	1.21	1.26	1.19	0.64	1.11	1.14	1.09	1.09	1.09	0.24	1.18	0.86	0.81	1.49
10	Area 17	19.17	359.118	89.7796	68.2325	64.6413	71.8237	100.553	129.283	96.9619	89.7796	107.735	93.3708	93.3708	100.553	96.9619	96.9619	82.5972	118.509	100.553	111.327	114.918	111.327	0.71	1.02	1.09	1.09	0.84	1.36	1.2	1.32	1.15	0.94	1.02	1.01	1.02	0.92	0.95	0.34	1.28	1.1	1.03	1.41
10	Area 18	18.782	369.596	107.183	81.3112	70.2233	66.5274	103.487	133.055	114.575	107.183	114.575	110.879	99.791	121.967	103.487	107.183	96.0951	103.487	88.7031	133.055	125.663	114.575	0.58	0.99	1.11	1.1	1	1.35	1.16	1.33	1.41	0.8	0.98	0.79	0.95	0.86	0.94	0.52	1.47	1.13	0.89	1.54
10	Area 19	18.7933	372.581	89.4194	81.9678	89.4194	81.9678	96.871	145.306	108.048	119.226	104.323	119.226	119.226	119.226	108.048	100.597	111.774	122.952	85.6936	137.855	145.306	122.952	0.93	1.07	1.07	1.15	0.97	1.48	1.32	1.38	1.52	0.97	0.8	0.76	0.95	0.99	0.96	0.54	1.58	1.08	1.15	1.58
10	Area 20	18.8233	364.617	91.1543	80.2158	94.8005	83.862	94.8005	145.847	105.739	102.093	98.4467	116.678	105.739	116.678	102.093	94.8005	91.1543	116.678	94.8005	134.908	131.262	116.678	0.84	1.1	1.09	1.16	0.98	1.32	1.24	1.37	1.44	0.79	0.99	0.86	1.04	1	1.06	0.44	1.84	1.18	1.1	1.46
10	Area 21	18.6467	354.804	78.0569	81.605	78.0569	81.605	88.701	141.922	106.441	106.441	95.7971	109.989	113.537	102.893	92.2491	81.605	99.3452	131.278	92.2491	109.989	124.181	102.893	0.93	1.11	1.27	1.17	1.16	1.28	1.39	1.61	1.57	0.94	1.09	0.94	1.16	1.17	1.13	0.68	2.06	1.52	1.23	1.58
10	Area 22	19.0833	338.16	71.0135	71.0135	67.6319	54.1055	87.9215	114.974	104.829	104.829	91.3031	104.829	98.0663	84.5399	87.9215	81.1583	101.448	101.448	84.5399	104.829	128.501	98.0663	1.11	1.38	1.54	1.62	1.16	2.17	1.54	1.7	1.74	0.91	1.44	1.57	1.46	1.45	1.16	0.71	2.56	1.7	1.44	1.64
10	Area 23	18.9367	313.751	59.6127	47.0626	65.8877	56.4752	81.5752	131.775	106.675	90.9878	94.1253	84.7128	75.3002	69.0252	87.8503	53.3377	81.5752	109.813	78.4377	106.675	119.225	87.8503	1.05	1.59	1.65	1.6	1.34	1.83	1.46	1.97	1.93	1.16	1.74	2	1.65	1.82	1.69	0.7	3.09	1.62	1.68	1.99
10	Area 24	19.0567	290.169	52.2305	58.0339	63.8373	55.1322	95.7559	101.559	81.2475	89.9525	101.559	89.9525	72.5424	52.2305	55.1322	58.0339	78.3458	107.363	72.5424	78.3458	101.559	87.0508	1.14	1.59	1.65	1.73	0.9	2.22	1.55	1.75	1.73	0.83	1.58	1.86	1.83	1.64	1.63	1.25	3.01	1.98	1.75	1.8
10	Area 25	20.4833	283.146	59.4608	50.9664	36.809	33.9776	53.7978	84.9439	73.6181	56.6293	67.9552	76.4495	56.6293	70.7866	59.4608	56.6293	48.1349	56.6293	56.6293	79.281	87.7754	62.2922	0.66	0.82	0.84	0.89	0.68	0.96	0.77	0.86	0.95	0.54	1.04	0.97	0.97	0.96	0.86	0.46	0.93	0.67	0.63	0.85
10	Area 26	20.3967	309.161	64.9238	52.5573	40.1909	40.1909	71.107	92.7483	64.9238	61.8322	64.9238	86.565	61.8322	64.9238	68.0154	58.7406	64.9238	74.1986	61.8322	74.1986	102.023	64.9238	0.73	0.81	0.89	1	0.73	1.09	0.98	1.01	1.12	0.75	1.02	1.06	0.99	0.99	0.89	0.07	0.94	0.79	0.75	0.98
10	Area 27	20.3367	333.284	53.3254	49.9926	46.6597	56.6582	76.6552	89.9866	89.9866	79.9881	86.6538	103.318	73.3224	79.9881	83.3209	59.9911	63.3239	76.6552	66.6567	96.6523	103.318	79.9881	0.75	0.92	0.97	1.04	0.81	1.12	0.93	1.07	1.01	0.65	1.08	1.09	0.97	1.16	0.97	0	1.08	0.93	0.84	1.05
10	Area 28	20.3967	358.029	78.7664	60.8649	50.1241	50.1241	89.5073	107.409	89.5073	96.6678	107.409	82.3467	75.1861	89.5073	85.927	82.3467	75.1861	110.989	57.2846	100.248	125.31	96.6678	0.8	1.05	1.08	1.08	0.88	1.34	1.13	1.14	1.23	0.91	1.14	1.09	0.94	1	1.07	0.3	1.02	1.05	0.89	1.28
10	Area 29	20.16	372.533	93.1332	74.5065	81.9572	78.2319	89.4078	126.661	96.8585	81.9572	115.485	100.584	104.309	104.309	104.309	96.8585	81.9572	145.288	89.4078	100.584	130.386	111.76	0.65	0.97	0.92	1.01	1.03	1.49	1.18	1.53	1.17	0.91	0.85	0.95	0.89	0.85	1	0.35	1.05	1.05	0.87	1.4
10	Area 30	20.8033	379.826	106.351	68.3687	91.1583	83.5618	113.948	136.737	121.544	91.1583	121.544	129.141	117.746	102.553	110.15	121.544	91.1583	102.553	87.3601	125.343	144.334	102.553	0.7	1.03	1	1.02	0.95	1.43	1.16	1.55	1.31	0.82	0.85	0.9	0.91	0.84	1.01	0.66	1.47	1.16	0.93	1.49
10	Area 31	20.6033	383.379	88.1771	72.8419	103.512	92.0108	126.515	130.349	118.847	92.0108	103.512	115.014	111.18	107.346	115.014	95.8446	103.512	99.6784	103.512	134.182	122.681	111.18	0.89	1.19	0.95	1.06	0.87	1.56	1.3	1.7	1.35	1.01	0.95	1.01	0.9	0.96	1.06	0.71	1.41	1.32	1.17	1.58
10	Area 32	20.8033	381.964	87.8517	80.2124	91.6713	87.8517	122.228	133.687	103.13	110.77	87.8517	126.048	118.409	106.95	129.868	114.589	118.409	110.77	114.589	133.687	137.507	114.589	0.93	1.08	1.05	1.1	0.88	1.61	1.37	1.49	1.73	0.99	0.92	1.02	0.86	0.99	0.91	0.74	1.48	1.3	1.32	1.61
10	Area 33	22.3267	371.382	81.704	85.4179	70.5626	70.5626	107.701	137.411	111.415	100.273	122.556	103.987	96.5593	96.5593	89.1317	96.5593	96.5593	111.415	107.701	126.27	115.128	100.273	1.05	1.25	1.37	1.34	1.1	1.78	1.4	1.54	1.47	1.02	1.18	1.1	1.27	1.25	1.21	0.95	1.95	1.57	1.15	1.77
10	Area 34	22.53	349.679	80.4263	73.4327	52.4519	62.9423	76.9295	153.859	104.904	108.401	108.401	115.394	83.9231	66.4391	62.9423	66.4391	94.4134	122.388	97.9102	101.407	125.885	111.897	1.21	1.39	1.71	1.64	1.3	1.75	1.63	1.78	1.74	0.96	1.65	1.67	1.84	1.6	1.4	0.62	2.56	1.94	1.54	1.88
10	Area 35	22.7367	322.505	54.8258	48.3757	58.0509	48.3757	103.202	116.102	96.7515	103.202	90.3014	96.7515	70.9511	64.501	80.6262	67.726	77.4012	90.3014	93.5264	93.5264	132.227	77.4012	1.26	1.69	1.66	1.83	0.98	2.01	1.82	1.95	1.82	0.95	1.94	1.84	1.82	1.7	1.78	0.76	2.76	1.95	1.57	1.92
10	Area 36	22.82	298.845	77.6997	44.8267	56.7805	59.769	92.6419	122.526	86.665	89.6535	98.6188	77.6997	77.6997	62.7574	41.8383	71.7228	89.6535	92.6419	83.6766	89.6535	95.6304	86.665	1.13	1.74	1.65	1.67	1.14	1.87	1.58	1.89	1.74	1.02	1.64	1.83	2.01	1.64	1.73	0.92	3.05	1.86	1.5	1.67
10	Area 37	22.56	285.448	39.9627	42.8172	45.6717	48.5262	77.071	88.4889	79.9255	62.7986	71.362	77.071	57.0896	59.9441	65.6531	51.3807	54.2351	65.6531	62.7986	82.78	79.9255	62.7986	0.72	0.86	0.86	0.87	0.57	0.97	0.73	0.91	1.02	0.64	1.05	1.04	0.85	0.94	0.83	0.5	0.82	0.69	0.63	0.9
10	Area 38	23.14	312.631	81.284	50.0209	43.7683	43.7683	62.5262	90.6629	62.5262	68.7788	84.4103	84.4103	84.4103	78.1577	68.7788	53.1472	56.2735	71.9051	50.0209	62.5262	109.421	56.2735	0.55	0.85	0.9	0.89	0.69	1.04	0.96	1.03	1	0.79	0.96	0.98	0.94	1.02	1.01	-0.13	0.78	0.99	0.6	0.98
10	Area 39	23.0233	341.113	75.0448	44.3447	47.7558	71.6337	88.6894	92.1005	88.6894	88.6894	78.456	85.2782	64.8114	81.8671	81.8671	75.0448	64.8114	78.456	68.2226	98.9227	109.156	54.5781	0.74	1.03	0.96	0.87	0.71	1.23	0.94	0.94	1.23	0.67	1.19	1.1	1.05	1.02	0.97	-0.04	1.12	0.9	0.81	1.16
10	Area 40	23.1167	360.745	72.1489	61.3266	54.1117	64.934	82.9712	126.261	86.5787	90.1861	82.9712	90.1861	75.7563	72.1489	82.9712	97.401	72.1489	86.5787	72.1489	104.616	133.475	72.1489	0.81	1.02	1.01	0.97	0.78	1.13	1.1	1.21	1.26	0.95	1.16	1.28	0.96	0.95	1.1	0.15	1.18	1.14	0.89	1.35
10	Area 41	24.4367	374.202	74.8404	67.3563	74.8404	71.0983	108.519	149.681	97.2925	104.776	116.003	104.776	89.8084	93.5504	101.034	101.034	97.2925	97.2925	97.2925	116.003	130.971	116.003	0.86	1.12	1.02	1.07	0.95	1.15	1.09	1.27	1.37	0.82	1.04	1.03	0.93	0.93	1.1	0.51	1.19	1.03	0.99	1.46
10	Area 42	24.8533	385.877	100.328	88.7517	77.1754	88.7517	119.622	146.633	104.187	100.328	119.622	115.763	100.328	123.481	108.046	115.763	92.6105	135.057	88.7517	119.622	131.198	96.4693	0.75	1	1.08	1.04	0.9	1.2	1.21	1.2	1.35	0.94	0.85	0.91	0.9	0.82	0.92	0.29	1.4	1.22	1.09	1.56
10	Area 43	25.15	388.787	89.4209	85.5331	97.1967	81.6452	124.412	151.627	97.1967	124.412	101.085	104.972	104.972	112.748	124.412	104.972	116.636	128.3	112.748	136.075	159.403	97.1967	0.91	1.09	1.09	1.12	0.9	1.35	1.27	1.3	1.42	0.82	1.06	0.93	0.84	1.01	0.96	0.69	1.45	1.28	0.96	1.73
10	Area 44	25.15	389.47	105.157	97.3675	89.5781	85.6834	112.946	140.209	120.736	120.736	132.42	112.946	128.525	128.525	120.736	112.946	105.157	128.525	93.4728	140.209	136.315	120.736	0.79	1.11	1.17	1.16	0.99	1.59	1.28	1.43	1.47	1.09	0.87	0.83	0.97	0.99	1.01	0.67	1.65	1.3	1.21	1.67
10	Area 45	24.9433	380.617	83.7357	87.5419	83.7357	76.1234	117.991	148.441	117.991	106.573	121.797	117.991	102.767	121.797	102.767	95.1542	91.3481	129.41	83.7357	121.797	121.797	106.573	1.02	1.15	1.23	1.32	1.16	1.51	1.42	1.48	1.49	1.01	1.24	1.13	1.22	1.2	1.27	0.7	2.02	1.39	1.24	1.54
10	Area 46	25.51	359.28	68.2632	79.0416	75.4488	64.6704	111.377	136.526	104.191	111.377	82.6344	100.598	86.2272	86.2272	86.2272	75.4488	89.82	118.562	89.82	132.934	111.377	86.2272	1.16	1.51	1.51	1.63	1.13	1.85	1.63	1.84	1.91	0.89	1.53	1.53	1.57	1.71	1.39	0.68	2.31	1.51	1.73	2.14
10	Area 47	25.45	333.222	56.6477	66.6444	56.6477	63.3122	106.631	116.628	113.295	103.299	103.299	93.3021	63.3122	79.9732	76.641	59.9799	89.9699	103.299	93.3021	123.292	136.621	89.9699	1.18	1.63	1.77	1.64	1.04	2.05	1.78	1.96	1.84	1.29	1.98	1.84	1.86	1.97	1.48	0.66	2.86	1.74	1.72	2.05
10	Area 48	25.48	308.157	70.8761	58.5498	58.5498	46.2235	95.5286	123.263	101.692	98.6102	83.2023	64.7129	67.7945	52.3867	61.6314	61.6314	73.9576	95.5286	92.447	104.773	98.6102	86.2839	1.04	1.53	1.68	1.82	1.17	1.91	1.58	1.87	1.81	1.03	1.85	2.04	1.9	1.68	1.69	1.42	2.91	1.8	1.76	1.92
10	Area 49	26.5833	283.543	51.0378	42.5315	51.0378	42.5315	82.2275	93.5692	68.0504	76.5567	65.2149	70.8858	62.3795	65.2149	56.7086	62.3795	65.2149	56.7086	59.5441	79.3921	99.2401	79.3921	0.74	0.89	0.77	0.9	0.62	1	0.85	0.84	0.95	0.7	0.98	1.12	1.03	0.94	0.8	0.61	0.86	0.66	0.64	0.89
10	Area 50	26.89	310.396	65.1831	43.4554	46.5594	43.4554	58.9752	86.9108	77.5989	80.7029	65.1831	86.9108	65.1831	62.0791	55.8712	52.7673	71.391	58.9752	49.6633	83.8068	102.431	62.0791	0.68	0.86	0.87	0.94	0.69	1.13	0.9	0.88	1	0.73	1.13	1.15	1.09	1.07	0.84	0.05	1.04	0.83	0.73	0.94
10	Area 51	27.0633	338.638	67.7275	47.4093	40.6365	54.182	104.978	104.978	88.0458	91.4321	88.0458	98.2049	77.8867	64.3411	60.9548	57.5684	71.1139	84.6594	67.7275	108.364	98.2049	88.0458	0.73	0.97	0.96	1.01	0.54	1.13	0.86	0.91	1.21	0.75	1.1	1.17	1.09	1.17	0.95	-0.04	1.15	0.87	0.77	1
10	Area 52	27	361.915	79.6212	65.1446	50.6681	68.7638	76.0021	115.813	97.717	90.4787	104.955	108.574	94.0978	90.4787	72.3829	68.7638	86.8595	101.336	76.0021	126.67	141.147	97.717	0.86	0.97	1.06	1	0.86	1.16	1.11	1.24	1.07	0.77	1.03	1.11	1.07	1.01	0.98	0.19	1.29	1.02	0.88	1.1
10	Area 53	26.9433	380.965	95.2411	80.0026	72.3833	80.0026	118.099	121.909	80.0026	118.099	102.86	118.099	91.4315	102.86	106.67	87.6218	76.1929	102.86	83.8122	137.147	118.099	91.4315	0.7	1.02	1.1	0.98	0.92	1.46	1.21	1.08	1.29	0.96	0.98	0.98	0.91	1.01	1.06	0.35	1.38	1.12	0.89	1.43
10	Area 54	27.55	391.254	101.726	82.1633	70.4257	62.6006	89.9884	148.676	86.0759	117.376	129.114	113.464	101.726	117.376	109.551	93.9009	86.0759	105.639	105.639	117.376	140.851	121.289	0.69	1.02	1.03	1.12	1.09	1.44	1.29	1.23	1.25	0.91	0.94	0.87	0.9	0.98	1.03	0.6	1.45	1.17	0.94	1.32
10	Area 55	27.43	400.987	112.276	84.2073	72.1777	92.2271	100.247	144.355	96.2369	104.257	116.286	128.316	104.257	128.316	124.306	112.276	120.296	128.316	108.267	140.346	152.375	136.336	0.68	1.06	1.08	1.15	1.07	1.4	1.37	1.33	1.44	0.97	1	0.86	0.87	0.87	0.91	0.67	1.6	1.21	1.08	1.6
10	Area 56	27.55	395.48	118.644	102.825	83.0507	87.0055	134.463	138.418	94.9151	106.779	118.644	122.599	122.599	106.779	102.825	118.644	110.734	134.463	98.8699	154.237	146.327	114.689	0.75	1.01	1.17	1.12	0.91	1.58	1.46	1.48	1.64	1.02	0.89	1.09	1.07	0.95	1.01	0.49	1.65	1.32	1.08	1.62
10	Area 57	28.6133	383.538	95.8845	80.543	76.7076	72.8722	111.226	145.744	118.897	95.8845	118.897	111.226	111.226	115.061	95.8845	107.391	103.555	115.061	107.391	130.403	141.909	115.061	1.01	1.3	1.25	1.37	1.07	1.63	1.61	1.74	1.39	0.82	1.03	1.2	1.23	1.11	1.06	0.61	1.85	1.35	1.21	1.71
10	Area 58	29.22	363.428	79.9542	94.4913	65.4171	50.88	87.2228	141.737	98.1256	94.4913	116.297	112.663	87.2228	83.5885	58.1485	76.3199	101.76	123.566	90.8571	105.394	119.931	105.394	1	1.28	1.56	1.61	1.19	1.83	1.63	1.71	1.73	1.06	1.54	1.63	1.83	1.62	1.45	0.5	2.53	1.87	1.57	1.9
10	Area 59	29.25	335.59	70.4739	67.118	67.118	73.8298	97.3211	127.524	104.033	93.9652	117.457	93.9652	63.7621	70.4739	80.5416	57.0503	90.6093	100.677	90.6093	100.677	134.236	93.9652	1.08	1.61	1.64	1.62	1.08	1.95	1.72	1.96	1.72	1.05	1.9	1.85	1.84	1.71	1.65	1.03	2.68	2.17	1.48	1.99
10	Area 60	29.3767	312.105	56.1788	49.9368	71.7841	59.2999	99.8735	121.721	81.1472	96.7525	109.237	87.3893	81.1472	78.0262	59.2999	68.663	93.6314	99.8735	84.2683	96.7525	93.6314	102.995	1.15	1.64	1.63	1.73	1.18	1.78	1.49	1.9	1.59	1.03	1.69	1.85	1.87	1.52	1.54	1.55	2.75	2.02	1.58	1.99
10	Area 61	29.13	288.495	63.4688	54.814	49.0441	46.1591	75.0086	83.6635	77.8936	69.2387	77.8936	77.8936	63.4688	60.5839	69.2387	54.814	63.4688	60.5839	60.5839	80.7785	89.4334	75.0086	0.59	0.82	0.84	0.86	0.48	0.88	0.75	0.77	0.91	0.67	1.08	1	0.9	0.96	0.8	0.57	0.83	0.82	0.61	1.08
10	Area 62	29.7733	318.04	63.608	47.706	44.5256	41.3452	73.1492	98.5924	82.6904	69.9688	85.8708	79.51	63.608	63.608	76.3296	54.0668	69.9688	69.9688	60.4276	95.412	95.412	66.7884	0.8	0.92	0.9	0.96	0.61	0.93	0.83	1.01	1.01	0.74	1.07	1.19	0.93	1.05	0.81	0.06	0.91	0.72	0.71	0.9
10	Area 63	29.5433	346.041	62.2874	51.9062	51.9062	48.4458	93.4311	96.8915	93.4311	89.9707	86.5103	83.0499	76.1291	58.827	72.6686	62.2874	72.6686	89.9707	65.7478	100.352	100.352	100.352	0.69	0.99	0.94	1	0.67	1.13	0.91	1.05	1.03	0.81	1.17	1.29	1.02	1.03	0.9	0.15	1.12	1.03	0.92	1.22
10	Area 64	29.6233	370.254	81.4559	51.8356	59.2407	62.9432	77.7534	122.184	92.5636	88.861	107.374	107.374	103.671	92.5636	81.4559	85.1585	74.0509	99.9687	77.7534	111.076	118.481	114.779	0.71	1.05	0.94	1.01	0.91	1.28	0.99	1.29	1.06	0.81	1.03	1.05	1.08	1.12	1	0.2	1.31	0.97	0.96	1.2
10	Area 65	30.93	386.889	96.7222	81.2467	77.3778	69.64	139.28	135.411	100.591	116.067	108.329	127.673	104.46	112.198	96.7222	96.7222	81.2467	123.804	108.329	127.673	143.149	127.673	0.71	1.06	1.04	1.04	0.82	1.3	1.19	1.23	1.25	0.72	1.01	0.92	1.04	1	1.05	0.29	1.32	1.1	0.92	1.31
10	Area 66	31.8333	400.953	96.2288	96.2288	92.2193	88.2097	136.324	124.296	104.248	116.276	128.305	128.305	112.267	128.305	124.296	120.286	104.248	128.305	108.257	124.296	156.372	124.296	0.74	0.99	1.01	1.13	0.81	1.58	1.42	1.32	1.38	0.78	0.92	0.88	0.88	0.87	1.06	0.56	1.44	1.28	0.95	1.51
10	Area 67	31.9267	401.798	100.449	96.4314	88.3955	96.4314	104.467	156.701	108.485	120.539	116.521	108.485	132.593	116.521	136.611	104.467	108.485	132.593	116.521	128.575	152.683	124.557	0.79	1.03	1.05	1.13	0.91	1.43	1.24	1.52	1.48	0.69	0.84	1.01	0.88	0.94	0.95	0.42	1.47	1.39	0.97	1.59
10	Area 68	32.1133	396.827	115.08	95.2385	95.2385	103.175	126.985	150.794	134.921	115.08	111.112	146.826	126.985	107.143	123.016	91.2702	111.112	126.985	107.143	138.889	154.763	126.985	0.77	1.13	1.03	1.11	0.92	1.43	1.2	1.51	1.36	0.61	0.9	1.03	0.9	1.09	1.01	0.68	1.58	1.28	0.9	1.47
10	Area 69	31.8333	382.553	72.6851	107.115	84.1617	80.3362	122.417	156.847	107.115	118.592	126.243	122.417	103.289	110.94	107.115	95.6383	118.592	141.545	99.4638	114.766	133.894	133.894	1.02	1.17	1.27	1.3	0.97	1.5	1.34	1.51	1.38	0.8	1.1	1.09	1.21	1.21	1.03	0.49	1.9	1.47	1.22	1.75
10	Area 70	32.4333	364.635	87.5124	76.5733	61.9879	54.6952	109.39	113.037	98.4514	113.037	98.4514	134.915	80.2197	113.037	76.5733	76.5733	87.5124	127.622	87.5124	131.269	153.147	105.744	1	1.45	1.52	1.53	1.03	1.93	1.52	1.82	1.68	0.9	1.7	1.36	1.83	1.66	1.41	0.68	2.63	1.75	1.4	2.41
10	Area 71	32.34	339.088	67.8176	61.0359	47.4723	61.0359	105.117	142.417	94.9446	98.3355	101.726	101.726	77.9903	64.4267	77.9903	67.8176	101.726	111.899	94.9446	115.29	108.508	125.463	1.2	1.66	1.63	1.71	1.12	1.83	1.67	2.02	1.81	1.01	1.84	1.85	1.99	1.79	1.49	0.95	2.9	1.79	1.66	1.93
10	Area 72	32.1467	312.39	68.7258	56.2302	68.7258	74.9736	109.337	112.46	103.089	109.337	78.0975	106.213	93.717	87.4692	46.8585	53.1063	90.5931	124.956	78.0975	87.4692	112.46	93.717	1.22	1.62	1.68	1.54	0.98	1.95	1.6	1.85	2.09	0.79	1.78	1.85	2.1	1.71	1.46	1.41	2.98	1.95	1.56	2.01
10	Area 73	32.6567	291.615	69.9877	46.6585	37.91	52.4908	84.5685	84.5685	67.0716	90.4008	72.9039	84.5685	67.0716	75.82	55.4069	46.6585	64.1554	58.3231	67.0716	78.7362	90.4008	93.317	0.58	0.87	0.89	0.87	0.59	0.89	0.85	0.87	0.85	0.65	1.06	0.83	0.95	1.04	0.85	0.62	0.73	0.77	0.61	0.92
10	Area 74	33.4933	320.863	57.7554	41.7122	44.9209	54.5468	96.259	93.0504	70.59	89.8418	93.0504	102.676	89.8418	83.4245	67.3813	77.0072	64.1727	77.0072	57.7554	86.6331	96.259	64.1727	0.66	0.98	0.89	0.84	0.44	1.07	0.85	0.88	0.98	0.58	0.98	0.94	1	1.05	0.81	0.47	0.89	0.89	0.74	1.29
10	Area 75	33.88	351.853	63.3335	63.3335	49.2594	56.2964	102.037	112.593	84.4446	80.9261	105.556	105.556	73.8891	73.8891	66.852	73.8891	77.4076	77.4076	73.8891	105.556	126.667	80.9261	0.71	0.94	0.94	0.94	0.64	1.26	0.97	0.99	1.12	0.57	1.03	1.09	1.17	1.05	0.87	0.08	1	0.95	0.78	1.31
10	Area 76	33.9133	374.949	86.2384	74.9899	48.7434	63.7414	119.984	116.234	93.7374	101.236	108.735	112.485	101.236	89.9879	89.9879	86.2384	89.9879	112.485	67.4909	108.735	119.984	116.234	0.72	1.01	1.07	0.98	0.66	1.23	0.99	1.04	1.04	0.74	1.12	1.13	0.99	1.02	0.96	0.16	1.3	0.99	1.13	1.35
10	Area 77	33.7167	388.857	66.1056	89.437	73.8828	77.7713	120.546	143.877	104.991	112.768	132.211	120.546	101.103	101.103	93.3256	97.2142	104.991	143.877	89.437	139.988	112.768	132.211	0.86	0.95	0.98	0.96	0.65	1.31	1.19	1.3	1.17	0.84	0.98	1.02	1.06	0.97	0.87	0.18	1.27	1.07	1.04	1.5
10	Area 78	34.4	399.289	107.808	87.8435	99.8222	83.8506	115.794	131.765	119.787	127.772	131.765	123.779	131.765	115.794	103.815	99.8222	107.808	115.794	107.808	115.794	151.73	115.794	0.69	1.05	0.95	1.07	0.9	1.42	1.08	1.29	1.3	0.86	0.88	0.87	0.85	0.99	0.92	0.53	1.26	1.29	0.96	1.46
10	Area 79	34.1033	404.154	113.163	88.9139	105.08	84.8724	125.288	149.537	121.246	125.288	117.205	125.288	117.205	113.163	129.329	117.205	113.163	133.371	84.8724	161.662	153.579	137.412	0.81	1.13	1.01	1.09	0.88	1.4	1.23	1.24	1.31	0.75	0.94	0.9	0.87	1	0.93	0.49	1.74	0.99	1.04	1.43
10	Area 80	34.27	400.382	124.118	104.099	88.0841	104.099	144.138	128.122	116.111	132.126	116.111	148.141	128.122	116.111	132.126	116.111	120.115	120.115	100.096	148.141	144.138	136.13	0.85	1.08	1.15	1.01	0.9	1.49	1.35	1.34	1.28	0.67	0.97	0.91	0.97	0.93	0.91	0.55	1.6	1.01	1.07	1.54
10	Area 81	33.7167	388.925	97.2313	101.121	97.2313	89.4528	105.01	140.013	112.788	105.01	132.235	124.456	124.456	112.788	105.01	108.899	112.788	151.681	97.2313	136.124	132.235	128.345	0.83	1.21	1.2	1.17	0.99	1.64	1.32	1.55	1.38	0.71	1.02	1.02	1.08	1.05	1.03	0.49	1.78	1.17	1.2	1.65
10	Area 82	34.4967	369.485	73.8969	70.2021	59.1176	81.2866	118.235	125.625	118.235	110.845	107.151	125.625	103.456	81.2866	96.066	96.066	110.845	118.235	99.7609	140.404	162.573	107.151	1.08	1.47	1.59	1.38	0.99	1.76	1.6	1.59	1.51	0.87	1.42	1.44	1.68	1.48	1.21	0.66	2.21	1.49	1.33	1.75
10	Area 83	34.99	345.117	89.7304	79.3769	62.121	79.3769	103.535	141.498	124.242	113.889	106.986	124.242	93.1816	100.084	75.9257	69.0234	110.437	113.889	96.6328	120.791	110.437	117.34	1.09	1.57	1.6	1.54	0.95	1.71	1.35	1.81	1.75	0.77	1.77	1.72	1.9	1.64	1.59	1	2.67	1.96	1.76	1.77
10	Area 84	35.4167	318.972	63.7943	60.6046	57.4149	63.7943	76.5532	137.158	89.3121	102.071	105.261	98.8812	89.3121	76.5532	66.9841	70.1738	95.6915	102.071	79.7429	118.02	108.45	102.071	1	1.61	1.51	1.67	1	1.68	1.46	1.64	1.55	0.91	1.67	1.69	1.81	1.49	1.41	1.71	2.57	1.72	1.47	1.78
10	Area 85	34.89	294.26	50.0242	41.1964	47.0816	50.0242	79.4502	94.1632	76.5076	67.6798	76.5076	73.565	79.4502	55.9094	70.6224	55.9094	76.5076	67.6798	70.6224	70.6224	91.2206	79.4502	0.71	0.83	0.9	0.83	0.57	0.96	0.75	0.87	0.98	0.57	0.88	1	0.99	0.94	0.8	0.83	0.84	0.72	0.64	0.97
10	Area 86	35.3833	322.483	64.4965	54.822	41.9227	54.822	96.7447	116.094	80.6206	93.5199	87.0703	80.6206		83.8454	87.0703		61.2717		54.822	90.2951		93.5199	0.58	0.91	0.83	0.93	0.65	0.88	0.93	0.91	1.01	0.76	--	0.9	0.85	--	0.89	--	0.97	0.78	--	1.15
10	Area 87	35.15	355.083	88.7708	60.3642	53.2625	56.8133	106.525	127.83	99.4233	99.4233	113.627	120.728	95.8725	85.22	102.974	67.4658	88.7708	102.974	63.915	117.177	127.83	120.728	0.59	0.92	0.96	1.03	0.59	1.02	0.91	0.95	1.04	0.55	0.9	1.06	0.9	1	0.81	0.23	1.22	0.89	0.82	1.09
10	Area 88	35.4167	375.614	75.1228	86.3912	71.3667	78.8789	101.416	154.002	112.684	105.172	116.44	116.44		90.1474	78.8789		101.416		90.1474	105.172		123.953	0.66	1	0.93	1.01	0.74	0.94	1.01	1.05	0.98	0.68	--	1.12	1.04	--	0.95	--	1.21	0.92	--	1.42
10	Area 89	34.3767	393.353	98.3382	98.3382	94.4047	82.6041	133.74	157.341	114.072	149.474	125.873	114.072	137.674	118.006	106.205	90.4712	110.139	114.072	94.4047	145.541	145.541	137.674	0.65	0.94	0.85	1.01	0.76	1.13	1.06	1.03	1.15	0.68	0.8	0.93	0.97	1.07	0.82	0.27	1.35	1.02	0.84	1.26
10	Area 90	34.6933	405.173	101.293	97.2415	105.345	93.1898	121.552	149.914	109.397	145.862	153.966	113.448		145.862	145.862		121.552		105.345	137.759		153.966	0.77	0.99	0.91	1.03	0.86	1.2	1.18	1.07	1.05	0.73	--	0.81	0.76	--	0.85	--	1.42	1.16	--	1.55
10	Area 91	35.0533	405.273	105.371	105.371	101.318	97.2656	101.318	141.846	141.846	133.74	125.635	109.424		125.635	141.846		125.635		113.477	149.951		141.846	0.59	1.07	1	1.04	0.88	1.48	1.05	1.2	1.27	0.97	--	0.94	0.87	--	0.86	--	1.45	1.21	--	1.65
10	Area 92	35.35	398.662	107.639	103.652	103.652	91.6922	127.572	159.465	107.639	151.491	123.585	151.491	123.585	111.625	123.585	119.599	131.558	115.612	119.599	123.585	135.545	159.465	0.73	1	1.06	1.07	0.95	1.15	1.29	1.19	1.33	0.63	0.91	0.99	0.94	1	0.95	0.45	1.57	1.32	0.81	1.45
10	Area 93	35.0533	388.729	97.1822	93.2949	116.619	93.2949	124.393	143.83	81.633	116.619	143.83	116.619		108.844	124.393		124.393		139.942	147.717		155.491	0.73	1.15	1.08	1.11	0.91	1.43	1.46	1.36	1.19	0.76	--	0.98	1.02	--	0.94	--	1.52	1.15	--	1.64
10	Area 94	35.65	371.135	89.0723	81.6496	81.6496	63.0929	129.897	137.32	126.186	115.052	115.052	118.763	115.052	92.7837	103.918	100.206	81.6496	107.629	107.629	122.474	129.897	100.206	1.02	1.45	1.37	1.49	0.88	1.53	1.41	1.57	1.38	0.72	1.2	1.3	1.49	1.41	1.36	0.98	2.01	1.45	1.28	1.59
10	Area 95	35.65	347.088	65.9467	69.4176	76.3594	45.1215	100.656	145.777	100.656	97.1847	128.423	124.952		83.3011	72.8885		65.9467		83.3011	114.539		142.306	1.02	1.56	1.54	1.68	1.07	1.7	1.37	1.7	1.37	0.79	--	1.39	1.87	--	1.73	--	2.47	1.59	--	2.01
10	Area 96	35.65	321.767	57.918	64.3533	77.224	57.918	109.401	135.142	122.271	112.618	106.183	106.183	93.3123	83.6593	64.3533	51.4827	74.0063	112.618	77.224	80.4417	80.4417	106.183	0.97	1.63	1.5	1.65	1.05	1.45	1.16	1.72	1.57	0.7	1.55	1.47	1.71	1.61	1.55	2.3	2.31	1.82	1.44	1.86
11	Area 1	18.5	308.706	58.6542	52.4801	43.2189	55.5671	67.9154	86.4377	55.5671	77.1766	86.4377	92.6119	64.8283	64.8283	71.0024	58.6542	58.6542	52.4801	49.393	83.3507	89.5248	80.2636	0.66	0.9	0.88	0.9	0.69	1.06	1.03	1.01	1.02	0.69	1.13	1.09	1.01	1.07	1.01	0.67	0.93	0.9	0.79	1.17
11	Area 2	18.18	338.006	70.9813	33.8006	47.3209	54.081	81.1215	104.782	87.8816	74.3614	70.9813	64.2212	57.4611	74.3614	60.8411	74.3614	50.7009	50.7009	43.9408	91.2617	101.402	81.1215	0.63	1.08	0.92	1	0.66	1.14	0.98	1.05	1.27	0.65	1.31	1.21	1.09	1.12	1.09	0.43	1.23	0.89	0.78	1.42
11	Area 3	18.1233	368.45	77.3745	62.6365	44.214	44.214	88.428	99.4815	92.1125	92.1125	95.797	106.85	73.69	73.69	84.7435	62.6365	55.2675	73.69	51.583	103.166	99.4815	77.3745	0.81	1	1.06	1.22	0.7	1.28	1.02	1.21	1.21	0.58	1.33	1.19	1.07	1.3	1.14	0.23	1.07	1.02	0.95	1.65
11	Area 4	18.0633	394.53	55.2342	67.0701	55.2342	63.1248	74.9607	130.195	94.6872	86.7965	110.468	98.6324	86.7965	78.906	82.8512	86.7965	74.9607	82.8512	63.1248	122.304	126.25	86.7965	0.93	1.12	1.15	1.19	1.02	1.37	1.12	1.42	1.24	0.91	1.25	1.2	1.18	1.16	1.2	0.33	1.5	1.13	1.11	1.67
11	Area 5	18.0367	416.381	87.44	66.621	74.9486	74.9486	116.587	145.733	120.75	133.242	120.75	99.9314	99.9314	91.6038	95.7676	95.7676	95.7676	116.587	95.7676	137.406	120.75	124.914	0.83	1.14	1.11	1.17	1.05	1.56	1.25	1.31	1.35	0.99	1.29	1.24	1.2	1.2	1.22	0.45	1.48	1.16	1.28	1.79
11	Area 6	18.0933	426.556	106.639	89.5768	89.5768	89.5768	119.436	162.091	106.639	119.436	123.701	98.108	102.374	115.17	102.374	106.639	106.639	157.826	102.374	153.56	127.967	102.374	0.83	1.21	1.19	1.15	1.05	1.31	1.41	1.42	1.41	0.91	1.22	1.22	1.06	1.16	1.27	0.37	1.83	1.22	1.39	1.73
11	Area 7	18.0367	430.154	107.539	68.8247	98.9355	90.3324	137.649	159.157	116.142	120.443	146.253	120.443	98.9355	111.84	120.443	111.84	116.142	137.649	107.539	172.062	146.253	107.539	0.91	1.34	1.24	1.2	0.85	1.65	1.49	1.67	1.47	1.05	1.31	1.2	1.19	1.22	1.27	0.63	1.93	1.3	1.23	1.67
11	Area 8	17.7433	425.262	102.063	85.0525	97.8103	85.0525	123.326	170.105	123.326	93.5577	140.337	131.831	114.821	119.073	114.821	114.821	106.316	106.316	106.316	144.589	148.842	127.579	0.9	1.29	1.18	1.31	1.1	1.54	1.28	1.65	1.47	0.95	1.19	1.21	1.1	1.13	1.39	0.72	2.21	1.46	1.15	1.84
11	Area 9	18.7633	412.502	86.6254	99.0005	103.126	70.1253	94.8755	140.251	123.751	123.751	111.376	107.251	103.126	99.0005	103.126	107.251	111.376	123.751	99.0005	136.126	140.251	119.626	1.12	1.41	1.27	1.39	1.26	1.73	1.45	1.57	1.5	1.15	1.31	1.31	1.4	1.26	1.25	0.61	2.21	1.49	1.38	1.79
11	Area 10	18.3567	389.901	74.0812	66.2832	70.1822	70.1822	140.364	148.162	120.869	116.97	132.566	113.071	109.172	89.6773	93.5763	85.7783	97.4753	93.5763	89.6773	105.273	132.566	93.5763	1.15	1.58	1.53	1.56	0.98	1.82	1.48	1.83	1.49	1.07	1.35	1.66	1.55	1.42	1.6	0.96	2.73	1.82	1.5	1.55
11	Area 11	18.4433	361.926	57.9082	65.1468	50.6697	57.9082	115.816	130.294	104.959	119.436	115.816	97.7201	94.1009	90.4816	90.4816	68.766	76.0045	130.294	83.2431	123.055	130.294	68.766	1.42	1.64	1.88	1.72	1.03	1.87	1.51	1.82	1.72	1.05	1.52	1.83	1.83	1.62	1.85	0.73	3.05	1.68	1.77	1.8
11	Area 12	18.3833	331.954	73.03	69.7104	56.4323	59.7518	119.504	122.823	89.6277	92.9472	89.6277	99.5863	69.7104	53.1127	73.03	66.3909	73.03	92.9472	89.6277	99.5863	136.101	82.9886	1.06	1.43	1.8	1.62	1.06	1.87	1.69	1.85	1.8	1.05	1.83	2.04	1.98	1.59	1.76	1.57	2.9	1.68	1.46	1.99
11	Area 13	18.24	323.276	48.4915	45.2587	45.2587	29.0949	54.957	93.7502	67.888	67.888	77.5863	80.8191	67.888	51.7242	51.7242	58.1897	42.0259	58.1897	48.4915	80.8191	80.8191	77.5863	0.79	0.94	0.94	1.02	0.8	1	0.95	0.96	1.11	0.74	1.1	1.14	1.17	1.09	1.01	0.51	1.11	0.83	0.75	1.18
11	Area 14	18.5	358.966	82.5622	43.0759	39.4863	46.6656	75.3829	100.51	89.7415	68.2035	82.5622	96.9208	57.4346	82.5622	71.7932	57.4346	68.2035	71.7932	53.8449	86.1518	104.1	61.0242	0.71	1.01	0.99	1.08	0.68	1.21	0.98	1.13	1.25	0.66	1.26	1.02	1.14	1.12	1.02	0.04	1.17	0.84	0.84	1.32
11	Area 15	18.3567	387.098	69.6777	46.4518	42.5808	58.0647	89.0326	112.258	85.1616	85.1616	81.2906	96.7746	77.4197	65.8067	73.5487	77.4197	54.1938	89.0326	54.1938	104.517	108.388	85.1616	0.73	1.04	1.06	0.98	0.8	1.21	1.09	1.08	1.24	0.69	1.17	1.28	1.15	1.09	1.2	-0.05	1.4	1.15	1.02	1.48
11	Area 16	18.27	414.547	99.4913	74.6184	49.7456	58.0366	82.9094	128.51	128.51	116.073	103.637	116.073	82.9094	99.4913	82.9094	78.7639	99.4913	95.3458	58.0366	111.928	136.8	99.4913	0.75	1.05	1.21	1.17	1.02	1.44	1.14	1.27	1.37	0.78	1.19	1.17	1.19	1.2	1.12	0.31	1.43	1.19	0.87	1.68
11	Area 17	19.17	433.67	78.0606	56.3771	73.7239	69.3872	125.764	134.438	99.7441	117.091	91.0707	121.428	112.754	104.081	104.081	99.7441	104.081	108.417	78.0606	143.111	143.111	95.4073	0.95	1.27	1.16	1.28	0.89	1.57	1.35	1.44	1.49	0.97	1.24	1.17	1.17	1.17	1.03	0.67	1.75	1.22	1.17	1.83
11	Area 18	18.782	446.323	98.1911	98.1911	53.5588	80.3382	124.97	156.213	107.118	116.044	138.36	111.581	98.1911	102.654	111.581	116.044	107.118	98.1911	66.9485	133.897	151.75	111.581	0.79	1.18	1.41	1.26	1.1	1.5	1.36	1.47	1.49	0.87	1.25	1.13	1.2	1.07	1.19	0.84	2.05	1.34	0.99	1.9
11	Area 19	18.7933	449.927	125.98	71.9883	103.483	94.4847	89.9854	148.476	157.474	130.479	121.48	121.48	107.982	134.978	125.98	107.982	112.482	125.98	103.483	148.476	161.974	130.479	0.96	1.37	1.21	1.35	1.18	1.77	1.29	1.68	1.68	1.06	1.23	1.09	1.14	1.25	1.26	0.76	1.74	1.31	1.3	1.95
11	Area 20	18.8233	440.31	105.674	79.2559	96.8683	74.8528	132.093	158.512	140.899	110.078	114.481	123.287	127.69	132.093	127.69	110.078	110.078	162.915	127.69	154.109	140.899	127.69	0.97	1.34	1.32	1.42	1.01	1.64	1.37	1.67	1.57	1.02	1.2	1.09	1.34	1.14	1.34	0.62	2.14	1.36	1.46	1.69
11	Area 21	18.6467	428.46	85.692	85.692	77.1228	94.2612	141.392	154.246	107.115	115.684	115.684	115.684	111.4	124.253	107.115	98.5458	111.4	128.538	98.5458	119.969	115.684	124.253	1.09	1.32	1.46	1.33	1.09	1.6	1.65	1.84	1.59	1.13	1.41	1.1	1.35	1.27	1.34	0.89	2.45	1.79	1.64	1.81
11	Area 22	19.0833	408.36	61.254	81.672	73.5048	85.7556	134.759	151.093	102.09	122.508	122.508	126.592	102.09	73.5048	98.0064	81.672	85.7556	102.09	85.7556	138.842	130.675	102.09	1.3	1.62	1.66	1.7	1.1	2.03	1.79	1.81	1.77	1.05	1.65	1.91	1.63	1.63	1.63	0.91	3.1	1.72	1.71	1.92
11	Area 23	18.9367	378.884	71.988	60.6215	56.8327	75.7769	102.299	155.343	87.1434	117.454	113.665	90.9322	71.988	87.1434	60.6215	60.6215	98.5099	117.454	90.9322	109.876	121.243	75.7769	1.21	1.81	1.84	1.66	1.21	1.89	1.78	1.92	1.95	1.19	1.97	1.98	2.05	1.98	1.83	0.91	3.13	2.11	1.89	2.36
11	Area 24	19.0567	350.407	52.5611	70.0815	66.5774	70.0815	126.147	122.643	101.618	101.618	91.1059	94.61	91.1059	98.1141	70.0815	56.0652	91.1059	101.618	91.1059	98.1141	115.634	94.61	1.23	1.7	1.74	1.81	0.85	2.17	1.53	1.74	1.93	1.07	1.73	1.69	2.02	1.84	1.82	1.59	3.2	2.07	1.8	1.92
11	Area 25	20.4833	341.926	68.3853	30.7734	41.0312	44.4504	58.1275	109.416	82.0624	82.0624	82.0624	82.0624	78.6431	68.3853	61.5468	61.5468	54.7082	47.8697	58.1275	82.0624	68.3853	75.2238	0.7	1	0.94	0.93	0.8	0.93	0.84	0.88	1.05	0.64	1.02	1.14	1.06	1.05	0.95	0.65	1.11	0.81	0.96	0.9
11	Area 26	20.3967	373.341	70.9349	52.2678	41.0676	48.5344	74.6683	97.0688	74.6683	85.8685	82.1351	93.3354	70.9349	67.2015	85.8685	56.0012	56.0012	52.2678	56.0012	108.269	108.269	70.9349	0.77	0.91	1	1.07	0.82	1.26	1.09	1.09	1.18	0.78	1.05	1.17	1.1	1.05	1.04	0.23	1.15	0.8	0.87	1.07
11	Area 27	20.3367	402.472	76.4697	48.2966	72.445	48.2966	84.5191	104.643	80.4944	100.618	96.5933	100.618	68.4202	84.5191	64.3955	68.4202	72.445	76.4697	60.3708	96.5933	120.742	64.3955	0.85	0.99	0.93	1.2	0.85	1.23	1.19	1.13	1.14	0.77	1.31	1.15	1.12	1.26	1.03	0.1	1.32	1.16	0.99	1.32
11	Area 28	20.3967	432.354	108.089	56.2061	60.5296	64.8532	138.353	129.706	99.4415	95.118	99.4415	125.383	86.4709	82.1473	82.1473	82.1473	56.2061	112.412	51.8825	129.706	142.677	116.736	0.71	1.21	1.21	1.15	0.71	1.42	1.31	1.3	1.55	0.87	1.29	1.28	1.09	1.32	1.32	0.41	1.25	1.1	1.08	1.43
11	Area 29	20.16	449.869	80.9764	62.9817	80.9764	80.9764	143.958	148.457	94.4725	103.47	121.465	121.465	103.47	103.47	125.963	112.467	85.4751	193.444	67.4803	148.457	134.961	98.9712	0.82	1.14	1.14	1.13	0.92	1.66	1.48	1.61	1.33	0.9	1.08	1.13	1.09	1.06	1.3	0.44	1.46	1.15	1.3	1.8
11	Area 30	20.8033	458.677	96.3221	82.5618	96.3221	68.8015	110.082	142.19	142.19	146.777	133.016	128.429	100.909	91.7353	123.843	105.496	110.082	123.843	100.909	151.363	165.124	114.669	0.88	1.13	1.2	1.32	1.06	1.69	1.3	1.42	1.45	1.01	1.31	1.29	1.21	1.22	1.22	0.93	1.9	1.34	1.09	1.78
11	Area 31	20.6033	462.966	120.371	78.7043	78.7043	97.2229	120.371	166.668	138.89	138.89	115.742	129.631	106.482	125.001	125.001	129.631	106.482	125.001	111.112	185.187	143.52	129.631	0.91	1.41	1.26	1.27	1.17	1.63	1.42	1.72	1.63	1.06	1.34	1.22	1.21	1.09	1.34	0.86	1.75	1.26	1.39	1.83
11	Area 32	20.8033	461.258	78.4139	101.477	96.8642	101.477	129.152	152.215	138.377	124.54	110.702	133.765	119.927	133.765	129.152	101.477	115.315	184.503	110.702	152.215	166.053	147.603	1.08	1.32	1.36	1.36	1.1	1.74	1.43	1.66	1.87	1.06	1.22	1.19	1.16	1.45	1.33	0.77	1.88	1.54	1.37	1.75
11	Area 33	22.3267	448.479	94.1807	112.12	89.6959	85.2111	147.998	143.513	147.998	134.544	125.574	134.544	116.605	103.15	98.6655	98.6655	94.1807	116.605	89.6959	143.513	130.059	121.089	1.2	1.33	1.45	1.54	1.03	1.93	1.59	1.76	1.62	0.97	1.39	1.43	1.58	1.49	1.47	1.35	2.49	1.71	1.45	1.93
11	Area 34	22.53	422.271	59.118	76.0089	71.7861	59.118	114.013	156.24	122.459	126.681	122.459	105.568	80.2316	88.677	59.118	88.677	92.8997	130.904	105.568	156.24	126.681	114.013	1.38	1.65	1.74	1.76	1.21	2.01	1.78	2.01	1.59	1.13	1.78	1.74	1.96	1.7	1.65	0.81	2.78	1.81	1.6	2.11
11	Area 35	22.7367	389.456	66.2074	77.8911	42.8401	58.4183	93.4693	159.677	105.153	128.52	120.731	116.837	97.3639	73.9966	54.5238	81.7857	85.6802	144.099	97.3639	116.837	132.415	70.102	1.34	1.73	1.93	1.91	1.16	1.92	1.97	1.89	1.85	1.07	1.9	2.12	2.18	1.82	2	0.68	2.98	2.11	1.86	2.13
11	Area 36	22.82	360.884	64.9591	54.1326	57.7414	68.5679	97.4386	111.874	93.8298	83.0033	79.3945	97.4386	93.8298	68.5679	68.5679	61.3503	79.3945	101.047	83.0033	111.874	129.918	75.7856	1.22	1.78	1.78	1.76	1.28	2.1	1.63	2.07	2.13	1.09	1.82	2	1.98	1.98	1.99	1.01	3.22	2.08	1.45	2.01
11	Area 37	22.56	344.706	62.0471	34.4706	34.4706	48.2588	72.3883	93.0706	62.0471	75.8353	72.3883	82.7294	79.2824	51.7059	65.4941	44.8118	68.9412	72.3883	65.4941	93.0706	93.0706	41.3647	0.73	1	0.97	0.93	0.69	1.05	1.04	0.96	1.08	0.65	1.04	1.2	1.01	1.12	0.91	0.61	0.99	0.8	0.82	1.13
11	Area 38	23.14	377.532	67.9557	37.7532	52.8544	33.9778	75.5063	101.934	86.8323	83.057	86.8323	94.3829	79.2816	71.731	60.4051	41.5285	60.4051	52.8544	49.0791	90.6076	94.3829	83.057	0.71	0.99	1	1.11	0.7	1.1	1.01	1.08	1.07	0.89	1.18	1.15	1.07	1.17	1.15	0.02	0.91	1.02	0.9	1.01
11	Area 39	23.0233	411.927	45.3119	57.6697	41.1927	57.6697	86.5046	127.697	94.7431	90.6238	94.7431	127.697	74.1468	78.266	70.0275	74.1468	61.789	74.1468	78.266	115.339	107.101	86.5046	0.91	1.11	1.11	1.05	0.76	1.22	1.03	1.08	1.31	0.65	1.29	1.22	1.23	1.19	1.14	0.07	1.32	1.06	1.05	1.15
11	Area 40	23.1167	435.634	95.8394	56.6324	56.6324	82.7704	95.8394	121.977	108.908	108.908	121.977	108.908	82.7704	108.908	78.4141	87.1267	74.0577	100.196	65.345	135.046	135.046	91.4831	0.85	1.21	1.14	1.05	0.96	1.29	1.17	1.35	1.28	0.94	1.24	1.29	1.21	1.13	1.2	0.21	1.52	1.25	1.13	1.46
11	Area 41	24.4367	451.884	85.8581	72.3015	99.4146	76.8204	99.4146	158.16	108.452	126.528	112.971	149.122	108.452	103.933	90.3769	99.4146	94.8957	99.4146	90.3769	140.084	144.603	122.009	0.92	1.2	1.08	1.13	0.98	1.32	1.25	1.38	1.51	0.86	1.23	1.18	1.27	1.25	1.26	0.66	1.73	1.19	1.19	1.77
11	Area 42	24.8533	465.984	125.816	83.877	74.5574	93.1967	121.156	172.414	111.836	125.816	116.496	83.877	130.475	121.156	116.496	88.5369	107.176	88.5369	102.516	130.475	158.434	107.176	0.79	1.22	1.25	1.19	1.05	1.42	1.47	1.39	1.54	1.16	1.07	1.27	1.19	1.25	1.2	0.68	1.66	1.49	1.24	1.9
11	Area 43	25.15	469.497	107.984	79.8145	89.2045	89.2045	150.239	173.714	131.459	122.069	136.154	112.679	126.764	122.069	131.459	103.289	126.764	169.019	103.289	140.849	159.629	131.459	1.03	1.42	1.37	1.29	1.02	1.58	1.4	1.67	1.48	1	1.35	1.18	1.13	1.32	1.3	0.8	1.87	1.53	1.4	1.99
11	Area 44	25.15	470.323	89.3613	98.7678	117.581	98.7678	126.987	174.019	122.284	126.987	136.394	136.394	126.987	122.284	126.987	108.174	126.987	155.206	98.7678	150.503	159.91	112.877	1.11	1.3	1.26	1.37	1.13	1.69	1.53	1.64	1.68	1.11	1.16	1.29	1.27	1.37	1.26	0.85	1.98	1.46	1.24	2.13
11	Area 45	24.9433	459.631	96.5226	96.5226	82.7336	91.9263	147.082	183.853	128.697	114.908	124.1	147.082	114.908	110.312	119.504	110.312	128.697	128.697	91.9263	156.275	165.467	105.715	1.17	1.43	1.44	1.39	1.19	1.62	1.66	1.83	1.62	1.08	1.42	1.37	1.33	1.43	1.34	0.94	2.25	1.57	1.17	1.76
11	Area 46	25.51	433.865	78.0957	43.3865	65.0798	60.7411	134.498	160.53	138.837	125.821	138.837	147.514	91.1117	95.4503	91.1117	86.773	91.1117	121.482	95.4503	121.482	147.514	95.4503	1.25	1.81	1.8	1.82	1.1	1.89	1.8	1.85	1.78	0.88	1.73	1.77	1.83	1.83	1.57	0.67	2.6	1.99	1.8	2.06
11	Area 47	25.45	402.397	76.4555	60.3596	76.4555	76.4555	112.671	144.863	128.767	112.671	96.5754	104.623	76.4555	88.5274	72.4315	80.4795	100.599	116.695	92.5514	136.815	128.767	88.5274	1.21	1.83	1.85	1.76	1.27	2.02	1.86	2.07	2.1	1.31	2.04	1.81	2.14	1.98	1.71	0.82	3.31	1.88	1.99	2.29
11	Area 48	25.48	372.129	74.4258	66.9832	78.1471	66.9832	104.196	122.803	104.196	119.081	122.803	85.5896	85.5896	59.5406	59.5406	85.5896	100.475	104.196	93.0322	115.36	104.196	100.475	1.21	1.64	1.8	1.8	1.18	2.14	1.8	1.96	1.66	0.94	2.02	2.19	2.24	1.75	1.85	1.62	3.1	1.93	1.99	2.12
11	Area 49	26.5833	342.406	51.3608	44.5127	51.3608	41.0887	82.1773	85.6014	92.4495	75.3292	92.4495	75.3292	75.3292	75.3292	61.633	58.2089	65.0571	68.4811	58.2089	102.722	99.2976	68.4811	0.79	0.97	0.91	1.02	0.78	1.24	0.84	0.98	0.96	0.81	1.05	1.14	1.16	1.08	0.95	0.74	0.98	0.69	0.73	1.07
11	Area 50	26.89	374.833	63.7215	33.7349	41.2316	56.2249	86.2115	123.695	78.7148	86.2115	93.7081	82.4632	78.7148	56.2249	56.2249	67.4699	63.7215	56.2249	59.9732	112.45	119.946	59.9732	0.75	1.01	0.97	0.98	0.62	1.06	0.99	1	1	0.8	1.14	1.3	1.2	1.17	1	0.16	1.13	0.87	0.74	1.03
11	Area 51	27.0633	408.937	57.2512	53.1619	44.9831	61.3406	65.43	130.86	89.9662	81.7875	94.0556	98.145	85.8769	81.7875	69.5194	65.43	77.6981	81.7875	61.3406	98.145	143.128	73.6087	0.92	1.06	1	1.15	0.89	1.13	1.03	1.06	1.29	0.88	1.26	1.26	1.14	1.25	1.03	0.05	1.41	1.13	0.83	1.23
11	Area 52	27	437.047	87.4093	43.7047	56.8161	52.4456	96.1503	170.448	100.521	118.003	96.1503	118.003	83.0389	96.1503	83.0389	83.0389	91.7798	87.4093	96.1503	148.596	148.596	122.373	0.9	1.19	1.16	1.19	0.88	1.2	1.22	1.23	1.37	0.77	1.25	1.24	1.22	1.13	1.1	0.32	1.49	1.05	1.11	1.16
11	Area 53	26.9433	460.051	105.812	73.6082	73.6082	92.0102	124.214	156.417	105.812	101.211	124.214	115.013	119.613	105.812	119.613	82.8092	69.0077	92.0102	105.812	147.216	147.216	105.812	0.97	1.23	1.25	1.14	1.02	1.51	1.26	1.52	1.38	1.03	1.13	1.25	1.1	1.27	1.3	0.64	1.69	1.25	1.09	1.61
11	Area 54	27.55	472.477	103.945	70.8715	103.945	103.945	108.67	170.092	137.018	94.4953	137.018	122.844	127.569	118.119	132.293	113.394	118.119	165.367	113.394	146.468	146.468	99.2201	0.88	1.24	1.12	1.16	1.09	1.67	1.24	1.56	1.42	1	1.21	1.21	1.07	1.07	1.15	0.74	1.84	1.41	1.3	1.81
11	Area 55	27.43	484.23	125.9	77.4769	92.0038	92.0038	159.796	169.481	130.742	150.111	150.111	135.585	145.269	125.9	135.585	130.742	92.0038	164.638	116.215	159.796	154.954	140.427	0.83	1.32	1.21	1.32	1.13	1.65	1.4	1.4	1.41	1	1.18	1.23	1.1	1.17	1.37	0.71	1.96	1.33	1.35	1.79
11	Area 56	27.55	477.58	114.619	100.292	90.7401	85.9643	109.843	171.929	148.05	133.722	128.946	148.05	95.5159	124.171	148.05	119.395	124.171	138.498	105.067	133.722	200.583	138.498	1.06	1.25	1.38	1.41	1.04	1.74	1.49	1.59	1.83	1.02	1.25	1.3	1.2	1.3	1.25	0.67	2.05	1.71	1.26	1.86
11	Area 57	28.6133	463.159	83.3686	97.2633	69.4738	83.3686	143.579	185.263	138.948	111.158	120.421	138.948	129.684	115.79	120.421	111.158	111.158	148.211	101.895	143.579	162.106	138.948	1.23	1.48	1.54	1.49	1.11	1.72	1.7	1.85	1.56	0.91	1.1	1.52	1.34	1.45	1.3	0.72	2.41	1.59	1.4	1.97
11	Area 58	29.22	438.874	78.9974	70.2199	83.3861	74.6086	87.7749	171.161	118.496	100.941	136.051	153.606	100.941	96.5524	87.7749	83.3861	118.496	118.496	127.274	131.662	179.938	136.051	1.12	1.6	1.59	1.62	1.37	1.87	1.68	1.79	1.9	1	1.69	1.71	1.8	1.74	1.65	0.76	2.67	1.85	1.6	1.94
11	Area 59	29.25	405.257	56.736	68.8937	64.8411	60.7886	129.682	141.84	113.472	101.314	121.577	121.577	72.9463	101.314	72.9463	48.6309	113.472	137.787	105.367	121.577	105.367	93.2092	1.32	1.78	1.87	1.74	1.08	2.1	1.74	2.24	1.88	1.01	2.08	1.95	2.05	2.11	1.62	0.96	2.9	2.16	2.01	2.1
11	Area 60	29.3767	376.896	60.3034	71.6103	71.6103	60.3034	79.1482	150.759	105.531	113.069	113.069	90.4551	71.6103	94.2241	79.1482	90.4551	113.069	109.3	101.762	90.4551	116.838	94.2241	1.14	1.74	1.81	1.9	1.4	1.84	1.51	1.88	1.86	1.14	2.04	1.95	1.81	1.68	1.6	1.59	2.88	2.3	1.7	2.37
11	Area 61	29.13	348.385	45.2901	41.8062	45.2901	34.8385	87.0962	107.999	90.5801	69.677	94.064	87.0962	80.1286	69.677	69.677	66.1932	76.6447	62.7093	59.2255	97.5478	118.451	62.7093	0.71	1	0.96	0.96	0.62	0.99	0.83	0.95	1.04	0.72	1.11	1.09	1.03	0.99	0.84	0.74	0.99	0.84	0.6	1.3
11	Area 62	29.7733	384.064	72.9721	38.4064	46.0876	34.5657	103.697	119.06	88.3346	72.9721	107.538	96.0159	69.1315	96.0159	88.3346	61.4502	69.1315	72.9721	57.6095	88.3346	122.9	72.9721	0.74	1.07	0.98	1.05	0.65	1.02	0.95	1.03	1.14	0.71	1.17	1.14	0.98	1.09	0.92	0.15	1.09	0.8	0.7	0.98
11	Area 63	29.5433	417.878	75.218	54.3241	62.6817	62.6817	91.9331	112.827	96.1119	104.469	117.006	83.5756	71.0392	79.3968	83.5756	66.8605	79.3968	66.8605	75.218	112.827	104.469	112.827	0.76	1.09	1.09	1.07	0.82	1.3	1.08	1.03	1.12	0.94	1.37	1.3	1.14	1.14	0.96	0.33	1.35	1.19	1.04	1.39
11	Area 64	29.6233	447.118	62.5965	58.1253	58.1253	53.6541	76.01	138.606	120.722	134.135	107.308	125.193	102.837	98.3659	93.8947	98.3659	80.4812	111.779	98.3659	129.664	160.962	107.308	0.87	1.11	1.1	1.2	0.98	1.35	1.06	1.13	1.31	0.85	1.16	1.26	1.16	1.17	1.08	0.37	1.49	1.11	1.06	1.47
11	Area 65	30.93	467.205	116.801	93.4411	79.4249	84.097	126.145	168.194	98.1131	112.129	140.162	168.194	107.457	121.473	112.129	116.801	116.801	121.473	116.801	140.162	144.834	107.457	0.75	1.15	1.26	1.17	1.01	1.28	1.46	1.38	1.38	0.69	1.2	1.11	1.17	1.14	1.17	0.54	1.64	1.35	1.11	1.48
11	Area 66	31.8333	484.19	91.996	96.8379	77.4703	82.3123	106.522	164.625	135.573	145.257	145.257	154.941	140.415	150.099	140.415	111.364	96.8379	169.466	130.731	154.941	179.15	140.415	0.99	1.25	1.25	1.35	1.05	1.55	1.46	1.39	1.53	0.9	1.1	1.15	1.08	1.19	1.34	0.7	1.87	1.37	1.19	1.77
11	Area 67	31.9267	485.209	106.746	92.1898	77.6335	111.598	155.267	189.232	111.598	150.415	131.006	155.267	121.302	135.859	135.859	106.746	126.154	194.084	135.859	155.267	155.267	140.711	1.1	1.31	1.38	1.22	0.96	1.45	1.46	1.59	1.62	0.76	1.21	1.19	1.13	1.32	1.19	0.6	1.76	1.55	1.34	1.76
11	Area 68	32.1133	479.207	124.594	100.633	95.8414	100.633	167.722	162.93	134.178	148.554	119.802	134.178	115.01	143.762	134.178	134.178	119.802	191.683	129.386	153.346	182.099	158.138	0.92	1.37	1.29	1.32	0.97	1.73	1.49	1.62	1.53	0.7	1.3	1.19	1.23	1.22	1.3	0.77	1.91	1.46	1.06	1.75
11	Area 69	31.8333	461.97	97.0136	97.0136	73.9152	83.1546	170.929	166.309	124.732	133.971	124.732	138.591	120.112	120.112	110.873	97.0136	133.971	157.07	101.633	161.689	157.07	138.591	1.03	1.43	1.53	1.5	0.86	1.74	1.38	1.73	1.58	0.79	1.37	1.39	1.45	1.37	1.26	0.56	2.44	1.74	1.29	1.95
11	Area 70	32.4333	440.332	101.276	57.2431	66.0497	83.663	88.0663	158.519	136.503	140.906	105.68	136.503	88.0663	70.4531	105.68	57.2431	110.083	145.309	110.083	145.309	114.486	149.713	1.12	1.71	1.75	1.58	1.22	1.81	1.46	1.86	1.74	0.95	1.89	1.82	1.86	1.82	1.43	0.77	2.66	1.71	1.84	2.26
11	Area 71	32.34	409.481	90.0859	73.7066	73.7066	73.7066	98.2755	155.603	114.655	118.75	122.844	118.75	73.7066	57.3274	90.0859	77.8015	114.655	110.56	110.56	163.793	147.413	106.465	1.2	1.79	1.72	1.79	1.28	1.92	1.82	1.87	1.81	0.98	2.14	2.2	1.9	1.89	1.56	1.18	2.91	1.71	1.74	2.29
11	Area 72	32.1467	377.241	71.6758	67.9034	71.6758	56.5862	124.49	139.579	109.4	98.0827	124.49	90.5378	82.993	86.7654	90.5378	75.4482	86.7654	120.717	75.4482	113.172	116.945	116.945	1.32	1.76	1.83	1.94	1.12	2.08	1.87	2.2	1.77	1.01	2.03	2.05	1.9	1.77	1.71	1.67	3.2	2.02	1.76	2.04
11	Area 73	32.6567	352.154	66.9092	45.78	45.78	49.3015	84.5169	112.689	77.4738	91.5599	105.646	102.125	84.5169	84.5169	73.9523	52.8231	73.9523	70.4307	56.3446	95.0815	98.603	102.125	0.68	1.01	0.96	1.02	0.68	0.96	0.88	1.01	0.94	0.69	1.07	0.94	0.99	1.16	0.93	0.7	0.95	0.81	0.69	1.01
11	Area 74	33.4933	387.473	77.4947	50.3715	30.9979	61.9957	96.8683	127.866	96.8683	100.743	96.8683	112.367	81.3694	54.2463	85.2441	65.8705	54.2463	73.6199	73.6199	104.618	123.991	92.9936	0.75	1.03	1.08	0.9	0.56	1.09	0.9	0.95	1.19	0.66	1.1	1.12	1.07	1.21	1	0.63	1.03	0.89	0.72	1.44
11	Area 75	33.88	424.896	114.722	67.9833	29.7427	50.9875	106.224	110.473	84.9792	106.224	101.975	97.7261	89.2281	72.2323	97.7261	67.9833	101.975	80.7302	72.2323	110.473	144.465	101.975	0.63	1	1.16	1.09	0.7	1.31	1.08	1.04	1.28	0.78	1.16	1.24	1.13	1.22	0.93	0.23	1.21	1.18	0.85	1.42
11	Area 76	33.9133	452.787	95.0854	72.446	67.9181	67.9181	135.836	158.476	104.141	117.725	117.725	140.364	95.0854	86.0296	95.0854	81.5017	86.0296	99.6132	76.9739	117.725	181.115	122.253	0.77	1.12	1.09	1.06	0.71	1.24	1.09	1.18	1.26	0.79	1.38	1.3	1.1	1.19	1.16	0.34	1.52	1.16	0.99	1.49
11	Area 77	33.7167	469.582	103.308	84.5247	79.8289	84.5247	145.57	169.049	140.874	108.004	164.354	178.441	126.787	98.6121	131.483	89.2205	93.9163	93.9163	65.7414	140.874	145.57	136.179	0.8	1.13	1.23	1.1	0.71	1.43	1.12	1.53	1.21	0.72	1.13	1.29	1.18	1.22	1.17	0.56	1.65	1.35	1.11	1.8
11	Area 78	34.4	482.179	101.258	81.9705	96.4359	77.1487	144.654	178.406	139.832	154.297	135.01	135.01	130.188	135.01	106.079	106.079	106.079	125.367	110.901	168.763	168.763	135.01	0.88	1.32	1.19	1.24	0.85	1.38	1.26	1.44	1.42	0.93	1.12	1.15	1.1	1.17	1.24	0.71	1.55	1.4	1.24	1.7
11	Area 79	34.1033	488.055	141.536	112.253	117.133	126.894	136.655	175.7	122.014	156.178	146.416	131.775	122.014	136.655	141.536	126.894	117.133	141.536	131.775	170.819	146.416	151.297	0.85	1.23	1.19	1.1	1.05	1.63	1.47	1.48	1.41	0.88	1.45	1.05	1.11	1.25	1.18	0.64	1.92	1.32	1.36	1.64
11	Area 80	34.27	483.5	125.71	101.535	116.04	96.7	140.215	169.225	125.71	140.215	154.72	135.38	149.885	116.04	145.05	106.37	120.875	198.235	130.545	140.215	164.39	159.555	1.02	1.32	1.29	1.31	1.19	1.67	1.43	1.59	1.3	0.89	1.2	1.2	1.2	1.26	1.2	0.6	1.85	1.17	1.15	1.91
11	Area 81	33.7167	469.664	117.416	112.719	98.6295	84.5396	159.686	169.079	126.809	122.113	136.203	117.416	131.506	131.506	112.719	93.9329	108.023	117.416	117.416	150.293	159.686	131.506	1.03	1.46	1.4	1.39	0.92	1.58	1.44	1.77	1.61	0.91	1.29	1.26	1.32	1.35	1.28	0.8	2.1	1.51	1.36	1.88
11	Area 82	34.4967	446.188	107.085	89.2376	93.6995	80.3139	129.395	178.475	116.009	111.547	129.395	129.395	120.471	111.547	102.623	62.4663	124.933	89.2376	98.1614	156.166	133.856	138.318	1.06	1.63	1.58	1.56	1.13	1.72	1.75	1.93	1.64	0.95	1.61	1.56	1.75	1.79	1.47	0.87	2.67	1.63	1.77	1.83
11	Area 83	34.99	416.762	87.52	87.52	70.8495	70.8495	158.369	154.202	129.196	116.693	108.358	133.364	129.196	91.6876	116.693	100.023	104.19	104.19	95.8552	112.526	137.531	95.8552	1.2	1.73	1.72	1.71	0.98	1.81	1.61	1.86	1.78	0.96	1.75	1.89	1.96	1.75	1.82	1.23	3.09	2.34	1.75	2.04
11	Area 84	35.4167	385.189	77.0378	69.334	61.6302	57.7783	107.853	146.372	100.149	111.705	146.372	130.964	80.8897	65.4821	100.149	69.334	92.4453	119.409	96.2972	111.705	119.409	104.001	1.01	1.65	1.67	1.75	1.09	1.77	1.59	1.63	1.57	0.85	2.17	1.9	1.8	1.75	1.55	1.69	2.63	1.86	1.72	1.77
11	Area 85	34.89	355.347	88.8368	63.9625	42.6417	42.6417	71.0695	124.372	85.2833	103.051	92.3903	92.3903	85.2833	85.2833	85.2833	71.0695	71.0695	81.7299	88.8368	106.604	103.051	95.9438	0.65	0.8	1.03	0.99	0.75	0.92	0.8	0.85	0.94	0.54	1.07	1.01	0.99	0.98	1.02	0.93	0.99	0.69	0.67	1.14
11	Area 86	35.3833	389.429	70.0971	66.2028	54.52	50.6257	101.251	124.617	85.6743	93.4629	116.829	97.3571		81.78	81.78		85.6743		70.0971	93.4629		109.04	0.78	0.93	0.93	1.08	0.79	0.98	0.94	1.04	0.97	0.69	--	1.11	0.93	--	0.82	--	1.04	0.93	--	1.27
11	Area 87	35.15	428.797	81.4715	60.0316	64.3196	64.3196	115.775	141.503	77.1835	102.911	128.639	132.927	115.775	115.775	98.6234	77.1835	85.7594	85.7594	68.6075	102.911	132.927	120.063	0.84	1.01	1.02	1.13	0.77	1.22	1.13	1.11	1.13	0.69	1.03	1.03	1.08	1.13	0.94	0.4	1.41	1.08	1.03	1.23
11	Area 88	35.4167	453.59	95.2539	77.1103	77.1103	86.1821	117.933	140.613	113.397	117.933	99.7898	140.613		81.6462	117.933		104.326		99.7898	149.685		136.077	0.78	1.21	1.08	1.1	0.84	1.29	1.12	1.19	1.22	0.69	--	1.15	1.05	--	1.05	--	1.44	0.91	--	1.52
11	Area 89	34.3767	475.011	76.0018	90.2522	99.7524	104.503	147.254	171.004	133.003	123.503	142.503	142.503	95.0023	85.5021	137.753	104.503	123.503	128.253	95.0023	161.504	142.503	137.753	0.81	1.1	1.05	1.14	0.94	1.28	1.13	1.41	1.19	0.69	1.25	1.24	1.07	1.17	0.96	0.37	1.67	1.19	1.05	1.5
11	Area 90	34.6933	489.285	92.9642	112.536	97.857	97.857	156.571	181.036	112.536	137	146.786	107.643		132.107	117.428		127.214		117.428	185.928		181.036	0.93	1.02	1.19	1.12	0.85	1.35	1.34	1.37	1.28	0.82	--	1.06	1.22	--	1.15	--	1.72	1.16	--	1.78
11	Area 91	35.0533	489.406	141.928	107.669	102.775	122.352	146.822	200.657	161.504	112.563	185.974	171.292		122.352	117.458		146.822		112.563	156.61		181.08	0.61	1.22	1.31	1.13	0.94	1.44	1.23	1.57	1.14	0.74	--	1.19	1.25	--	1.07	--	1.81	1.49	--	1.73
11	Area 92	35.35	481.422	120.356	96.2845	91.4702	115.541	182.94	173.312	144.427	154.055	129.984	163.684	144.427	134.798	125.17	101.099	139.612	139.612	129.984	168.498	120.356	129.984	0.75	1.32	1.47	1.22	0.97	1.38	1.29	1.41	1.53	0.67	1.08	1.23	1.16	1.47	1.22	0.58	1.86	1.37	1.18	1.99
11	Area 93	35.0533	469.427	98.5797	107.968	89.1911	112.663	150.217	173.688	126.745	168.994	122.051	145.522		140.828	117.357		117.357		112.663	187.771		164.299	0.95	1.32	1.42	1.29	0.96	1.59	1.45	1.25	1.53	0.84	--	1.07	1.26	--	1.31	--	2.13	1.27	--	1.72
11	Area 94	35.65	448.181	103.082	94.118	112.045	94.118	125.491	188.236	147.9	121.009	129.972	156.863	125.491	121.009	103.082	103.082	98.5998	121.009	134.454	147.9	156.863	125.491	1.11	1.49	1.51	1.5	0.97	1.54	1.45	1.73	1.34	0.79	1.46	1.49	1.61	1.43	1.52	1.14	2.13	1.63	1.3	1.64
11	Area 95	35.65	419.142	100.594	88.0198	67.0627	75.4456	129.934	167.657	138.317	113.168	146.7	134.125		113.168	104.786		83.8284		108.977	129.934		129.934	1.18	1.62	1.73	1.7	1.02	1.53	1.42	1.93	1.54	0.94	--	1.6	1.69	--	1.84	--	2.45	1.87	--	2.15
11	Area 96	35.65	388.564	81.5985	89.3697	69.9415	81.5985	116.569	163.197	120.455	97.141	120.455	104.912	101.027	89.3697	89.3697	81.5985	93.2554	143.769	104.912	135.997	132.112	124.341	0.97	1.75	1.7	1.55	1.04	1.54	1.26	2.02	1.52	0.82	1.76	1.58	1.96	1.56	1.69	2.14	2.5	1.85	1.38	1.84
12	Area 1	18.5	397.15	63.544	35.7435	39.715	51.6295	87.373	107.231	87.373	83.4015	99.2875	95.316	51.6295	63.544	63.544	63.544	51.6295	35.7435	55.601	83.4015	107.231	99.2875	0.74	1.04	1	0.99	0.73	1.05	1.05	1.16	1.04	0.72	1.37	1.32	1.16	1.18	1.11	0.88	1.11	1.04	0.92	1.25
12	Area 2	18.18	434.844	73.9236	34.7876	56.5298	34.7876	108.711	117.408	82.6204	82.6204	78.272	100.014	95.6658	82.6204	60.8782	78.272	69.5751	60.8782	47.8329	108.711	117.408	104.363	0.76	1.18	0.95	1.19	0.73	1.22	1.15	1.21	1.34	0.62	1.32	1.24	1.28	1.19	1.09	0.49	1.44	0.98	1	1.49
12	Area 3	18.1233	474.01	61.6213	52.1411	37.9208	56.8812	85.3218	109.022	80.5817	80.5817	118.503	104.282	113.762	75.8416	90.0619	80.5817	52.1411	71.1015	37.9208	142.203	151.683	85.3218	1	1.13	1.19	1.22	0.84	1.4	1.17	1.39	1.29	0.67	1.34	1.35	1.28	1.37	1.27	0.29	1.25	0.99	1.03	1.74
12	Area 4	18.0633	507.562	60.9074	40.605	45.6806	55.8318	131.966	116.739	101.512	116.739	106.588	126.89	116.739	116.739	96.4368	106.588	76.1343	116.739	71.0587	147.193	116.739	106.588	0.96	1.36	1.24	1.36	0.88	1.49	1.21	1.42	1.43	0.97	1.36	1.29	1.25	1.32	1.32	0.4	1.74	1.3	1.32	1.77
12	Area 5	18.0367	535.673	101.778	85.7077	91.0645	69.6375	133.918	149.989	149.989	117.848	112.491	112.491	85.7077	117.848	96.4212	85.7077	58.9241	128.562	85.7077	166.059	171.415	128.562	0.95	1.23	1.23	1.34	1.09	1.59	1.39	1.67	1.66	1.06	1.53	1.45	1.53	1.39	1.52	0.62	1.82	1.21	1.37	2.08
12	Area 6	18.0933	548.764	148.166	87.8023	87.8023	76.827	181.092	175.605	120.728	131.703	137.191	104.265	109.753	131.703	109.753	115.24	87.8023	104.265	65.8517	142.679	159.142	87.8023	0.85	1.37	1.38	1.34	0.94	1.42	1.48	1.57	1.61	1.03	1.53	1.36	1.34	1.31	1.54	0.75	2.38	1.63	1.54	2.06
12	Area 7	18.0367	553.393	154.95	110.679	110.679	77.475	154.95	188.154	121.746	149.416	143.882	149.416	132.814	132.814	138.348	132.814	116.213	127.28	77.475	188.154	138.348	110.679	0.85	1.43	1.46	1.5	1.02	1.79	1.67	1.88	1.58	1.13	1.48	1.43	1.39	1.37	1.56	0.93	2.57	1.54	1.62	1.88
12	Area 8	17.7433	547.099	93.0069	87.5359	93.0069	82.0649	169.601	175.072	153.188	147.717	125.833	125.833	93.0069	131.304	109.42	98.4779	136.775	153.188	125.833	153.188	147.717	147.717	1.11	1.47	1.48	1.55	1.08	1.78	1.36	1.66	1.78	1.13	1.6	1.4	1.34	1.64	1.45	0.81	2.44	1.74	1.45	2.02
12	Area 9	18.7633	530.683	106.137	90.2161	68.9888	111.443	148.591	159.205	137.978	132.671	137.978	132.671	127.364	84.9093	127.364	106.137	100.83	84.9093	111.443	153.898	159.205	137.978	1.05	1.54	1.55	1.44	1.17	1.89	1.62	1.79	1.56	1.14	1.5	1.68	1.45	1.58	1.48	1	2.57	1.73	1.89	1.9
12	Area 10	18.3567	501.607	80.2572	80.2572	100.321	75.2411	150.482	155.498	135.434	135.434	120.386	145.466	85.2732	115.37	70.225	90.2893	90.2893	140.45	105.338	145.466	150.482	60.1929	1.18	1.66	1.62	1.75	1.14	1.89	1.63	1.92	1.7	1.03	1.71	1.73	1.87	1.68	1.95	1.06	3.03	1.87	1.8	1.89
12	Area 11	18.4433	465.618	116.404	97.7797	74.4988	55.8741	102.436	172.279	125.717	135.029	111.748	153.654	83.8112	97.7797	74.4988	107.092	93.1235	125.717	74.4988	148.998	135.029	121.061	1.3	1.66	1.93	1.97	1.18	1.87	1.64	1.78	1.98	1	2	1.81	1.95	1.78	1.98	0.97	3.62	1.76	2.06	1.83
12	Area 12	18.3833	427.059	111.035	81.1412	68.3294	64.0588	128.118	119.576	111.035	140.929	115.306	115.306	102.494	76.8706	76.8706	64.0588	93.9529	119.576	85.4117	93.9529	136.659	119.576	0.99	1.58	1.77	1.77	1.17	2	1.94	1.78	1.83	1.12	1.87	2.08	2	1.77	1.88	1.71	3.29	1.98	1.63	1.8
12	Area 13	18.24	415.894	62.3842	45.7484	54.0663	45.7484	87.3378	116.45	66.5431	54.0663	62.3842	91.4968	79.0199	79.0199	70.7021	54.0663	70.7021	58.2252	54.0663	91.4968	112.292	87.3378	0.8	1.06	1.02	1.02	0.73	1.04	1.13	1.08	1.26	0.72	1.16	1.23	1.04	1.15	1.05	0.64	1.21	0.91	0.83	1.2
12	Area 14	18.5	461.809	69.2714	23.0905	36.9447	41.5628	83.1256	129.307	73.8894	96.9799	87.7437	92.3618	55.4171	64.6533	69.2714	64.6533	46.1809	50.799	36.9447	124.688	101.598	78.5075	0.78	1.18	1.07	1.19	0.84	1.17	1.25	1.15	1.24	0.72	1.37	1.22	1.23	1.2	1.26	0.14	1.48	0.87	1.07	1.45
12	Area 15	18.3567	498.001	59.7601	69.7202	59.7601	64.7401	99.6002	139.44	79.6802	94.6202	84.6602	134.46	74.7002	79.6802	59.7601	79.6802	34.8601	79.6802	84.6602	129.48	104.58	84.6602	0.89	1.09	1.14	1.09	0.88	1.38	1.18	1.28	1.33	0.72	1.37	1.42	1.41	1.31	1.31	0.09	1.43	1.13	1.2	1.7
12	Area 16	18.27	533.314	58.6645	47.9982	63.9977	69.3308	106.663	143.995	106.663	95.9965	133.328	127.995	90.6634	85.3302	85.3302	90.6634	74.6639	95.9965	42.6651	149.328	159.994	95.9965	0.97	1.26	1.27	1.25	1.17	1.57	1.39	1.53	1.4	0.91	1.34	1.46	1.35	1.22	1.42	0.46	1.71	1.09	1.05	1.86
12	Area 17	19.17	557.915	100.425	89.2665	78.1081	66.9498	106.004	150.637	133.9	128.321	128.321	133.9	106.004	117.162	122.741	106.004	89.2665	145.058	83.6873	161.795	156.216	128.321	0.85	1.27	1.35	1.43	1.09	1.72	1.32	1.6	1.61	1.04	1.52	1.5	1.34	1.45	1.3	0.73	1.88	1.37	1.39	1.81
12	Area 18	18.782	574.194	91.871	80.3872	91.871	80.3872	137.807	212.452	166.516	143.548	143.548	132.065	126.323	120.581	132.065	137.807	91.871	114.839	114.839	143.548	166.516	80.3872	0.93	1.4	1.42	1.43	1.18	1.6	1.37	1.64	1.78	1.04	1.51	1.33	1.36	1.29	1.48	1.02	2.16	1.66	1.29	2.38
12	Area 19	18.7933	578.83	104.189	98.4011	115.766	104.189	179.437	191.014	138.919	144.708	144.708	167.861	133.131	115.766	127.343	133.131	121.554	185.226	104.189	173.649	173.649	150.496	1.15	1.48	1.41	1.51	1.08	1.8	1.55	1.73	1.74	1.09	1.34	1.45	1.43	1.47	1.59	0.76	2.16	1.55	1.65	2.19
12	Area 20	18.8233	566.458	90.6334	113.292	118.956	79.3042	141.615	198.26	181.267	135.95	141.615	164.273	118.956	113.292	113.292	118.956	124.621	181.267	107.627	152.944	158.608	175.602	1.19	1.44	1.51	1.63	1.2	1.58	1.43	1.75	1.63	0.96	1.63	1.51	1.57	1.52	1.56	0.65	2.59	1.59	1.63	1.87
12	Area 21	18.6467	551.213	82.682	104.73	88.1941	88.1941	137.803	187.412	176.388	110.243	126.779	148.828	110.243	104.73	137.803	104.73	110.243	159.852	93.7062	154.34	176.388	115.755	1.3	1.45	1.52	1.53	1.27	1.55	1.53	2	1.68	1.22	1.75	1.5	1.53	1.58	1.63	1	3.04	1.85	1.7	1.99
12	Area 22	19.0833	525.355	120.832	78.8032	52.5354	57.789	157.606	178.621	141.846	136.592	136.592	152.353	120.832	105.071	94.5638	63.0425	94.5638	147.099	147.099	99.8174	136.592	110.324	1.13	1.71	1.9	1.97	1.26	2.08	2	1.99	1.98	1.09	1.88	1.82	1.82	1.92	1.81	0.9	2.88	2.15	1.98	2.12
12	Area 23	18.9367	487.434	102.361	68.2408	63.3664	77.9894	92.6125	165.728	146.23	112.11	136.482	126.733	112.11	112.11	68.2408	68.2408	82.8638	136.482	73.1151	151.105	146.23	102.361	1.17	1.78	1.99	1.85	1.42	1.94	1.71	1.98	2.01	1.27	2	2.27	2.19	2.24	2.05	0.98	3.4	1.84	2.06	2.32
12	Area 24	19.0567	450.799	94.6677	85.6517	76.6358	76.6358	108.192	135.24	103.684	108.192	121.716	135.24	81.1437	99.1757	67.6198	40.5719	121.716	126.224	112.7	139.748	139.748	99.1757	1.21	1.69	1.75	1.87	1.09	2.16	1.72	1.91	1.96	1.11	2.04	1.93	2.02	2.25	1.81	1.73	3.21	2.1	1.95	2.14
12	Area 25	20.4833	439.888	79.1798	52.7865	39.5899	57.1854	79.1798	96.7753	79.1798	87.9776	92.3764	74.7809	87.9776	74.7809	65.9832	57.1854	65.9832	87.9776	74.7809	96.7753	83.5787	65.9832	0.72	0.99	1.04	0.99	0.87	1.11	0.97	1	1.11	0.73	1.18	1.27	1.18	1.23	0.98	0.64	1.29	0.92	1.04	1.04
12	Area 26	20.3967	480.303	48.0303	24.0151	43.2273	52.8333	100.864	110.47	91.2576	86.4545	105.667	96.0606	72.0455	67.2424	81.6515	81.6515	43.2273	57.6364	57.6364	91.2576	124.879	76.8485	0.94	1.12	1.11	1.2	0.85	1.24	1.11	1.18	1.24	0.85	1.24	1.25	1.25	1.15	1.14	0.28	1.33	1.01	0.93	1.14
12	Area 27	20.3367	517.779	67.3113	56.9557	15.5334	36.2446	98.3781	98.3781	72.4891	72.4891	103.556	134.623	82.8447	88.0225	82.8447	88.0225	77.6669	77.6669	72.4891	119.089	129.445	98.3781	0.93	1.07	1.27	1.29	0.91	1.47	1.37	1.41	1.25	0.78	1.41	1.36	1.22	1.35	1.18	0.19	1.55	1.19	1.19	1.35
12	Area 28	20.3967	556.223	122.369	55.6223	77.8712	61.1846	116.807	127.931	94.5579	127.931	83.4335	155.742	66.7468	133.494	105.682	111.245	100.12	83.4335	55.6223	166.867	177.991	116.807	0.87	1.28	1.18	1.25	1	1.58	1.52	1.45	1.61	0.83	1.59	1.21	1.18	1.41	1.33	0.62	1.42	1.21	1.12	1.78
12	Area 29	20.16	578.756	92.6009	69.4507	69.4507	57.8755	156.264	173.627	121.539	138.901	162.052	127.326	121.539	104.176	104.176	127.326	98.3884	92.6009	63.6631	150.476	173.627	109.964	0.89	1.34	1.33	1.43	1.05	1.84	1.46	1.67	1.38	1.04	1.33	1.38	1.45	1.3	1.53	0.95	1.69	1.44	1.28	2.01
12	Area 30	20.8033	590.087	106.216	106.216	88.513	100.315	177.026	194.729	141.621	141.621	165.224	153.423	112.116	94.4139	76.7113	129.819	94.4139	106.216	112.116	147.522	165.224	147.522	0.91	1.31	1.39	1.4	0.97	1.69	1.54	1.63	1.51	0.96	1.53	1.5	1.69	1.33	1.55	1.31	2.18	1.69	1.38	1.94
12	Area 31	20.6033	595.605	136.989	89.3408	95.2969	101.253	160.813	190.594	154.857	166.769	119.121	148.901	119.121	160.813	148.901	142.945	113.165	136.989	101.253	148.901	196.55	172.726	1.03	1.59	1.43	1.45	1.12	1.77	1.61	1.67	1.78	1.1	1.57	1.43	1.48	1.44	1.55	0.93	2.14	1.62	1.57	2.18
12	Area 32	20.8033	593.408	130.55	112.747	94.9452	106.813	136.484	172.088	166.154	172.088	154.286	160.22	148.352	124.616	112.747	136.484	136.484	130.55	130.55	183.956	195.825	160.22	1.19	1.43	1.54	1.55	1.19	1.84	1.68	1.76	1.89	1.09	1.54	1.56	1.58	1.55	1.56	1.07	2.29	1.71	1.64	2.15
12	Area 33	22.3267	576.968	121.163	103.854	80.7755	75.0058	150.012	173.09	132.703	155.781	155.781	150.012	121.163	80.7755	98.0846	75.0058	115.394	173.09	103.854	167.321	184.63	150.012	1.18	1.56	1.67	1.71	1.17	2.05	1.87	1.75	1.77	0.99	1.66	1.73	1.88	1.98	1.75	1.12	2.8	1.76	1.63	2.06
12	Area 34	22.53	543.251	92.3527	70.6227	54.3251	92.3527	141.245	141.245	108.65	135.813	173.84	141.245	108.65	70.6227	86.9202	81.4877	81.4877	130.38	92.3527	157.543	168.408	124.948	1.24	1.82	1.86	1.71	1.25	2.28	2.09	2.06	1.73	1.11	1.93	1.95	2.07	1.96	2.03	0.93	3.16	2.09	1.75	2.32
12	Area 35	22.7367	501.034	70.1447	65.1344	75.1551	35.0724	120.248	160.331	115.238	145.3	120.248	150.31	85.1758	85.1758	80.1654	80.1654	85.1758	115.238	100.207	85.1758	160.331	105.217	1.48	1.99	1.88	2.11	1.23	2.2	1.95	2.06	1.96	1.06	2.3	2.22	2.1	2	2.06	0.9	3.23	2.63	1.81	2.14
12	Area 36	22.82	464.276	92.8553	64.9987	78.927	88.2125	106.784	157.854	125.355	116.069	125.355	102.141	106.784	92.8553	78.927	74.2842	97.4981	129.997	106.784	116.069	111.426	92.8553	1.36	1.96	1.89	1.73	1.25	1.95	1.61	2.03	2.03	1.11	2.01	2.1	2	1.92	2.06	1.11	3.03	2.23	1.78	2.06
12	Area 37	22.56	443.464	75.3888	44.3464	53.2156	57.6503	84.2581	101.997	75.3888	66.5195	84.2581	79.8235	84.2581	88.6927	53.2156	75.3888	53.2156	53.2156	70.9542	66.5195	93.1274	66.5195	0.8	1.06	1.03	1.03	0.72	1.18	1.01	1.13	1.26	0.8	1.24	1.16	1.14	1.05	1.07	0.82	1.18	0.92	0.94	1.16
12	Area 38	23.14	485.694	77.711	43.7124	58.2833	38.8555	101.996	97.1388	92.2818	77.711	106.853	126.28	63.1402	53.4263	48.5694	67.9971	72.8541	53.4263	43.7124	111.71	116.567	58.2833	0.76	1.13	1.09	1.13	0.68	1.25	1.12	1.33	1.15	0.82	1.37	1.29	1.31	1.18	1.14	0.1	1.1	1.13	0.95	1.16
12	Area 39	23.0233	529.943	100.689	58.2937	52.9943	47.6949	127.186	95.3897	84.7908	100.689	127.186	84.7908	79.4914	68.8926	84.7908	74.192	74.192	79.4914	68.8926	127.186	132.486	63.5931	0.81	1.22	1.16	1.18	0.77	1.49	1.23	1.21	1.32	0.84	1.41	1.45	1.32	1.26	1.11	0.13	1.59	1.19	1.06	1.42
12	Area 40	23.1167	560.442	95.2751	56.0442	67.253	78.4619	117.693	134.506	106.484	106.484	151.319	145.715	106.484	89.6707	56.0442	78.4619	61.6486	78.4619	112.088	128.902	168.133	128.902	0.86	1.33	1.18	1.19	0.9	1.39	1.38	1.44	1.37	1.03	1.33	1.5	1.45	1.33	1.49	0.4	1.48	1.4	1.16	1.38
12	Area 41	24.4367	581.349	87.2023	75.5753	87.2023	81.3888	162.778	168.591	98.8293	110.456	151.151	156.964	116.27	110.456	127.897	104.643	110.456	191.845	81.3888	151.151	156.964	122.083	1.08	1.38	1.32	1.3	1.06	1.57	1.45	1.64	1.54	1.02	1.46	1.54	1.31	1.43	1.52	0.65	2.06	1.49	1.47	1.89
12	Area 42	24.8533	599.487	137.882	119.897	107.908	95.9179	173.851	155.867	143.877	119.897	179.846	167.856	125.892	119.897	77.9333	113.903	143.877	149.872	89.9231	197.831	149.872	143.877	0.93	1.28	1.37	1.4	1.03	1.65	1.5	1.66	1.53	1.05	1.3	1.55	1.56	1.46	1.41	0.73	2.07	1.55	1.47	1.91
12	Area 43	25.15	604.007	181.202	96.6412	126.842	84.561	144.962	175.162	144.962	151.002	144.962	138.922	144.962	108.721	138.922	132.882	108.721	169.122	108.721	193.282	193.282	114.761	1.05	1.56	1.42	1.56	1.23	1.83	1.58	1.69	1.7	0.96	1.57	1.54	1.37	1.48	1.7	1.12	2.27	1.74	1.61	2.33
12	Area 44	25.15	605.069	121.014	127.065	90.7604	102.862	193.622	163.369	145.217	157.318	151.267	151.267	114.963	133.115	127.065	114.963	145.217	187.571	108.912	193.622	175.47	163.369	1.12	1.55	1.61	1.59	1.13	1.92	1.6	1.71	1.85	1.17	1.58	1.46	1.57	1.61	1.56	0.76	2.32	1.65	1.62	2.19
12	Area 45	24.9433	591.315	106.437	82.7841	112.35	94.6104	165.568	201.047	159.655	147.829	153.742	112.35	130.089	112.35	106.437	106.437	124.176	124.176	130.089	189.221	212.873	153.742	1.17	1.62	1.49	1.52	1.28	1.89	1.6	1.86	1.84	1.27	1.65	1.69	1.63	1.65	1.69	1.08	2.54	1.61	1.33	1.89
12	Area 46	25.51	558.167	94.8883	44.6533	94.8883	106.052	161.868	173.032	161.868	150.705	150.705	128.378	128.378	94.8883	72.5617	83.725	83.725	161.868	106.052	94.8883	184.195	111.633	1.3	1.96	1.78	1.77	1.14	2.25	1.73	1.94	1.97	1.13	1.78	1.96	1.87	2.03	1.92	0.8	2.93	2.07	1.66	2.23
12	Area 47	25.45	517.683	82.8293	93.183	72.4757	67.2988	139.775	165.659	119.067	119.067	103.537	155.305	113.89	93.183	88.0062	67.2988	88.0062	124.244	119.067	119.067	155.305	103.537	1.27	1.84	1.95	1.96	1.21	2.29	2.09	2.21	2.17	1.29	2.02	2.1	2.08	2.05	2	0.92	3.24	2.09	2.08	2.36
12	Area 48	25.48	478.743	52.6617	95.7486	86.1738	71.8115	134.048	162.773	124.473	114.898	129.261	114.898	71.8115	110.111	38.2995	76.5989	110.111	119.686	100.536	138.835	162.773	110.111	1.23	1.72	1.71	1.88	1.21	2.17	1.76	2.24	1.79	1.04	2.22	2.01	2.47	2.05	1.9	1.78	3.12	2.16	1.9	2.18
12	Area 49	26.5833	440.504	88.1008	44.0504	35.2403	44.0504	92.5059	105.721	83.6958	74.8857	66.0756	118.936	83.6958	79.2907	66.0756	52.8605	48.4554	66.0756	39.6454	92.5059	114.531	57.2655	0.77	1.09	1.05	1.12	0.74	1.3	1.05	1.11	1.23	0.75	1.13	1.27	1.19	1.2	1.11	0.89	1.3	0.83	0.79	1.28
12	Area 50	26.89	482.221	86.7999	38.5777	33.7555	53.0444	91.6221	139.844	106.089	67.511	91.6221	101.266	81.9776	67.511	67.511	24.1111	57.8666	86.7999	57.8666	96.4443	135.022	91.6221	0.77	1.09	1.13	1.09	0.72	1.15	1.05	1.15	1.17	0.82	1.27	1.44	1.28	1.53	1.14	0.21	1.32	1.09	0.98	1.05
12	Area 51	27.0633	526.097	84.1756	63.1317	47.3488	68.3926	136.785	142.046	121.002	115.741	94.6975	94.6975	52.6097	94.6975	89.4365	52.6097	78.9146	73.6536	68.3926	142.046	163.09	78.9146	0.81	1.12	1.11	1.2	0.71	1.27	1.09	1.09	1.44	0.96	1.5	1.42	1.22	1.37	1.13	0.17	1.52	1.1	0.88	1.44
12	Area 52	27	562.26	84.339	89.9616	61.8486	89.9616	95.5841	134.942	89.9616	112.452	106.829	140.565	89.9616	73.0938	67.4712	84.339	95.5841	134.942	67.4712	185.546	157.433	89.9616	1.04	1.18	1.23	1.14	0.96	1.56	1.45	1.41	1.49	0.89	1.38	1.51	1.35	1.32	1.24	0.35	1.88	1.12	1.4	1.46
12	Area 53	26.9433	591.855	100.615	82.8597	82.8597	82.8597	153.882	153.882	124.29	136.127	159.801	136.127	118.371	112.452	106.534	100.615	94.6968	136.127	106.534	153.882	201.231	142.045	1.19	1.38	1.38	1.32	1.09	1.77	1.39	1.46	1.46	1.07	1.43	1.48	1.39	1.46	1.39	0.59	2.04	1.63	1.06	1.67
12	Area 54	27.55	607.84	121.568	66.8624	109.411	85.0976	182.352	182.352	133.725	188.43	145.882	115.49	115.49	115.49	133.725	121.568	103.333	127.646	121.568	158.038	158.038	103.333	0.96	1.52	1.25	1.42	1.01	1.72	1.48	1.4	1.63	1.12	1.66	1.43	1.28	1.38	1.51	1.16	2.08	1.6	1.59	1.96
12	Area 55	27.43	622.962	149.511	93.4442	118.363	80.985	205.577	186.888	130.822	155.74	149.511	180.659	149.511	161.97	137.052	155.74	155.74	193.118	105.903	193.118	174.429	174.429	0.91	1.49	1.35	1.6	1.19	1.79	1.71	1.62	1.62	1.01	1.39	1.42	1.42	1.32	1.44	0.96	2.4	1.62	1.61	2.09
12	Area 56	27.55	614.405	141.313	104.449	98.3048	104.449	159.745	159.745	165.889	153.601	153.601	153.601	129.025	135.169	116.737	147.457	135.169	141.313	147.457	215.042	190.466	172.033	1.03	1.37	1.5	1.49	1.14	2.02	1.69	1.63	1.86	1.03	1.36	1.59	1.59	1.49	1.56	0.99	2.14	1.59	1.53	2.04
12	Area 57	28.6133	595.853	125.129	83.4194	95.3365	83.4194	143.005	202.59	154.922	160.88	184.714	184.714	107.254	137.046	131.088	95.3365	160.88	143.005	113.212	178.756	113.212	148.963	1.21	1.72	1.48	1.66	1.27	2.01	1.79	1.86	1.49	1.01	1.63	1.69	1.59	1.7	1.49	1.02	2.73	1.76	1.77	2.19
12	Area 58	29.22	564.611	112.922	67.7533	67.7533	73.3994	169.383	175.029	152.445	112.922	152.445	141.153	124.214	73.3994	73.3994	112.922	112.922	129.861	107.276	141.153	135.507	141.153	1.14	1.74	1.74	1.76	1.22	1.97	1.79	2.04	1.92	1.18	1.82	2.17	1.99	1.87	1.79	0.87	3.24	2.11	1.91	2.11
12	Area 59	29.25	521.363	99.0589	88.6316	88.6316	99.0589	145.982	182.477	119.913	109.486	130.341	125.127	62.5635	99.0589	62.5635	88.6316	119.913	135.554	135.554	161.622	156.409	93.8453	1.2	1.92	1.87	1.74	1.21	2.11	2.05	2.17	1.97	1.14	2.27	2.13	2.23	2	1.75	1.14	3.1	2.03	1.76	2.34
12	Area 60	29.3767	484.876	53.3364	111.522	87.2778	87.2778	121.219	164.858	116.37	130.917	87.2778	130.917	96.9753	106.673	111.522	87.2778	111.522	126.068	106.673	130.917	164.858	126.068	1.19	1.62	1.82	1.78	1.3	1.91	1.67	2.01	2.15	1.11	2.08	2.14	1.93	1.85	1.8	1.75	2.98	1.94	1.68	2.36
12	Area 61	29.13	448.197	62.7475	35.8557	35.8557	49.3016	98.6033	94.1213	76.1934	85.1574	103.085	112.049	94.1213	76.1934	62.7475	71.7115	44.8197	67.2295	67.2295	80.6754	107.567	80.6754	0.69	1.07	1.06	1	0.59	1.16	0.97	0.99	1.06	0.74	1.18	1.21	1.13	1.14	1.12	0.85	1.09	1.13	0.76	1.31
12	Area 62	29.7733	494.097	93.8785	34.5868	54.3507	64.2326	59.2917	123.524	74.1146	64.2326	98.8195	113.642	83.9965	83.9965	69.1736	69.1736	54.3507	69.1736	79.0556	133.406	133.406	64.2326	0.81	1.14	1.11	1.09	0.84	1.16	1.16	1.21	1.26	0.69	1.26	1.44	1.16	1.2	1.08	0.26	1.21	0.88	0.84	1.08
12	Area 63	29.5433	537.599	118.272	64.5119	48.3839	75.2639	102.144	150.528	86.0159	102.144	107.52	139.776	96.7678	80.6399	91.3919	91.3919	86.0159	59.1359	69.8879	134.4	150.528	134.4	0.77	1.19	1.21	1.18	0.83	1.24	1.2	1.24	1.3	0.82	1.35	1.4	1.19	1.16	1.11	0.39	1.54	1.23	1.07	1.52
12	Area 64	29.6233	575.216	115.043	51.7694	86.2824	69.0259	120.795	166.813	143.804	138.052	126.547	155.308	109.291	109.291	80.5302	120.795	115.043	80.5302	86.2824	126.547	189.821	132.3	0.76	1.32	1.09	1.27	0.98	1.45	1.05	1.31	1.4	0.88	1.3	1.4	1.46	1.25	1.15	0.51	1.78	1.32	1.13	1.67
12	Area 65	30.93	601.059	108.191	108.191	102.18	84.1482	150.265	192.339	132.233	108.191	114.201	156.275	126.222	150.265	132.233	120.212	114.201	96.1694	120.212	186.328	174.307	120.212	0.84	1.24	1.3	1.28	1.06	1.52	1.41	1.51	1.68	0.92	1.41	1.28	1.34	1.29	1.43	0.79	1.99	1.4	1.28	1.75
12	Area 66	31.8333	622.909	80.9782	105.895	143.269	80.9782	168.185	193.102	143.269	130.811	143.269	155.727	155.727	149.498	130.811	137.04	118.353	155.727	93.4364	180.644	186.873	161.956	1.12	1.39	1.23	1.47	0.94	1.59	1.64	1.69	1.7	0.92	1.4	1.43	1.41	1.35	1.46	0.85	2.38	1.61	1.45	2.08
12	Area 67	31.9267	624.221	137.329	112.36	93.6331	93.6331	156.055	193.508	187.266	174.782	143.571	149.813	131.086	143.571	124.844	156.055	137.329	193.508	106.118	168.54	193.508	168.54	1.09	1.42	1.47	1.46	1.1	1.82	1.39	1.9	1.84	0.81	1.51	1.57	1.38	1.47	1.35	0.74	2.38	1.85	1.36	2.05
12	Area 68	32.1133	616.499	129.465	92.4748	123.3	129.465	147.96	191.115	141.795	166.455	154.125	197.28	166.455	123.3	154.125	135.63	110.97	135.63	129.465	178.785	178.785	184.95	1.13	1.56	1.37	1.41	1.23	1.83	1.64	1.73	1.7	0.78	1.35	1.52	1.44	1.51	1.59	1.22	2.4	1.8	1.4	1.9
12	Area 69	31.8333	594.323	106.978	83.2053	95.0917	124.808	160.467	219.9	160.467	160.467	202.07	160.467	130.751	142.638	112.921	160.467	130.751	130.751	112.921	154.524	219.9	148.581	1.17	1.74	1.69	1.46	1.26	1.8	1.47	1.86	1.47	0.9	1.46	1.55	1.52	1.48	1.56	0.88	2.73	2.11	1.43	2.25
12	Area 70	32.4333	566.486	96.3026	84.9729	73.6432	79.308	141.621	192.605	118.962	152.951	198.27	164.281	124.627	107.632	113.297	56.6486	90.6377	141.621	124.627	152.951	175.611	169.946	1.19	1.75	1.73	1.87	1.17	1.92	1.76	2.06	1.63	1.09	1.94	1.96	1.97	2.08	1.67	0.95	3	2.14	1.83	2.4
12	Area 71	32.34	526.797	84.2875	73.7516	68.4836	42.1438	142.235	163.307	142.235	105.359	147.503	152.771	84.2875	100.091	63.2156	100.091	131.699	147.503	110.627	158.039	147.503	179.111	1.36	2.04	1.86	2.11	1.32	1.98	1.7	2.29	1.98	0.99	2.32	2.02	2.15	2.09	1.84	1.18	3.2	1.92	1.79	2.03
12	Area 72	32.1467	485.32	101.917	87.3576	87.3576	97.064	121.33	189.275	150.449	155.302	131.036	126.183	116.477	111.624	97.064	87.3576	121.33	145.596	126.183	169.862	121.33	111.624	1.25	1.79	1.92	1.75	1.16	1.76	1.73	2.03	2	1.09	2.15	2.11	2.15	1.94	1.75	1.63	3.03	1.87	1.89	2.21
12	Area 73	32.6567	453.045	63.4263	49.8349	63.4263	54.3654	77.0177	117.792	81.5481	99.6699	117.792	126.853	67.9567	90.609	63.4263	77.0177	72.4872	63.4263	49.8349	117.792	131.383	77.0177	0.77	1.05	1	1.09	0.83	1.07	1.02	1.06	0.99	0.67	1.28	1.09	1.19	1.16	1.01	0.86	1.2	0.84	0.74	1.3
12	Area 74	33.4933	498.484	79.7574	49.8484	74.7726	59.818	99.6967	114.651	104.682	69.7877	94.7119	109.666	79.7574	69.7877	54.8332	74.7726	64.8029	69.7877	59.818	104.682	144.56	109.666	0.83	1.11	1.07	1.06	0.6	1.27	1.05	1.21	1.31	0.78	1.25	1.32	1.3	1.3	1.05	0.74	1.22	1.05	0.92	1.49
12	Area 75	33.88	546.628	87.4604	49.1965	54.6628	60.129	136.657	153.056	136.657	98.393	81.9942	142.123	109.326	109.326	92.9267	87.4604	87.4604	87.4604	87.4604	114.792	136.657	125.724	0.8	1.18	1.22	1.1	0.74	1.32	1.07	1.24	1.37	0.75	1.3	1.22	1.26	1.27	1.11	0.25	1.39	1.19	1.04	1.54
12	Area 76	33.9133	582.51	99.0267	52.4259	93.2016	81.5514	163.103	157.278	104.852	110.677	133.977	128.152	122.327	81.5514	122.327	87.3765	104.852	128.152	93.2016	151.453	157.278	128.152	0.85	1.32	1.17	1.14	0.78	1.41	1.21	1.34	1.33	0.93	1.4	1.46	1.17	1.3	1.22	0.33	1.57	1.1	1.27	1.72
12	Area 77	33.7167	604.116	90.6174	60.4116	120.823	72.4939	132.905	193.317	144.988	126.864	126.864	163.111	132.905	132.905	138.947	102.7	108.741	144.988	72.4939	144.988	132.905	138.947	0.97	1.33	1.21	1.28	0.85	1.51	1.38	1.63	1.51	1.01	1.32	1.35	1.28	1.35	1.28	0.6	1.91	1.6	1.39	2.05
12	Area 78	34.4	620.323	117.861	124.065	62.0323	55.8291	155.081	192.3	148.877	130.268	136.471	155.081	124.065	167.487	111.658	136.471	136.471	117.861	111.658	155.081	217.113	148.877	1.01	1.3	1.44	1.51	1.01	1.66	1.38	1.73	1.67	0.93	1.53	1.32	1.38	1.37	1.31	0.9	1.9	1.72	1.39	1.84
12	Area 79	34.1033	627.882	113.019	125.576	100.461	113.019	188.364	226.037	150.692	163.249	144.413	163.249	144.413	144.413	144.413	138.134	125.576	169.528	125.576	207.201	200.922	182.086	1.13	1.4	1.47	1.42	1.02	1.5	1.61	1.57	1.65	0.81	1.62	1.35	1.38	1.44	1.49	0.63	2.25	1.51	1.31	1.8
12	Area 80	34.27	622.022	155.505	105.744	99.5235	93.3033	161.726	223.928	136.845	136.845	180.386	167.946	149.285	161.726	155.505	143.065	143.065	136.845	99.5235	180.386	230.148	155.505	1.09	1.48	1.58	1.44	1.29	1.54	1.69	1.76	1.37	0.91	1.59	1.27	1.35	1.36	1.39	0.96	2.33	1.38	1.3	2.06
12	Area 81	33.7167	604.222	90.6333	96.6756	102.718	102.718	169.182	211.478	138.971	145.013	120.844	187.309	163.14	157.098	163.14	72.5067	163.14	175.224	90.6333	199.393	235.647	175.224	1.09	1.57	1.56	1.5	1.03	1.78	1.56	1.95	1.76	0.81	1.43	1.44	1.34	1.64	1.38	0.85	2.58	1.58	1.29	2.1
12	Area 82	34.4967	574.02	97.5834	97.5834	74.6226	86.103	154.985	177.946	149.245	149.245	149.245	149.245	132.025	114.804	97.5834	86.103	103.324	143.505	120.544	183.686	229.608	183.686	1.21	1.67	1.75	1.63	1.1	1.96	1.6	1.83	1.79	1.04	1.72	1.77	2	1.92	1.7	0.92	2.88	1.86	1.38	2.05
12	Area 83	34.99	536.163	96.5094	53.6163	69.7012	85.7861	166.211	198.38	117.956	134.041	166.211	112.594	112.594	123.318	112.594	101.871	134.041	155.487	128.679	128.679	150.126	123.318	1.24	2.02	1.89	1.75	0.98	1.67	1.63	1.95	1.67	1.14	1.93	1.98	2.09	1.82	1.92	1.28	3.17	2.32	1.82	2.03
12	Area 84	35.4167	495.545	109.02	74.3317	69.3763	104.064	148.663	153.619	113.975	123.886	123.886	173.441	84.2426	109.02	99.109	104.064	94.1535	168.485	118.931	133.797	153.619	143.708	0.98	1.83	1.73	1.66	0.97	1.8	1.57	1.87	1.78	0.84	2.35	1.97	1.84	1.85	1.8	1.79	2.78	1.76	1.65	1.7
12	Area 85	34.89	457.154	91.4307	50.2869	50.2869	54.8584	118.86	123.431	86.8592	82.2876	109.717	128.003	86.8592	96.0023	91.4307	73.1446	77.7161	73.1446	54.8584	105.145	86.8592	105.145	0.7	0.97	1.07	1.03	0.61	1.1	0.86	1.06	1.01	0.52	1.14	1.11	1.09	1.15	1.07	1.17	1.3	0.97	0.85	1.3
12	Area 86	35.3833	500.999	70.1399	50.0999	65.1299	55.1099	95.1898	145.29	115.23	105.21	105.21	150.3		100.2	95.1898		105.21		75.1499	115.23		105.21	0.77	1.16	1.01	1.11	0.84	1.2	0.98	1.1	1.16	0.63	--	1.08	1.04	--	0.91	--	1.21	1.01	--	1.47
12	Area 87	35.15	551.647	110.329	66.1976	60.6811	66.1976	148.945	165.494	104.813	115.846	137.912	132.395	66.1976	154.461	115.846	99.2964	88.2635	88.2635	60.6811	126.879	137.912	143.428	0.84	1.15	1.14	1.2	0.66	1.31	1.14	1.19	1.25	0.73	1.17	1.15	1.26	1.12	1.11	0.56	1.68	1.14	1.03	1.42
12	Area 88	35.4167	583.543	99.2022	64.1897	81.6959	99.2022	140.05	180.898	140.05	122.544	151.721	175.063		110.873	116.709		122.544		99.2022	169.227		122.544	0.85	1.34	1.12	1.2	0.92	1.25	1.18	1.31	1.16	0.7	--	1.29	1.23	--	1.11	--	1.6	1.09	--	1.96
12	Area 89	34.3767	611.101	152.775	109.998	85.5542	103.887	134.442	171.108	146.664	103.887	140.553	146.664	116.109	140.553	116.109	122.22	128.331	116.109	140.553	152.775	146.664	164.997	0.77	1.19	1.22	1.25	1.09	1.4	1.25	1.6	1.39	0.73	1.36	1.27	1.35	1.36	1.2	0.58	1.79	1.47	1.28	1.79
12	Area 90	34.6933	629.464	144.777	132.188	113.304	113.304	195.134	220.313	157.366	188.839	151.071	157.366		176.25	138.482		169.955		125.893	195.134		214.018	0.92	1.24	1.3	1.29	0.89	1.29	1.4	1.45	1.47	0.86	--	1.23	1.39	--	1.23	--	1.93	1.41	--	1.84
12	Area 91	35.0533	629.62	119.628	151.109	138.516	119.628	239.256	232.96	195.182	176.294	144.813	188.886		107.035	169.998		176.294		132.22	214.071		176.294	0.77	1.31	1.26	1.35	0.76	1.56	1.23	1.67	1.48	0.92	--	1.39	1.32	--	1.17	--	2.17	1.53	--	2.23
12	Area 92	35.35	619.349	130.063	148.644	148.644	117.676	191.998	185.805	154.837	154.837	216.772	130.063	173.418	142.45	148.644	123.87	123.87	154.837	142.45	222.966	247.74	179.611	0.85	1.29	1.33	1.4	1.08	1.53	1.53	1.64	1.32	0.98	1.23	1.49	1.41	1.47	1.57	0.77	2.17	1.42	0.94	1.84
12	Area 93	35.0533	603.917	150.979	102.666	96.6267	132.862	181.175	199.293	144.94	181.175	157.018	163.058		132.862	126.823		157.018		132.862	163.058		223.449	0.85	1.54	1.57	1.31	0.96	1.58	1.52	1.66	1.6	0.86	--	1.41	1.44	--	1.48	--	2.38	1.69	--	1.89
12	Area 94	35.65	576.584	155.678	80.7217	92.2534	69.19	178.741	207.57	155.678	155.678	196.038	132.614	98.0192	98.0192	92.2534	109.551	115.317	196.038	121.083	190.273	190.273	126.848	1.02	1.67	1.64	1.71	0.96	1.62	1.61	1.76	1.32	0.86	1.77	1.58	1.85	1.5	1.6	1.12	2.76	1.59	1.5	1.71
12	Area 95	35.65	539.226	70.0993	107.845	59.3148	75.4916	177.944	204.906	129.414	134.806	177.944	113.237		80.8838	124.022		75.4916		97.0606	172.552		156.375	1.21	1.62	1.86	1.9	1.1	1.61	1.5	1.86	1.5	1.12	--	1.88	1.73	--	2.15	--	2.84	1.9	--	2.33
12	Area 96	35.65	499.887	99.9774	119.973	84.9808	99.9774	144.967	194.956	119.973	124.972	134.969	144.967	114.974	84.9808	144.967	134.969	64.9853	174.96	74.9831	109.975	169.962	124.972	1.07	1.62	1.69	1.57	1.14	1.61	1.63	2.03	1.66	0.81	1.79	1.7	1.76	1.49	2.13	2.3	2.98	2.05	1.38	2
13	Area 1	18.5	485.594	97.1188	38.8475	38.8475	58.2713	106.831	121.398					77.695	87.4069	58.2713	53.4153	58.2713	53.4153	43.7034	106.831	87.4069	58.2713	0.72	1.09	1.15	1.07	0.78	1.2	1.16	1.26	1.2	0.75	1.36	1.2	1.27	1.3	1.26	1.01	1.3	1.02	1.12	1.5
13	Area 2	18.18	531.683	69.1187	42.5346	21.2673	58.4851	101.02	116.97					74.4356	95.7029	69.1187	85.0692	90.386	79.7524	58.4851	127.604	122.287	85.0692	0.83	1.32	1.17	1.17	0.88	1.4	1.18	1.34	1.29	0.67	1.41	1.37	1.35	1.28	1.14	0.61	1.54	1.16	1.04	1.74
13	Area 3	18.1233	579.57	121.71	52.1613	69.5484	75.3441	139.097	139.097					81.1398	121.71	81.1398	98.5269	98.5269	40.5699	46.3656	168.075	121.71	63.7527	0.88	1.29	1.22	1.22	0.83	1.4	1.17	1.46	1.29	0.63	1.57	1.38	1.33	1.45	1.25	0.47	1.34	1	1.24	1.96
13	Area 4	18.0633	620.594	86.8832	86.8832	86.8832	62.0594	130.325	148.943					86.8832	155.148	105.501	117.913	80.6772	99.295	80.6772	142.737	148.943	99.295	1.01	1.32	1.2	1.41	0.96	1.69	1.31	1.52	1.39	0.93	1.56	1.33	1.35	1.3	1.42	0.52	1.86	1.42	1.43	1.93
13	Area 5	18.0367	654.966	144.092	85.1456	104.795	65.4966	170.291	209.589					111.344	117.894	111.344	78.5959	130.993	196.49	98.2449	183.39	183.39	137.543	0.87	1.39	1.36	1.48	1.12	1.62	1.58	1.64	1.64	1.02	1.66	1.53	1.58	1.64	1.49	0.6	2.09	1.38	1.55	2.12
13	Area 6	18.0933	670.972	140.904	100.646	73.8069	120.775	154.323	154.323					154.323	114.065	140.904	80.5166	154.323	147.614	93.936	134.194	201.292	120.775	0.95	1.49	1.54	1.36	1.17	1.73	1.6	1.54	1.62	1	1.62	1.85	1.51	1.82	1.61	0.76	2.48	1.67	1.72	2.05
13	Area 7	18.0367	676.631	142.093	101.495	87.9621	67.6631	148.859	216.522					135.326	135.326	121.794	148.859	162.392	155.625	128.56	175.924	216.522	121.794	1.09	1.57	1.67	1.74	1.25	1.83	1.71	1.98	1.44	1.13	1.74	1.62	1.64	1.59	1.61	1.03	2.48	1.72	1.4	1.99
13	Area 8	17.7433	668.936	153.855	107.03	73.583	113.719	133.787	207.37					127.098	133.787	153.855	160.545	133.787	147.166	133.787	153.855	193.991	140.477	1	1.56	1.73	1.62	1.33	1.85	1.54	1.54	1.78	1.18	1.72	1.63	1.52	1.55	1.8	1.02	2.79	1.9	1.52	2.31
13	Area 9	18.7633	648.864	84.3524	103.818	90.841	77.8637	142.75	181.682					175.193	123.284	90.841	97.3296	149.239	71.3751	103.818	214.125	155.727	149.239	1.31	1.72	1.74	1.77	1.32	1.93	1.64	1.76	1.62	1.11	1.68	1.74	1.88	1.8	1.71	1.2	2.87	1.81	1.81	2.1
13	Area 10	18.3567	613.313	122.663	85.8639	55.1982	91.997	141.062	171.728					110.396	122.663	85.8639	110.396	116.53	134.929	141.062	128.796	208.527	73.5976	1.2	1.65	1.75	1.76	1.17	1.92	1.7	1.9	1.72	1.06	1.83	1.89	2	1.75	2.02	1.22	3.04	2.29	1.8	1.91
13	Area 11	18.4433	569.309	74.0102	62.624	85.3963	68.3171	102.476	193.565					102.476	91.0894	96.7825	45.5447	79.7032	108.169	130.941	193.565	159.406	85.3963	1.57	1.92	1.98	1.92	1.35	1.99	1.65	2.02	1.93	0.98	1.85	2.05	1.9	2.1	2.16	1.04	3.18	1.82	1.98	2.01
13	Area 12	18.3833	522.163	78.3245	46.9947	73.1028	93.9894	125.319	172.314					120.097	120.097	78.3245	114.876	114.876	140.984	78.3245	172.314	146.206	125.319	1.14	1.82	1.93	1.7	1.26	1.98	2.1	2.09	1.85	1.11	1.95	2.02	2.06	1.76	1.85	1.86	3.16	1.91	1.73	1.91
13	Area 13	18.24	508.513	81.362	55.9364	45.7661	50.8513	76.2769	106.788					91.5323	81.362	96.6174	81.362	40.681	55.9364	50.8513	96.6174	147.469	71.1918	0.8	1.12	1.15	1.1	0.82	1.25	1.1	1.18	1.25	0.68	1.24	1.24	1.13	1.24	1.26	0.7	1.4	1	0.76	1.49
13	Area 14	18.5	564.652	50.8187	50.8187	28.2326	56.4652	107.284	135.517					62.1117	84.6978	84.6978	84.6978	56.4652	39.5256	73.4048	146.81	112.93	67.7583	0.91	1.24	1.29	1.24	0.84	1.25	1.22	1.22	1.3	0.65	1.5	1.26	1.27	1.31	1.3	0.22	1.49	0.93	1.12	1.51
13	Area 15	18.3567	608.904	85.2466	48.7123	42.6233	48.7123	85.2466	115.692					60.8904	66.9794	85.2466	24.3562	73.0685	91.3356	60.8904	133.959	182.671	79.1575	0.88	1.24	1.31	1.28	0.95	1.49	1.29	1.24	1.32	0.86	1.5	1.53	1.43	1.53	1.27	0.11	1.69	1.37	1.02	1.76
13	Area 16	18.27	652.081	104.333	78.2497	65.2081	58.6873	136.937	130.416					130.416	97.8121	143.458	104.333	84.7705	97.8121	58.6873	169.541	208.666	117.375	0.93	1.31	1.38	1.39	1.12	1.7	1.66	1.64	1.54	1	1.4	1.5	1.29	1.36	1.54	0.64	1.79	1.25	1.16	1.85
13	Area 17	19.17	682.161	150.075	88.6809	88.6809	95.5025	88.6809	204.648					122.789	122.789	156.897	95.5025	68.2161	143.254	95.5025	184.183	197.827	109.146	0.98	1.46	1.44	1.46	1.24	1.58	1.31	1.6	1.48	1.2	1.7	1.62	1.52	1.6	1.57	0.83	2.14	1.59	1.48	2.25
13	Area 18	18.782	702.065	119.351	70.2065	133.392	105.31	161.475	210.619					98.2891	140.413	147.434	105.31	126.372	154.454	105.31	161.475	189.557	161.475	0.91	1.59	1.47	1.57	1.22	1.6	1.53	1.7	1.87	0.85	1.79	1.59	1.53	1.59	1.76	1	2.66	1.75	1.4	2.09
13	Area 19	18.7933	707.733	134.469	84.928	113.237	99.0827	169.856	169.856					134.469	127.392	141.547	113.237	134.469	176.933	120.315	176.933	148.624	120.315	1.23	1.66	1.55	1.69	1.14	2.05	1.46	1.79	1.7	1.1	1.63	1.64	1.68	1.8	1.67	0.85	2.41	1.71	1.75	2.31
13	Area 20	18.8233	692.607	200.856	96.9649	96.9649	145.447	166.226	180.078					138.521	166.226	152.373	124.669	152.373	117.743	124.669	180.078	173.152	187.004	1.11	1.65	1.67	1.59	1.14	1.93	1.76	1.71	1.77	1.08	1.71	1.41	1.68	1.69	1.71	0.98	2.84	1.69	1.72	1.95
13	Area 21	18.6467	673.966	128.054	80.8759	101.095	101.095	128.054	202.19					141.533	148.273	114.574	121.314	161.752	202.19	155.012	161.752	134.793	181.971	1.13	1.7	1.73	1.64	1.52	1.82	1.75	1.92	1.68	1.06	1.83	1.44	1.86	1.82	1.74	1.11	2.9	2.1	1.94	1.93
13	Area 22	19.0833	642.349	--	83.5054	77.0819	70.6584	141.317	205.552					77.0819	89.9288	89.9288	109.199	109.199	179.858	167.011	192.705	211.975	128.47	1.27	1.86	1.88	1.9	1.38	2.15	2	2	1.85	1.16	2.25	1.96	1.94	1.83	1.81	0.89	3.03	1.91	1.71	2.18
13	Area 23	18.9367	595.984	125.157	65.5582	53.6385	101.317	148.996	196.675					107.277	95.3574	131.116		83.4377	148.996	113.237	172.835	166.875	83.4377	1.08	2.02	1.97	1.84	1.27	2.06	1.86	1.99	2.07	1.34	2.14	2.34	1.97	2.05	2.04	1.1	3.3	1.99	1.95	2.45
13	Area 24	19.0567	551.19	93.7022	71.6547	77.1666	49.6071	132.286	170.869					99.2141	99.2141	77.1666	104.726	126.774	137.797	82.6784	143.309	170.869	110.238	1.33	1.89	1.92	2.15	1.1	2.1	1.64	1.97	1.89	1.21	2.24	1.96	2.36	2	1.92	1.73	3.52	2.21	1.85	2.17
13	Area 25	20.4833	537.849	86.0559	37.6494	48.4064	53.7849	112.948	112.948					75.2989	59.1634	86.0559	59.1634	69.9204	43.0279	69.9204	118.327	91.4343	102.191	0.78	1.12	1.17	1.09	0.74	1.17	1.04	1.2	1.18	0.75	1.28	1.49	1.16	1.32	1.09	0.89	1.5	1.01	1.11	1.08
13	Area 26	20.3967	587.265	99.835	46.9812	70.4718	35.2359	93.9624	117.453					70.4718	70.4718	105.708	46.9812	64.5991	70.4718	52.8538	88.0897	129.198	117.453	0.94	1.18	1.12	1.34	0.94	1.41	1.26	1.31	1.37	0.83	1.28	1.47	1.26	1.34	1.22	0.36	1.48	1.25	1.16	1.23
13	Area 27	20.3367	633.087	56.9778	69.6396	69.6396	56.9778	107.625	107.625					88.6322	88.6322	75.9704	56.9778	44.3161	88.6322	94.963	126.617	164.603	88.6322	1.06	1.16	1.21	1.34	1.02	1.51	1.29	1.24	1.28	0.83	1.45	1.5	1.38	1.48	1.37	0.27	1.66	1.36	1.18	1.5
13	Area 28	20.3967	680.092	115.616	74.8101	108.815	74.8101	163.222	122.417					108.815	95.2129	88.4119	74.8101	102.014	68.0092	68.0092	122.417	197.227	108.815	0.94	1.3	1.29	1.37	0.98	1.72	1.38	1.51	1.56	0.89	1.58	1.5	1.4	1.55	1.44	0.7	1.53	1.52	1.18	1.91
13	Area 29	20.16	707.642	106.146	63.6878	56.6114	49.535	155.681	176.911					99.0699	106.146	127.376	91.9935	91.9935	141.528	91.9935	162.758	162.758	141.528	1.09	1.48	1.54	1.64	1.23	1.85	1.62	1.77	1.77	1.1	1.59	1.59	1.6	1.5	1.63	0.83	1.81	1.54	1.59	2.06
13	Area 30	20.8033	721.497	129.869	79.3646	93.7946	93.7946	151.514	122.654					101.01	144.299	151.514	137.084	122.654	173.159	129.869	180.374	202.019	144.299	1.11	1.5	1.61	1.54	1.18	2.11	1.68	1.69	1.61	1.02	1.78	1.57	1.71	1.57	1.67	1.15	2.3	1.67	1.5	2.14
13	Area 31	20.6033	728.244	160.214	72.8244	131.084	116.519	101.954	211.191					152.931	131.084	182.061	123.802	109.237	145.649	123.802	225.756	152.931	182.061	1.12	1.69	1.47	1.62	1.46	1.84	1.68	1.89	1.9	1.12	1.79	1.78	1.62	1.79	1.89	1.23	2.4	1.78	1.95	2.24
13	Area 32	20.8033	725.557	130.6	116.089	108.834	108.834	224.923	152.367					137.856	123.345	152.367	94.3224	145.111	195.9	152.367	195.9	166.878	166.878	1.23	1.64	1.69	1.66	1.1	2.15	1.86	1.99	1.73	1.16	1.88	1.73	1.61	2.03	1.69	1.09	2.48	2.09	1.85	2.25
13	Area 33	22.3267	705.457	126.982	84.6548	63.4911	126.982	204.582	232.801					126.982	91.7094	126.982	134.037	105.818	141.091	134.037	141.091	218.692	225.746	1.24	1.72	1.81	1.77	1.14	1.96	1.83	1.73	1.78	1.06	1.9	1.77	1.92	1.82	1.94	1.57	2.92	2.28	1.69	2
13	Area 34	22.53	664.231	79.7078	86.3501	59.7808	86.3501	119.562	205.912					112.919	126.204	92.9924	112.919	92.9924	146.131	126.204	199.269	179.342	152.773	1.5	1.91	1.92	1.86	1.41	2.07	2.1	2.25	2.01	1.21	2.11	2.01	2.21	1.9	1.98	1.02	3.26	2.03	1.79	2.19
13	Area 35	22.7367	612.612	91.8918	73.5135	79.6396	85.7657	171.531	159.279					73.5135	73.5135	159.279	36.7567	110.27	134.775	85.7657	177.658	183.784	91.8918	1.28	2.11	1.93	2.04	1.16	2.15	2	2.11	2.03	1.03	2.45	2.22	1.84	2.34	2.13	0.88	3.35	2.05	1.82	2.16
13	Area 36	22.82	567.669	73.797	68.1203	62.4436	90.827	107.857	193.007					96.5037	79.4737	113.534	96.5037	136.241	147.594	113.534	113.534	153.271	90.827	1.42	2.13	1.94	1.85	1.45	1.85	1.83	2.06	1.95	1.1	2.08	2.23	2.05	2.05	1.96	1.23	3.34	2.12	1.7	2.13
13	Area 37	22.56	542.221	65.0666	59.6443	48.7999	48.7999	108.444	103.022					86.7554	48.7999	86.7554	65.0666	75.911	48.7999	59.6443	130.133	135.555	86.7554	0.85	1.13	1.13	1.17	0.84	1.31	1.02	1.16	1.15	0.76	1.27	1.36	1.15	1.27	1.07	0.94	1.35	0.98	0.92	1.19
13	Area 38	23.14	593.856	118.771	47.5085	59.3856	41.5699	83.1398	89.0784					71.2627	47.5085	100.956	71.2627	71.2627	77.2013	65.3242	136.587	142.525	77.2013	0.75	1.16	1.16	1.22	0.86	1.32	1.12	1.27	1.3	1.08	1.38	1.52	1.21	1.28	1.28	0.17	1.12	1.2	1.02	1.23
13	Area 39	23.0233	647.959	103.673	58.3163	19.4388	32.398	103.673	136.071					51.8367	90.7143	77.7551	71.2755	71.2755	77.7551	77.7551	155.51	123.112	97.1938	0.93	1.29	1.39	1.29	1.01	1.55	1.29	1.36	1.49	0.78	1.6	1.44	1.34	1.44	1.31	0.29	1.76	1.27	1.24	1.41
13	Area 40	23.1167	685.25	123.345	75.3775	75.3775	68.525	123.345	157.608					102.788	109.64	109.64	75.3775	102.788	185.018	75.3775	185.018	178.165	130.198	1.02	1.41	1.3	1.4	0.97	1.49	1.38	1.51	1.62	0.98	1.49	1.61	1.43	1.58	1.49	0.29	1.95	1.42	1.37	1.68
13	Area 41	24.4367	710.813	135.054	92.4056	63.9731	49.7569	170.595	184.811					149.271	127.946	127.946	85.2975	99.5138	170.595	99.5138	149.271	191.919	135.054	1.01	1.47	1.5	1.48	1.06	1.64	1.44	1.52	1.62	0.95	1.62	1.61	1.63	1.71	1.65	0.8	2.17	1.7	1.56	2.22
13	Area 42	24.8533	732.991	161.258	73.299	87.9589	87.9589	183.248	197.907					146.598	131.938	153.928	95.2888	139.268	146.598	124.608	183.248	175.918	153.928	1.21	1.54	1.53	1.57	1.11	1.74	1.57	1.61	1.6	0.95	1.59	1.73	1.51	1.67	1.52	0.84	2.28	1.8	1.59	2.08
13	Area 43	25.15	738.517	132.933	125.548	96.0073	118.163	169.859	199.4					192.015	184.629	192.015	147.703	147.703	125.548	118.163	125.548	177.244	132.933	1.28	1.67	1.67	1.63	1.16	1.93	1.74	1.85	1.75	0.95	1.66	1.58	1.5	1.76	1.79	1.26	2.52	2.25	1.77	2.44
13	Area 44	25.15	739.816	170.158	103.574	59.1853	118.371	155.361	229.343					125.769	162.759	155.361	140.565	140.565	199.75	155.361	214.547	184.954	140.565	1.14	1.7	1.89	1.71	1.34	1.87	1.67	1.81	1.76	1.1	1.69	1.58	1.67	1.83	1.7	1.19	2.5	1.73	1.64	2.57
13	Area 45	24.9433	722.998	130.14	93.9898	108.45	86.7598	180.75	202.44					144.6	130.14	86.7598	122.91	173.52	209.67	79.5298	209.67	159.06	173.52	1.2	1.72	1.59	1.74	1.27	1.98	1.8	1.96	1.97	1.21	1.85	1.88	1.94	1.76	1.79	1.01	3.02	1.74	1.73	2.02
13	Area 46	25.51	682.468	129.669		68.2468	75.0715	177.442	191.091					122.844	116.02	122.844	81.8962	129.669	211.565	136.494	150.143	225.214	129.669	1.23	1.82	1.96	1.97	1.21	2.28	1.81	1.97	1.91	1.04	2.03	1.99	1.9	2.08	1.91	0.73	2.95	2.2	1.75	2.26
13	Area 47	25.45	632.969	82.286	69.6266	88.6157	75.9563	126.594	177.231					82.286	101.275	139.253	101.275	120.264	107.605	94.9454	208.88	164.572	126.594	1.42	2.06	1.87	1.91	1.24	2.18	2.03	2.02	2.3	1.37	2.37	2.06	2.12	2.13	2.02	0.93	3.64	1.85	2.2	2.33
13	Area 48	25.48	585.357	93.6572	81.95	93.6572	87.8036	122.925	199.022					111.218	117.071	81.95	76.0965	117.071	158.046	105.364	181.461	169.754	152.193	1.26	1.9	1.91	1.92	1.35	2.02	1.91	2.12	1.85	1.15	2.2	1.99	2.22	2.27	2	1.69	3.32	2.11	2.08	2.2
13	Area 49	26.5833	538.603	53.8603	43.0882	37.7022	59.2463	91.5624	134.651					80.7904	75.4044	43.0882	80.7904	64.6323	64.6323	75.4044	113.107	134.651	107.721	0.96	1.19	1.15	1.13	0.87	1.35	1.08	1.13	1.18	0.86	1.31	1.41	1.4	1.2	1.18	1.05	1.31	0.92	0.98	1.19
13	Area 50	26.89	589.61	94.3376	70.7532	58.961	47.1688	153.299	129.714					82.5454	58.961	76.6493	82.5454	64.8571	82.5454	76.6493	135.61	141.506	58.961	0.87	1.07	1.12	1.2	0.71	1.35	1.08	1.18	1.17	0.79	1.39	1.52	1.38	1.38	1.24	0.3	1.44	1.13	1.04	1.23
13	Area 51	27.0633	643.257	135.084	51.4606	32.1628	32.1628	135.084	147.949					32.1628	90.056	70.7583	102.921	77.1908	64.3257	70.7583	147.949	154.382	83.6234	0.91	1.3	1.25	1.43	0.85	1.32	1.15	1.22	1.52	0.86	1.63	1.52	1.42	1.37	1.25	0.3	1.72	1.24	0.98	1.44
13	Area 52	27	687.473	96.2462	75.622	82.4967	75.622	137.495	158.119					116.87	109.996	103.121	89.3715	116.87	137.495	82.4967	164.993	185.618	103.121	1.17	1.35	1.28	1.33	0.93	1.46	1.34	1.53	1.47	0.85	1.5	1.55	1.43	1.5	1.28	0.41	1.96	1.49	1.33	1.46
13	Area 53	26.9433	723.659	101.312	86.8391	101.312	79.6025	108.549	180.915					137.495	101.312	115.785	130.259	101.312	144.732	108.549	195.388	173.678	94.0757	1.2	1.52	1.47	1.41	1.29	1.81	1.38	1.59	1.6	1.03	1.53	1.71	1.57	1.56	1.62	0.72	2.36	1.58	1.38	1.96
13	Area 54	27.55	743.204	111.481	66.8884	111.481	118.913	222.961	185.801					170.937	111.481	141.209	163.505	111.481	141.209	126.345	185.801	178.369	111.481	1	1.6	1.46	1.44	1	1.96	1.53	1.69	1.59	1.19	1.66	1.71	1.57	1.44	1.74	1.07	2.43	1.71	1.64	1.97
13	Area 55	27.43	761.693	190.423	114.254	99.0201	99.0201	182.806	205.657					137.105	121.871	129.488	167.572	114.254	205.657	137.105	182.806	220.891	205.657	0.97	1.66	1.48	1.66	1.44	1.88	1.69	1.62	1.61	1.17	1.78	1.65	1.71	1.55	1.7	1.1	2.58	1.86	1.64	2.11
13	Area 56	27.55	751.231	150.246	112.685	112.685	112.685	232.882	247.906					195.32	112.685	142.734	142.734	150.246	240.394	105.172	172.783	225.369	202.832	1.16	1.59	1.61	1.67	1.06	1.9	1.79	1.82	1.87	1.04	1.62	1.82	1.84	1.75	1.69	0.82	2.76	2.17	1.63	2.34
13	Area 57	28.6133	728.547	101.997	72.8547	80.1402	109.282	167.566	240.421					160.28	152.995	152.995	152.995	131.138	109.282	167.566	218.564	218.564	152.995	1.23	1.91	1.65	1.74	1.35	1.81	2	1.93	1.7	1.02	1.63	1.93	1.65	1.72	1.71	1.21	2.91	1.89	1.68	2.32
13	Area 58	29.22	690.348	82.8417	82.8417	62.1313	110.456	103.552	200.201					62.1313	103.552	82.8417	103.552	144.973	110.456	110.456	214.008	207.104	165.683	1.27	1.79	1.88	1.77	1.41	2.05	1.73	1.92	2.17	1.15	2.22	2.18	2.23	2.21	1.81	0.98	3.28	1.99	1.71	2.3
13	Area 59	29.25	637.468	76.4962	76.4962	50.9975	70.1215	191.24	184.866					114.744	95.6202	63.7468	76.4962	121.119	140.243	133.868	184.866	95.6202	140.243	1.37	2.07	2.07	2.01	1.13	2.18	1.81	2.28	2.04	1	2.2	2.3	2.46	2.09	1.98	1.27	3.1	2.26	2.11	2.17
13	Area 60	29.3767	592.857	124.5	106.714	100.786	100.786	112.643	189.714					71.1428	82.9999	106.714	106.714	124.5	166	106.714	177.857	183.786	118.571	1.06	1.82	1.85	1.98	1.4	2.06	1.57	2.13	1.92	1.07	2.31	2.32	2.05	2.11	1.99	1.71	3.06	2.05	1.51	2.4
13	Area 61	29.13	548.008	65.761	65.761	60.2809	43.8407	115.082	137.002					71.2411	93.1614	43.8407	98.6415	71.2411	98.6415	38.3606	115.082	137.002	109.602	0.83	1.16	1.1	1.09	0.68	1.18	1.07	1.09	1.12	0.66	1.35	1.22	1.31	1.23	1.07	0.94	1.4	1.05	0.89	1.41
13	Area 62	29.7733	604.131	90.6196	36.2478	60.4131	72.4957	102.702	144.991					84.5783	90.6196	90.6196	60.4131	78.537	66.4544	72.4957	72.4957	157.074	66.4544	0.99	1.27	1.2	1.17	0.79	1.15	1.12	1.18	1.29	0.71	1.33	1.5	1.24	1.37	1.18	0.34	1.43	1.14	0.86	1.09
13	Area 63	29.5433	657.32	124.891	32.866	39.4392	59.1588	105.171	138.037					105.171	111.744	85.4517	65.732	78.8784	59.1588	59.1588	118.318	131.464	98.5981	0.8	1.38	1.27	1.29	0.91	1.42	1.24	1.29	1.3	0.87	1.52	1.46	1.33	1.37	1.24	0.47	1.78	1.52	1.29	1.86
13	Area 64	29.6233	703.314	98.464	56.2651	56.2651	63.2983	161.762	168.795					112.53	133.63	133.63	63.2983	84.3977	133.63	105.497	196.928	203.961	147.696	0.87	1.36	1.3	1.47	0.98	1.47	1.39	1.58	1.42	0.95	1.45	1.47	1.33	1.55	1.4	0.48	1.91	1.2	1.31	1.73
13	Area 65	30.93	734.912	146.982	73.4912	66.1421	44.0947	132.284	213.125					146.982	117.586	124.935	124.935	95.5386	169.03	110.237	213.125	205.775	169.03	0.91	1.55	1.6	1.53	1.14	1.53	1.51	1.68	1.57	0.97	1.58	1.56	1.5	1.42	1.54	0.73	2.29	1.56	1.52	1.66
13	Area 66	31.8333	761.629	129.477	99.0117	129.477	137.093	220.872	205.64					137.093	144.709	137.093	129.477	121.861	91.3954	91.3954	175.175	190.407	213.256	1.07	1.6	1.45	1.47	1.05	1.8	1.56	1.66	1.85	0.96	1.59	1.6	1.65	1.57	1.67	1.29	2.75	1.77	1.62	1.98
13	Area 67	31.9267	763.232	175.543	114.485	122.117	145.014	167.911	213.705					167.911	137.382	114.485	129.75	145.014	198.44	152.646	198.44	274.764	167.911	1.03	1.53	1.54	1.48	1.05	1.89	1.71	2.01	1.49	0.77	1.63	1.74	1.77	1.7	1.63	0.84	2.4	1.92	1.36	2.27
13	Area 68	32.1133	753.791	150.758	113.069	128.144	90.4549	158.296	188.448					173.372	135.682	173.372	135.682	135.682	188.448	120.606	195.986	203.523	195.986	1.24	1.69	1.57	1.68	1.29	1.93	1.75	1.7	1.71	0.85	1.67	1.69	1.67	1.77	1.68	1.33	2.77	1.88	1.32	2.1
13	Area 69	31.8333	726.677	152.602	130.802	79.9344	109.001	167.136	210.736					138.069	130.802	101.735	101.735	138.069	203.469	130.802	210.736	247.07	130.802	1.1	1.64	1.79	1.7	1.14	2.01	1.6	1.91	1.79	0.87	1.67	1.7	1.87	1.92	1.74	0.82	2.88	1.96	1.6	2.45
13	Area 70	32.4333	692.64	83.1168	34.632	83.1168	96.9696	228.571	173.16					110.822	131.602	124.675	83.1168	166.234	173.16	96.9696	187.013	200.866	193.939	1.37	1.95	1.85	1.82	1.06	2.17	1.67	2.06	2	1.16	2.2	1.97	2.11	2.13	1.67	0.89	3.37	2.1	1.93	2.43
13	Area 71	32.34	644.113	109.499	90.1758	70.8524	64.4113	173.91	206.116					122.381	128.823	135.264	51.529	173.91	122.381	109.499	167.469	173.91	167.469	1.33	1.98	1.96	2.07	1.26	1.99	1.87	2.11	1.88	0.92	2.31	2.12	2.08	2.36	1.77	1.21	3.47	1.98	1.81	2.28
13	Area 72	32.1467	593.399	94.9438	77.1418	142.416	83.0758	148.35	201.756					112.746	112.746	83.0758	83.0758	112.746	148.35	136.482	160.218	154.284	148.35	1.34	1.9	1.71	1.91	1.19	1.99	1.87	2.27	1.72	1.11	2.27	2.1	2.32	2.1	1.84	1.83	3.13	1.95	1.71	2.2
13	Area 73	32.6567	553.936	77.5511	55.3936	55.3936	49.8543	110.787	116.327					55.3936	83.0905	105.248	72.0117	60.933	60.933	55.3936	110.787	138.484	105.248	0.84	1.11	1.12	1.21	0.79	1.13	1.1	1.21	1.21	0.74	1.44	1.24	1.11	1.37	1.21	1.01	1.25	0.96	0.88	1.28
13	Area 74	33.4933	609.494	109.709	85.3292	60.9494	67.0443	115.804	134.089					91.4241	91.4241	79.2342	97.5191	79.2342	67.0443	48.7595	127.994	121.899	97.5191	0.85	1.11	1.19	1.09	0.68	1.28	1.08	1.25	1.25	0.74	1.34	1.21	1.3	1.33	1.06	0.92	1.4	1.16	1.12	1.7
13	Area 75	33.88	668.36	93.5704	73.5196	66.836	66.836	153.723	153.723					113.621	126.988	100.254	113.621	133.672	100.254	66.836	167.09	167.09	160.406	0.82	1.2	1.19	1.23	0.75	1.39	1.22	1.25	1.38	0.7	1.36	1.32	1.32	1.31	1.12	0.38	1.62	1.21	1.13	1.62
13	Area 76	33.9133	712.233	135.324	85.468	85.468	78.3456	121.08	185.181					149.569	156.691	64.101	92.5903	128.202	56.9786	92.5903	142.447	192.303	121.08	0.86	1.31	1.28	1.22	1.01	1.43	1.26	1.3	1.18	0.87	1.56	1.29	1.46	1.48	1.37	0.57	1.84	1.31	1.34	1.96
13	Area 77	33.7167	738.65	51.7055	88.638	125.571	103.411	169.89	221.595					147.73	103.411	169.89	88.638	81.2515	184.663	81.2515	206.822	162.503	177.276	1.13	1.41	1.39	1.32	0.83	1.6	1.49	1.71	1.47	0.85	1.55	1.74	1.42	1.62	1.53	0.62	2.02	1.58	1.54	2.07
13	Area 78	34.4	758.466	144.109	83.4313	121.355	113.77	166.863	204.786					144.109	113.77	174.447	166.863	113.77	159.278	106.185	273.048	227.54	204.786	1.09	1.62	1.39	1.53	1.13	1.71	1.45	1.97	1.74	0.94	1.64	1.61	1.39	1.51	1.6	1.07	2.12	1.56	1.49	1.86
13	Area 79	34.1033	767.708	161.219	115.156	145.865	153.542	199.604	214.958					184.25	145.865	107.479	130.51	153.542	191.927	138.188	207.281	245.667	184.25	1.22	1.58	1.42	1.41	1.07	1.87	1.56	1.8	1.56	0.9	1.68	1.6	1.83	1.84	1.62	0.8	2.49	1.56	1.41	2.11
13	Area 80	34.27	760.544	152.109	83.6598	121.687	114.082	205.347	197.741					152.109	114.082	159.714	159.714	136.898	205.347	98.8707	220.558	228.163	144.503	1.2	1.7	1.64	1.58	1.23	1.84	1.63	1.82	1.56	0.99	1.69	1.61	1.6	1.55	1.58	0.97	2.6	1.61	1.47	2.18
13	Area 81	33.7167	738.78	125.593	66.4902	51.7146	118.205	229.022	229.022					162.532	206.858	155.144	103.429	140.368	184.695	155.144	110.817	169.919	206.858	1.1	1.91	1.89	1.52	0.99	1.77	1.68	1.93	1.79	0.99	1.68	1.54	1.42	1.75	1.58	0.94	2.45	2.1	1.65	2.2
13	Area 82	34.4967	701.852	126.333	112.296	105.278	49.1297	133.352	238.63					154.408	140.37	140.37	126.333	182.482	224.593	133.352	168.445	147.389	147.389	1.24	1.66	1.86	1.86	1.18	1.78	1.7	2.06	1.73	1.03	1.82	1.91	2.05	1.98	1.55	0.77	3.11	1.87	1.96	2.25
13	Area 83	34.99	655.565	98.3347	85.2234	91.7791	85.2234	98.3347	203.225					111.446	111.446	118.002	124.557	118.002	170.447	157.336	163.891	183.558	131.113	1.44	1.95	1.88	1.82	1.34	1.94	1.7	1.94	1.75	1.1	2.06	2.13	2.03	1.99	1.95	1.2	3.01	2.18	1.75	2.32
13	Area 84	35.4167	605.901	54.5311	109.062	84.8261	121.18	127.239	206.006					139.357	96.9441	115.121	96.9441	151.475	151.475	109.062	193.888	157.534	127.239	1.27	1.81	1.79	1.72	0.95	1.76	1.46	1.81	1.81	1.09	2.15	2.06	1.88	1.95	1.62	1.88	3	1.83	1.68	2
13	Area 85	34.89	558.96	95.0232	72.6648	55.896	55.896	128.561	156.509					122.971	89.4336	78.2544	95.0232	78.2544	83.844	95.0232	89.4336	139.74	122.971	0.83	1.01	1.17	1.09	0.71	1.07	1.02	0.99	1.17	0.57	1.16	1.24	1.3	1.15	1.14	1.32	1.32	1.1	0.8	1.36
13	Area 86	35.3833	612.57	91.8855	55.1313	73.5084	85.7598	116.388	128.64						98.0112	91.8855		79.6341		73.5084	165.394		122.514	0.82	1.22	1	1.11	0.93	1.35	1.09	1.21	1.15	0.7	--	1.3	1.21	--	1.15	--	1.35	0.96	--	1.66
13	Area 87	35.15	674.496	107.919	94.4295	60.7047	74.1946	121.409	175.369					114.664	121.409	94.4295	107.919	128.154	107.919	60.7047	155.134	141.644	128.154	0.93	1.17	1.18	1.3	0.87	1.29	1.1	1.17	1.32	0.73	1.26	1.34	1.33	1.2	1.03	0.61	1.83	1.25	1.18	1.57
13	Area 88	35.4167	713.495	135.564	78.4845	85.6194	107.024	121.294	171.239						135.564	121.294		92.7544		135.564	149.834		135.564	0.86	1.42	1.23	1.28	1.05	1.45	1.25	1.28	1.28	0.75	--	1.39	1.38	--	1.35	--	1.78	1.25	--	1.88
13	Area 89	34.3767	747.191	156.91	67.2472	134.494	97.1349	216.685	246.573					97.1349	112.079	149.438	171.854	171.854	149.438	156.91	201.742	179.326	156.91	0.93	1.53	1.24	1.39	0.95	1.42	1.37	1.45	1.42	0.82	1.52	1.5	1.47	1.41	1.28	0.64	1.99	1.59	1.27	1.89
13	Area 90	34.6933	769.644	153.929	115.447	138.536	123.143	184.715	177.018						223.197	130.839		184.715		130.839	261.679		223.197	1.13	1.45	1.42	1.34	0.97	1.67	1.56	1.49	1.58	0.67	--	1.2	1.55	--	1.35	--	2.21	1.41	--	1.98
13	Area 91	35.0533	769.834	92.3801	123.174	146.269	146.269	200.157	246.347						146.269	107.777		153.967		123.174	200.157		153.967	0.93	1.5	1.4	1.44	1.02	1.64	1.44	1.52	1.44	1	--	1.61	1.74	--	1.37	--	2.45	1.68	--	2.31
13	Area 92	35.35	757.275	90.8731	128.737	151.455	143.882	166.601	272.619					189.319	212.037	128.737	113.591	159.028	166.601	121.164	242.328	181.746	174.173	1.03	1.54	1.53	1.44	1.19	1.51	1.66	1.69	1.48	0.72	1.48	1.4	1.66	1.81	1.73	0.95	2.59	1.51	1.45	2.16
13	Area 93	35.0533	738.407	155.065	81.2248	110.761	147.681	177.218	236.29						162.45	110.761		191.986		103.377	214.138		184.602	0.89	1.78	1.59	1.44	1.07	1.61	1.59	1.76	1.63	0.87	--	1.54	1.65	--	1.58	--	2.94	1.64	--	2.29
13	Area 94	35.65	704.987	119.848	119.848	91.6483	112.798	169.197	218.546					133.947	112.798	126.898	162.147	140.997	133.947	148.047	232.646	162.147	105.748	1.22	1.66	1.75	1.7	1.06	1.86	1.56	1.78	1.54	1	1.78	1.87	1.8	1.42	1.8	1.41	2.78	1.8	1.66	2.01
13	Area 95	35.65	659.309	112.083	131.862	72.524	92.3033	178.013	250.537						158.234	98.8963		125.269		118.676	158.234		191.2	1.25	1.74	1.85	1.9	1.29	1.62	1.42	1.79	1.64	1.08	--	1.78	1.96	--	2.01	--	2.89	1.9	--	2.44
13	Area 96	35.65	611.21	103.906	122.242	73.3452	67.2331	140.578	195.587					110.018	79.4573	67.2331	91.6815	79.4573	134.466	97.7936	103.906	195.587	146.69	1.08	1.75	1.97	1.85	1.08	1.62	1.49	1.9	1.69	0.81	1.9	2.05	2.08	1.82	2.23	2.71	3	2.13	1.34	2.13
14	Area 1	18.5	574.038	57.4038	57.4038	28.7019		114.808						97.5864	91.846	51.6634	86.1056	40.1826	34.4423	34.4423	114.808	103.327	51.6634	0.92	1.16	1.24	1.17	0.94	1.37	1.15	1.47	1.3	0.97	1.36	1.41	1.35	1.32	1.4	1.13	1.44	1.23	1.13	1.69
14	Area 2	18.18	628.521	81.7077	31.426	56.5669		138.275						31.426	75.4225	56.5669	81.7077	50.2817	43.9965	56.5669	157.13	113.134	69.1373	0.87	1.39	1.19	1.27	0.78	1.5	1.39	1.44	1.51	0.75	1.81	1.63	1.42	1.45	1.36	0.75	1.73	1.2	1.18	1.92
14	Area 3	18.1233	685.13	95.9183	54.8104	68.5131		95.9183						47.9591	95.9183	82.2157	123.323	75.3644	75.3644	54.8104	123.323	130.175	123.323	1.03	1.36	1.25	1.34	0.95	1.6	1.29	1.51	1.53	0.81	1.86	1.57	1.49	1.43	1.43	0.45	1.48	1.32	1.42	1.86
14	Area 4	18.0633	733.626	117.38	80.6988	51.3538		124.716						95.3714	132.053	88.0351	117.38	102.708	95.3714	66.0263	161.398	161.398	124.716	1.07	1.45	1.42	1.45	1.09	1.73	1.28	1.56	1.57	0.94	1.67	1.55	1.57	1.57	1.51	0.56	2.15	1.57	1.6	1.95
14	Area 5	18.0367	774.258	100.654	77.4258	69.6832		131.624						131.624	116.139	116.139	116.139	108.396	147.109	131.624	216.792	209.05	100.654	1.09	1.49	1.54	1.54	1.19	1.72	1.57	1.82	1.65	1.02	1.83	1.7	1.78	1.72	1.64	0.78	2.06	1.47	1.54	2.55
14	Area 6	18.0933	793.179	150.704	87.2497	118.977		182.431						126.909	126.909	142.772	126.909	126.909	95.1815	79.3179	198.295	182.431	134.84	1.04	1.64	1.52	1.7	1.2	1.85	1.66	1.61	1.81	0.92	1.81	1.78	1.64	1.71	1.74	0.92	2.66	1.67	1.84	2.14
14	Area 7	18.0367	799.87	175.971	103.983	87.9857		207.966						159.974	159.974	111.982	135.978	111.982	135.978	71.9883	167.973	159.974	127.979	1.12	1.68	1.8	1.78	1.04	1.95	1.85	2.05	1.9	1.11	1.86	1.72	1.88	1.85	1.82	1.08	3.15	2.09	1.74	2.07
14	Area 8	17.7433	790.773	158.155	158.155	110.708		229.324						134.431	142.339	142.339	79.0773	158.155	142.339	150.247	205.601	237.232	166.062	1.14	1.67	1.66	1.75	1.21	1.79	1.53	1.73	1.87	1.1	1.9	1.78	1.73	1.95	1.96	1.01	3.05	1.86	1.64	2.28
14	Area 9	18.7633	767.045	176.42	107.386	99.7159		230.114						161.08	153.409	153.409	122.727	99.7159	153.409	107.386	207.102	199.432	145.739	1.12	1.77	1.64	1.89	1.2	2.07	1.72	1.95	1.63	1.2	1.79	1.85	1.87	1.86	2.02	0.94	3.08	2.02	1.91	2.24
14	Area 10	18.3567	725.019	58.0015	87.0023	87.0023		174.005						137.754	152.254	65.2517	116.003	101.503	152.254	108.753	145.004	210.256	108.753	1.42	1.86	1.73	1.92	1.21	1.89	1.83	2.04	1.76	1.07	2.03	1.95	2.18	1.88	2.1	1.23	3.24	2.32	1.76	1.89
14	Area 11	18.4433	673	87.49	60.57	94.22		148.06						114.41	94.22	134.6	107.68	121.14	134.6	148.06	121.14	215.36	87.49	1.6	2.01	2.06	2.01	1.31	2.02	1.72	2.28	1.95	1.09	2.02	2.22	1.93	2.02	2.02	1.14	3.28	2.05	1.97	1.95
14	Area 12	18.3833	617.267	104.935	92.5901	104.935		123.453						129.626	92.5901	86.4174	129.626	117.281	160.49	111.108	129.626	197.526	123.453	1.15	1.78	1.83	1.87	1.34	1.94	2.05	1.98	1.79	1.14	2.01	2.16	2.2	1.84	2.04	1.78	3.28	2.16	1.66	2.01
14	Area 13	18.24	601.131	90.1696	54.1018	60.1131		72.1357						102.192	66.1244	66.1244	84.1583	78.147	60.1131	30.0565	108.204	150.283	114.215	0.91	1.24	1.15	1.25	0.91	1.29	1.21	1.22	1.37	0.83	1.29	1.43	1.25	1.39	1.24	0.88	1.62	1.13	0.98	1.36
14	Area 14	18.5	667.495	100.124	26.6998	53.3996		120.149						53.3996	93.4493	120.149	86.7744	86.7744	113.474	46.7247	140.174	120.149	33.3748	0.91	1.4	1.25	1.34	0.89	1.4	1.26	1.31	1.45	0.75	1.58	1.34	1.29	1.37	1.29	0.23	1.73	1.16	1.26	1.85
14	Area 15	18.3567	719.807	115.169	79.1788	28.7923		100.773						100.773	100.773	79.1788	71.9807	79.1788	79.1788	50.3865	129.565	179.952	35.9903	0.85	1.32	1.44	1.31	0.99	1.59	1.36	1.33	1.46	0.92	1.55	1.61	1.54	1.53	1.45	0.19	1.9	1.58	1.38	2.08
14	Area 16	18.27	770.848	154.17	84.7933	69.3763		131.044						84.7933	146.461	92.5017	100.21	77.0848	161.878	69.3763	177.295	223.546	138.753	0.96	1.35	1.46	1.56	1.2	1.66	1.46	1.73	1.57	0.99	1.66	1.51	1.58	1.56	1.59	0.55	1.95	1.26	1.29	1.92
14	Area 17	19.17	806.407	145.153	112.897	104.833		120.961						145.153	145.153	96.7688	104.833	88.7047	209.666	24.1922	161.281	274.178	153.217	0.94	1.54	1.62	1.61	1.3	1.75	1.73	1.67	1.71	1.27	1.81	1.68	1.73	1.71	1.63	0.75	2.61	1.81	1.44	2.06
14	Area 18	18.782	829.935	141.089	58.0955	91.2929		174.286						157.688	182.586	149.388	165.987	124.49	182.586	149.388	165.987	240.681	157.688	0.95	1.78	1.69	1.59	1.11	1.8	1.62	1.92	1.85	0.89	1.92	1.62	1.77	1.68	1.86	1.03	2.52	1.86	1.4	2.22
14	Area 19	18.7933	836.637	125.496	75.2973	133.862		200.793						175.694	150.595	175.694	133.862	108.763	267.724	100.396	250.991	267.724	133.862	1.38	1.82	1.66	1.79	1.26	2.14	1.68	1.99	1.99	1.05	1.75	1.81	1.77	1.95	1.95	0.86	2.83	1.68	1.88	2.51
14	Area 20	18.8233	818.755	196.501	147.376	73.6879		171.938						155.563	171.938	147.376	131.001	114.626	180.126	122.813	196.501	237.439	171.938	1.16	1.7	1.8	1.92	1.31	1.82	1.87	1.89	1.68	1.07	1.89	1.67	1.76	1.89	1.93	0.87	3.05	1.97	1.79	2.26
14	Area 21	18.6467	796.719	111.541	95.6063	79.6719		175.278						127.475	103.573	151.377	127.475	111.541	183.245	87.6391	239.016	175.278	183.245	1.27	1.63	1.78	1.76	1.42	1.89	2.01	1.93	1.82	1.04	2.15	1.81	1.82	1.8	2.04	1.17	3.34	2.05	2.05	2.13
14	Area 22	19.0833	759.343	113.902	83.5278	75.9343		197.429						136.682	136.682	113.902	83.5278	113.902	235.396	159.462	189.836	205.023	75.9343	1.31	1.91	1.99	1.83	1.2	2.12	2.08	2.07	2.02	1.13	2.12	1.94	2.09	2.24	1.97	0.82	3.22	2.22	1.92	2.41
14	Area 23	18.9367	704.533	119.771	63.408	84.544		98.6347						98.6347	119.771	119.771	105.68	98.6347	204.315	105.68	126.816	183.179	91.5893	1.23	2.1	1.89	1.9	1.42	2.18	2.03	2.05	2.08	1.43	2.29	2.21	2.12	2.33	2.29	0.93	3.29	2.06	1.99	2.41
14	Area 24	19.0567	651.581	91.2213	71.6739	78.1897		136.832						78.1897	78.1897	130.316	71.6739	149.864	169.411	84.7055	136.832	143.348	84.7055	1.42	2.01	2.03	2.09	1.1	2.28	1.71	2.1	1.89	1.09	2.42	2.27	2.16	2.16	1.88	1.79	3.43	2.25	2.07	2.28
14	Area 25	20.4833	635.81	127.162	44.5067	69.9391		114.446						76.2973	57.2229	82.6554	76.2973	89.0135	69.9391	44.5067	108.088	120.804	101.73	0.82	1.24	1.16	1.15	0.89	1.24	1.12	1.21	1.28	0.8	1.41	1.5	1.34	1.34	1.19	0.96	1.71	1.17	1.18	1.13
14	Area 26	20.3967	694.226	76.3649	34.7113	34.7113		76.3649						90.2494	90.2494	111.076	48.5958	83.3072	62.4804	62.4804	118.018	152.73	69.4226	0.94	1.33	1.29	1.43	1.03	1.5	1.47	1.42	1.35	0.93	1.34	1.46	1.39	1.46	1.22	0.45	1.66	1.22	1.2	1.36
14	Area 27	20.3367	748.394	127.227	59.8715	67.3555		97.2913						119.743	134.711	89.8073	44.9037	59.8715	89.8073	74.8394	112.259	209.55	97.2913	0.99	1.31	1.27	1.39	1.12	1.55	1.35	1.49	1.37	0.91	1.54	1.49	1.38	1.68	1.39	0.37	1.86	1.44	1.39	1.67
14	Area 28	20.3967	803.961	144.713	64.3169	72.3565		168.832						88.4357	88.4357	160.792	112.554	72.3565	152.753	16.0792	225.109	160.792	96.4753	0.98	1.49	1.45	1.55	1.03	1.75	1.59	1.59	1.66	0.93	1.83	1.65	1.31	1.67	1.66	0.69	1.8	1.49	1.44	2.09
14	Area 29	20.16	836.529	133.845	83.6529	83.6529		125.479						75.2876	75.2876	117.114	100.383	83.6529	200.767	108.749	225.863	184.036	100.383	0.96	1.54	1.56	1.6	1.39	1.95	1.74	1.92	1.71	1.05	1.79	1.86	1.74	1.67	1.85	0.92	1.92	1.55	1.62	2.17
14	Area 30	20.8033	852.907	179.11	102.349	76.7616		187.639						144.994	187.639	127.936	93.8197	110.878	213.227	127.936	221.756	247.343	153.523	1.09	1.58	1.67	1.63	1.14	2.07	1.79	1.92	1.91	1.05	1.78	1.69	1.87	1.95	1.79	1.06	2.54	1.78	1.5	2.21
14	Area 31	20.6033	860.883	137.741	103.306	94.6972		137.741						163.568	154.959	137.741	120.524	103.306		146.35	258.265	223.83	189.394	1.22	1.78	1.74	1.84	1.35	1.96	1.61	2.13	1.79	1.15	1.94	1.83	1.9	1.99	1.99	0.76	2.57	1.84	1.75	2.47
14	Area 32	20.8033	857.707	154.387	111.502	94.3478		197.273						145.81	145.81	145.81	120.079	171.541	162.964	94.3478	223.004	223.004	171.541	1.23	1.68	1.81	1.91	1.21	1.99	1.92	2.02	2.01	1.24	1.87	1.96	1.79	2.07	1.78	1.28	2.92	2.17	1.97	2.4
14	Area 33	22.3267	833.945	100.073	66.7156	125.092		191.807						125.092	158.45	141.771	158.45	141.771	183.468	83.3945	175.128	258.523	133.431	1.42	1.97	1.68	1.87	1.29	2.08	1.85	2.03	1.79	1.02	2.07	1.84	1.9	1.98	2	1.28	3.32	2.18	1.68	2.41
14	Area 34	22.53	785.211	133.486	78.5211	70.669		188.451						109.93	141.338		125.634	141.338	117.782	86.3732	157.042	219.859	157.042	1.35	1.91	2.09	1.99	1.37	2.1	2.21	2.07	1.89	1.23	2.14	1.99	2.1	2.05	2.04	1.07	3.48	2.44	1.83	2.25
14	Area 35	22.7367	724.19	57.9352	108.629	57.9352		101.387						101.387	65.1771	101.387	50.6933	94.1448	173.806	115.87	72.419	152.08	86.9029	1.63	1.99	2.14	1.95	1.31	2.28	2.08	2.2	1.85	1.22	2.37	2.44	2.24	2.29	2.26	0.81	3.43	2.61	1.98	2.22
14	Area 36	22.82	671.062	107.37	100.659	87.238		127.502						114.08	73.8168	127.502	107.37	100.659	181.187	134.212	154.344	174.476	93.9486	1.41	2.04	1.97	1.94	1.24	2.01	1.86	2.12	2.04	1.2	2.2	2.32	2	2.06	2.28	1.23	3.41	2.08	1.71	2.14
14	Area 37	22.56	640.979	89.737	51.2783	38.4587		83.3273						83.3273	44.8685	89.737	64.0979	76.9175	32.0489	44.8685	83.3273	89.737	83.3273	0.92	1.19	1.26	1.26	0.85	1.47	1.15	1.31	1.16	0.77	1.45	1.44	1.23	1.42	1.18	1.15	1.59	1.16	1.26	1.2
14	Area 38	23.14	702.018	126.363	56.1614	84.2422		112.323						77.222	112.323	98.2825	49.1413	91.2623	49.1413	56.1614	147.424	154.444	56.1614	0.86	1.24	1.18	1.3	0.82	1.41	1.3	1.4	1.44	1.04	1.47	1.33	1.33	1.38	1.35	0.26	1.33	1.24	1.1	1.42
14	Area 39	23.0233	765.975	114.896	45.9585	53.6183		114.896						84.2573	84.2573	76.5975	7.65975	91.917	91.917	38.2988	168.515	176.174	99.5768	0.97	1.4	1.38	1.33	1.02	1.57	1.34	1.3	1.64	0.79	1.74	1.66	1.57	1.7	1.33	0.28	2	1.3	1.26	1.43
14	Area 40	23.1167	810.058	137.71	72.9052	97.207								121.509	137.71	170.112	72.9052	72.9052	162.012	40.5029	105.308	129.609	105.308	0.94	1.58	1.35	1.43	0.77	1.51	1.44	1.68	1.53	1.11	1.62	1.76	1.41	1.62	1.6	0.45	2.06	1.84	1.59	1.77
14	Area 41	24.4367	840.277	75.6249	92.4304	100.833		193.264						159.653	92.4304	126.041	117.639	75.6249	142.847	100.833	109.236	252.083	151.25	1.27	1.63	1.55	1.45	1.16	1.61	1.58	1.75	1.77	1	1.74	1.8	1.68	1.78	1.98	0.94	2.35	2.03	1.53	2.27
14	Area 42	24.8533	866.494	164.634	112.644	121.309		173.299						112.644	164.634	155.969	129.974	129.974	129.974	86.6494	190.629	164.634	173.299	1.1	1.54	1.58	1.78	1.17	1.73	1.71	1.68	1.9	1.05	1.77	1.74	1.63	1.82	1.78	1	2.46	1.98	1.76	2.32
14	Area 43	25.15	873.027	122.224	122.224	104.763		261.908						226.987	192.066	174.606	104.763	165.875	226.987	192.066	200.796	279.369	192.066	1.34	1.71	1.79	1.74	1.13	2.11	1.57	1.93	2.08	1.14	1.83	1.69	1.72	1.97	1.89	1.17	2.54	2.07	1.66	2.36
14	Area 44	25.15	874.562	122.439	96.2019	87.4562		131.184						174.912	201.149	139.93	104.947	157.421	166.167	148.676	227.386	201.149	183.658	1.32	1.92	1.82	1.78	1.41	2.07	1.87	2	2.1	1.12	1.82	1.72	2.02	2.05	1.85	1.19	2.68	1.98	1.75	2.42
14	Area 45	24.9433	854.682	94.015	51.2809	94.015		230.764						153.843	188.03		111.109	102.562	136.749	111.109	205.124	256.405	119.655	1.5	1.96	1.75	1.83	1.35	2.08	1.69	1.94	1.95	1.27	2.07	1.91	1.7	2.01	2.08	1.43	3.11	1.92	1.49	2.28
14	Area 46	25.51	806.77	137.151	96.8124	104.88		185.557						104.88	104.88	121.015	129.083	80.677	177.489	137.151	153.286	225.896	169.422	1.31	1.98	1.97	2.02	1.31	2.12	2.11	2.14	1.89	1.28	2.11	2.14	1.99	2.04	2.01	0.99	3.19	2.2	1.9	2.23
14	Area 47	25.45	748.256	119.721	89.7907	127.203		149.651						127.203	127.203	127.203	97.2732	89.7907	164.616	97.2732	134.686	157.134	134.686	1.29	2.15	1.87	2.05	1.24	2.07	2.28	2.13	2.22	1.33	2.28	2.14	2.19	2.35	2.11	0.89	3.73	2.36	2.26	2.37
14	Area 48	25.48	691.972	110.715	69.1972	89.9563		186.832						117.635	117.635	55.3577	117.635	186.832	186.832	110.715	166.073	200.672	131.475	1.26	1.98	1.9	1.98	1.2	2.16	1.93	2.21	1.79	1.05	2.25	2.24	2.49	2.23	1.84	1.64	3.31	2.13	1.8	2.32
14	Area 49	26.5833	636.701	57.3031	44.5691	44.5691		101.872						31.8351	44.5691	95.5052	44.5691	82.7712	70.0371	38.2021	152.808	114.606	89.1382	1.02	1.29	1.2	1.26	0.93	1.58	1.05	1.3	1.32	0.83	1.56	1.52	1.27	1.43	1.15	1.17	1.53	1.06	1.17	1.43
14	Area 50	26.89	696.999	55.7599	55.7599	41.8199		111.52						69.6999	76.6699	83.6399	27.88	83.6399	90.6099	41.8199	118.49	146.37	41.8199	0.97	1.2	1.29	1.34	0.92	1.34	1.21	1.23	1.34	0.86	1.58	1.53	1.37	1.7	1.3	0.33	1.67	1.25	1.26	1.38
14	Area 51	27.0633	760.417	121.667	53.2292	68.4375		136.875						83.6458	83.6458	68.4375	91.25	60.8333	76.0417	83.6458	144.479	182.5	121.667	0.91	1.37	1.28	1.42	0.95	1.43	1.32	1.36	1.63	0.98	1.57	1.57	1.52	1.57	1.37	0.31	1.88	1.42	1.1	1.48
14	Area 52	27	812.686	113.776	48.7612	73.1417		146.283						89.3954	89.3954	130.03	73.1417	89.3954	89.3954	97.5223	170.664	195.045	130.03	1.08	1.57	1.42	1.52	1.03	1.61	1.59	1.56	1.6	0.98	1.75	1.86	1.5	1.62	1.5	0.61	2.12	1.46	1.44	1.56
14	Area 53	26.9433	855.463	102.656	59.8824	119.765		162.538						119.765	119.765	153.983	94.1009	85.5463	136.874	119.765	179.647	188.202	145.429	1.34	1.67	1.59	1.57	1.19	1.98	1.61	1.66	1.63	1.04	1.73	1.8	1.58	1.81	1.85	0.84	2.43	1.79	1.55	1.93
14	Area 54	27.55	878.568	149.357	131.785	122.999		114.214						96.6424	149.357	105.428	202.071	122.999	210.856	149.357	184.499	272.356	193.285	1.1	1.59	1.56	1.57	1.37	1.96	1.64	1.79	1.64	1	1.94	1.9	1.85	1.66	1.79	0.99	2.55	1.92	1.55	1.96
14	Area 55	27.43	900.424	135.064	99.0466	117.055		171.081						180.085	153.072	243.114	216.102	126.059	225.106	144.068	225.106	261.123	180.085	1.2	1.71	1.62	1.81	1.36	1.78	1.7	1.73	1.86	1.28	1.91	1.8	1.58	1.7	1.85	1.26	2.9	1.79	1.51	2.45
14	Area 56	27.55	888.057	115.447	124.328	133.208		204.253						186.492	124.328	133.208	106.567	142.089	204.253	168.731	257.536	230.895	115.447	1.29	1.64	1.66	1.85	1.18	2.15	1.71	1.83	1.86	1.2	1.77	2.05	1.95	2.05	1.9	0.95	2.64	1.91	1.79	2.5
14	Area 57	28.6133	861.241	--	103.349	86.1241		223.923						129.186	111.961	155.023	180.861	129.186	163.636	129.186	198.085	189.473	249.76	1.12	1.94	1.77	1.81	1.21	1.94	1.89	1.89	1.82	1.02	1.89	2.19	1.92	1.89	1.91	1.07	3.12	2.01	1.97	2.04
14	Area 58	29.22	816.084	163.217	106.091	122.413		122.413						65.2868	65.2868		65.2868	138.734	171.378	114.252	228.504	228.504	146.895	1.21	1.76	1.74	1.94	1.46	2.12	1.98	1.97	2.18	1.18	2.37	2.36	2	2.3	2.04	0.86	3.55	2.12	1.7	2.28
14	Area 59	29.25	753.574	128.108	82.8931	113.036		173.322						90.4288	90.4288	105.5	67.8216	143.179	128.108	52.7501	180.858	218.536	150.715	1.31	2.2	1.95	2.09	1.23	2.11	1.9	2.24	2.03	1.22	2.45	2.22	2.3	2.21	1.9	1.29	3.76	2.36	1.86	1.97
14	Area 60	29.3767	700.837	--	98.1171	77.092		175.209						98.1171	140.167	84.1004	70.0837	133.159	126.151	112.134	98.1171	133.159	168.201	1.19	1.97	1.96	2.04	1.28	1.97	1.76	2.21	2.22	1.11	2.35	2.21	2.34	2.25	1.99	1.91	3.08	2.44	1.84	2.27
14	Area 61	29.13	647.82	97.173	45.3474	77.7384		155.477						84.2166	51.8256	123.086	77.7384	77.7384	84.2166	58.3038	148.999	90.6948	110.129	0.79	1.28	1.16	1.21	0.66	1.4	1.09	1.19	1.16	0.68	1.54	1.44	1.26	1.35	1.16	1.09	1.43	1.16	1.05	1.55
14	Area 62	29.7733	714.164	64.2748	21.4249	71.4164		99.983						71.4164	92.8414	64.2748	64.2748	42.8499	71.4164	64.2748	128.55	135.691	85.6997	1.12	1.44	1.23	1.25	0.84	1.34	1.31	1.31	1.37	0.73	1.44	1.62	1.48	1.52	1.33	0.38	1.57	1.08	1.15	1.15
14	Area 63	29.5433	777.042	77.7042	93.245	69.9337		178.72						85.4746	77.7042	77.7042	77.7042	85.4746	132.097	77.7042	163.179	147.638	178.72	1	1.32	1.31	1.39	0.88	1.51	1.47	1.33	1.44	1.15	1.71	1.73	1.55	1.45	1.31	0.45	1.87	1.51	1.41	1.61
14	Area 64	29.6233	831.413	133.026	91.4554	74.8271		174.597						108.084	149.654	141.34	99.7695	116.398	141.34	99.7695	207.853	149.654	133.026	0.96	1.39	1.4	1.51	1.04	1.74	1.25	1.47	1.6	1.05	1.63	1.5	1.63	1.63	1.4	0.61	2.11	1.39	1.63	1.85
14	Area 65	30.93	868.766	130.315	86.8766	104.252		225.879						156.378	130.315	139.003	165.065	121.627	182.441	104.252	199.816	243.254	173.753	1.05	1.7	1.55	1.59	1.06	1.66	1.73	1.79	1.9	0.97	1.71	1.72	1.66	1.6	1.67	0.78	2.45	1.82	1.46	1.88
14	Area 66	31.8333	900.348	144.056	180.07	117.045		225.087						171.066	108.042	171.066	153.059	117.045	162.063	117.045	207.08	171.066	171.066	1.07	1.45	1.65	1.71	1.03	1.84	1.79	1.69	1.87	1.05	1.76	1.85	1.7	1.7	1.8	1.1	2.73	1.97	1.75	2.24
14	Area 67	31.9267	902.244	171.426	126.314	144.359		216.539						171.426	144.359	126.314	144.359	153.381	189.471	144.359	144.359	252.628	198.494	1.22	1.65	1.59	1.75	1.06	1.88	1.7	1.81	1.94	0.83	1.86	1.96	1.89	1.89	1.71	0.95	2.67	2.25	1.75	2.31
14	Area 68	32.1133	891.082	71.2866	124.752	142.573		222.771						204.949	169.306	169.306	106.93	115.841	213.86	142.573	213.86	222.771	204.949	1.39	1.69	1.51	1.76	1.23	1.97	1.94	1.72	1.79	0.88	1.82	1.74	1.86	1.98	1.82	1.4	2.88	1.87	1.68	2.18
14	Area 69	31.8333	859.03	154.625	111.674	94.4933		180.396						103.084	128.855	128.855	171.806	128.855	240.528	163.216	240.528	249.119	197.577	1.2	1.79	1.9	1.69	1.28	2.17	1.8	1.89	1.81	0.91	1.93	1.99	2.06	1.82	1.95	0.92	3.02	2.15	1.65	2.18
14	Area 70	32.4333	818.794	122.819	106.443	65.5035		196.511						122.819	98.2553	196.511	122.819	131.007	196.511	131.007	180.135	171.947	163.759	1.3	1.9	2.02	1.92	1.1	2.16	1.87	2.1	2.06	1.1	2.29	2.25	1.94	2.09	1.84	1	3.36	2.27	1.96	2.6
14	Area 71	32.34	761.428	76.1428	114.214	68.5285		167.514						91.3714		152.286	53.3	83.7571	182.743	144.671	190.357	159.9	137.057	1.52	1.97	1.95	2.04	1.37	1.93	1.96	2.07	1.89	1.19	2.44	2.28	2.14	2.36	2.12	1.15	3.25	1.89	1.8	2.3
14	Area 72	32.1467	701.478	84.1773	98.2069	84.1773		161.34						70.1478	84.1773	112.236	98.2069	133.281	161.34	119.251	98.2069	196.414	147.31	1.34	2.02	2.09	2.09	1.17	1.96	1.96	2.09	2.06	1.14	2.53	2.45	2.1	2.13	1.97	1.77	3.16	2.42	1.83	2.36
14	Area 73	32.6567	654.828	130.966	39.2897	52.3862		130.966						111.321	117.869	111.321	78.5793	52.3862	58.9345	58.9345	111.321	117.869	85.1276	0.76	1.29	1.21	1.21	0.91	1.26	1.24	1.23	1.23	0.72	1.39	1.14	1.22	1.41	1.28	1.17	1.37	1.26	1.04	1.51
14	Area 74	33.4933	720.504	129.691	36.0252	64.8454		151.306						72.0504	115.281	136.896	86.4605	100.871	100.871	86.4605	201.741	100.871	151.306	0.88	1.37	1.32	1.33	0.73	1.44	1.24	1.17	1.48	0.76	1.52	1.39	1.25	1.52	1.19	0.92	1.39	1.15	1.29	1.52
14	Area 75	33.88	790.091	94.811	110.613	47.4055		126.415						110.613	94.811	71.1082		126.415	79.0092	71.1082	134.316	158.018	150.117	0.92	1.26	1.4	1.29	0.88	1.46	1.23	1.35	1.49	0.83	1.49	1.52	1.55	1.41	1.23	0.48	1.75	1.42	1.27	1.71
14	Area 76	33.9133	841.956	109.454	75.776	84.1956		185.23						143.132	92.6151	101.035	126.293	92.6151	58.9369	84.1956	210.489	227.328	159.972	1.03	1.46	1.35	1.23	0.85	1.58	1.34	1.52	1.39	0.91	1.71	1.68	1.52	1.54	1.46	0.69	2.05	1.29	1.39	1.81
14	Area 77	33.7167	873.184	148.441	87.3184	122.246		192.101						183.369	122.246	122.246	113.514	87.3184	122.246	113.514	235.76	244.492	139.71	0.99	1.58	1.52	1.44	0.91	1.75	1.55	1.75	1.53	0.89	1.57	1.97	1.65	1.69	1.61	0.79	2.15	1.63	1.26	2.24
14	Area 78	34.4	896.61	161.39	44.8305	80.6949		197.254						152.424	98.6271	161.39	116.559	143.458	170.356	98.6271	224.152	170.356	215.186	1.05	1.82	1.57	1.65	1.15	1.8	1.59	1.7	1.75	0.87	1.78	1.88	1.59	1.77	1.59	0.94	2.36	1.81	1.8	2.03
14	Area 79	34.1033	907.535	208.733	90.7535	136.13		172.432						181.507	172.432	235.959	181.507	190.582	172.432	181.507	290.411	245.035	208.733	1.07	1.72	1.65	1.68	1.18	1.79	1.81	1.7	1.62	0.91	2.02	1.71	1.52	1.89	1.64	0.87	2.64	1.62	1.52	2.06
14	Area 80	34.27	899.065	224.766	107.888	80.9159		215.776						179.813	188.804	116.878	170.822	125.869	233.757	170.822	242.748	314.673	197.794	1.1	1.78	1.84	1.7	1.2	1.73	1.89	1.75	1.53	1	1.78	1.57	1.89	1.75	1.77	1.05	2.51	1.68	1.37	2.25
14	Area 81	33.7167	873.338	131.001	131.001	104.801		174.668						165.934	148.468	192.134	139.734	165.934	174.668	96.0672	131.001	253.268	183.401	1.14	1.85	1.78	1.75	1.1	2.14	1.75	2.04	1.84	1.01	1.79	1.7	1.56	1.69	1.51	1	2.98	2.17	1.61	2.18
14	Area 82	34.4967	829.684	124.453	82.9685	74.6716		182.531						99.5621	165.937	99.5621	82.9685	124.453	215.718	141.046	240.608	182.531	224.015	1.2	1.83	1.92	1.63	1.16	1.78	1.92	2.04	1.82	0.97	1.95	1.87	2.24	2.02	1.82	0.8	3.26	1.92	1.93	2.12
14	Area 83	34.99	774.966	46.498	100.746	116.245		139.494						100.746	147.244	147.244	123.995	131.744	139.494	116.245	193.742	185.992	162.743	1.56	2.02	1.85	1.87	1.2	1.93	1.66	1.93	1.85	1.07	2.16	2.06	2.06	2.07	2.01	1.34	3.2	2.22	1.89	2.02
14	Area 84	35.4167	716.257	--	107.439			157.576						7.16257	71.6257	93.1134	107.439	150.414	164.739	107.439	150.414	179.064	107.439	1.16	1.92	1.75	1.99	1.05	1.79	1.67	1.9	1.88	0.94	2.67	2.28	1.97	2.08	1.78	2.04	3.11	2.12	1.54	2.01
14	Area 85	34.89	660.766	118.938	46.2536	72.6843		151.976						72.6843	72.6843	72.6843	85.8996	99.1149	72.6843	99.1149	118.938	151.976	99.1149	0.7	1.22	1.2	1.19	0.71	1.15	1.07	1.08	1.19	0.57	1.4	1.32	1.44	1.28	1.21	1.39	1.49	1.12	0.86	1.57
14	Area 86	35.3833	724.14	94.1382	65.1726	72.414		101.38							137.587	94.1382		79.6554		57.9312	166.552		144.828	0.88	1.26	1.13	1.33	0.95	1.46	1.08	1.39	1.3	0.83	--	1.33	1.28	--	1.15	--	1.49	1.09	--	1.54
14	Area 87	35.15	797.346	--	71.7611	111.628		119.602						87.7081	111.628	127.575	87.7081	95.6815	103.655	111.628	143.522	215.283	135.549	0.78	1.32	1.25	1.37	0.94	1.39	1.14	1.3	1.32	0.85	1.51	1.55	1.43	1.32	1.27	0.68	1.8	1.44	1.3	1.59
14	Area 88	35.4167	843.448	160.255	67.4758	84.3448		177.124							151.821	143.386		134.952		126.517	185.559		210.862	0.89	1.5	1.33	1.47	0.88	1.4	1.29	1.48	1.27	0.78	--	1.39	1.38	--	1.33	--	1.99	1.24	--	1.8
14	Area 89	34.3767	883.281	150.158	79.4953	114.827		132.492						79.4953	79.4953	141.325	185.489	176.656	88.3281	105.994	194.322	203.155	247.319	0.87	1.68	1.42	1.5	1.21	1.63	1.25	1.48	1.28	0.83	1.86	1.59	1.61	1.58	1.37	0.82	2.24	1.51	1.38	1.83
14	Area 90	34.6933	909.823	100.081	127.375	136.473		154.67							191.063	191.063		154.67		90.9823	245.652		254.75	1.22	1.54	1.49	1.62	1.09	1.52	1.5	1.58	1.58	0.89	--	1.55	1.61	--	1.66	--	2.58	1.68	--	2.24
14	Area 91	35.0533	910.048	163.809	91.0049	145.608		227.512							191.11	191.11		200.211		81.9044	263.914		236.613	0.81	1.67	1.46	1.65	0.96	1.59	1.51	1.6	1.58	1.06	--	1.64	1.56	--	1.47	--	2.78	1.68	--	2.26
14	Area 92	35.35	895.202	179.04	161.136	143.232		196.944						134.28	125.328	152.184	187.992	152.184	152.184	152.184	268.561	304.369	187.992	0.93	1.54	1.63	1.64	1.26	1.49	1.54	1.64	1.57	0.77	1.81	1.77	1.75	1.72	1.71	0.87	2.65	1.69	1.15	2.04
14	Area 93	35.0533	872.897	165.85	113.477	139.664		200.766							174.579	87.2897		122.206		130.935	183.308		244.411	1.07	1.74	1.7	1.69	0.95	1.58	1.62	1.62	1.54	0.97	--	1.63	1.89	--	1.75	--	2.72	2.05	--	2.06
14	Area 94	35.65	833.39	133.342	116.675	133.342		208.347						158.344	116.675	91.6729	150.01	91.6729	191.68	166.678	266.685	175.012	66.6712	1.21	1.79	1.7	1.8	1.04	1.85	1.8	1.93	1.7	0.94	1.79	1.9	1.9	1.58	2.15	1.32	2.76	1.82	1.72	1.95
14	Area 95	35.65	779.392	155.878	93.5271	116.909		179.26							163.672	132.497		124.703		109.115	101.321		179.26	1.2	1.97	1.79	1.96	1.16	1.9	1.53	1.91	1.84	1.02	--	1.92	2.04	--	2.14	--	2.84	2.3	--	2.36
14	Area 96	35.65	722.533	79.4786	72.2533	93.9293		216.76						151.732	137.281	72.2533	115.605	93.9293	166.183	122.831		158.957	151.732	1.3	2.01	1.89	1.93	1.13	1.63	1.51	1.89	1.62	0.84	2.04	1.72	2.13	1.82	2.23	2.53	2.93	1.67	1.56	2.05
15	Area 1	18.5	662.481	105.997	19.8744			86.1226						66.2481	72.873	79.4978	19.8744	39.7489	46.3737				112.622	0.79	1.39	1.25	1.29	0.94	1.35	1.27	1.39	1.39	0.88	1.58	1.59	1.36	1.72	1.51	1.17	1.54	1.33	1.19	1.51
15	Area 2	18.18	725.359	72.5359	65.2823			108.804						65.2823	50.7751	72.5359	21.7608	43.5215	65.2823				87.0431	0.93	1.41	1.29	1.46	0.97	1.49	1.41	1.54	1.54	0.84	1.73	1.78	1.38	1.67	1.52	0.75	1.86	1.41	1.11	2.02
15	Area 3	18.1233	790.691	--	55.3484			166.045						79.0691	94.8829	102.79	63.2553	0	86.976				142.324	0.91	1.45	1.39	1.45	0.88	1.71	1.38	1.69	1.48	0.81	1.84	1.6	1.59	1.74	1.58	0.58	1.56	1.35	1.29	1.81
15	Area 4	18.0633	846.658	--	93.1324			126.999						93.1324	118.532	118.532	84.6658	101.599	93.1324				126.999	1.07	1.55	1.43	1.57	1.12	1.78	1.31	1.86	1.61	1.12	1.78	1.65	1.61	1.69	1.7	0.61	2.2	1.6	1.58	2.09
15	Area 5	18.0367	893.551	169.775	17.871			196.581						151.904	116.162	142.968	107.226	62.5485	98.2906				187.646	1.11	1.73	1.58	1.6	1.28	1.88	1.63	1.79	1.84	1	1.9	1.8	1.86	1.89	1.93	0.9	2.42	1.61	1.7	2.25
15	Area 6	18.0933	915.387	119	109.846			183.077						109.846	201.385	183.077	137.308	91.5387	137.308				36.6155	1.2	1.68	1.57	1.75	1.24	1.7	1.62	1.87	1.68	1.02	1.98	1.84	1.75	1.99	1.99	0.93	2.79	1.77	2.09	2.42
15	Area 7	18.0367	923.108	156.928	138.466			138.466						83.0798	193.853	120.004	147.697	36.9243	203.084				27.6932	1.2	1.69	1.92	1.93	1.37	1.88	1.95	2.02	1.75	1.09	2.23	1.87	1.95	1.88	2.12	1.1	3.03	2.01	1.54	2.48
15	Area 8	17.7433	912.61	191.648	91.261			219.026						127.765	136.891	136.891	100.387	127.765	191.648				164.27	1.17	1.81	1.74	1.88	1.22	1.98	1.7	1.77	1.69	1.14	2.17	1.94	1.84	2.05	2.14	1.04	3.24	2.04	1.74	2.32
15	Area 9	18.7633	885.226	159.341	97.3749			150.488						150.488	115.079	115.079	123.932	79.6704	88.5226				177.045	1.34	1.94	1.89	1.9	1.39	1.84	1.66	2.05	1.7	1.21	2.02	1.96	2.03	2.07	2.13	1.16	3.3	2.02	1.84	2.33
15	Area 10	18.3567	836.725	125.509	66.938			192.447						100.407	133.876	117.142	41.8363	100.407	50.2035				117.142	1.32	1.92	1.99	1.98	1.13	1.87	1.79	2.2	1.68	1.25	2.06	2.14	1.92	2.16	2.31	1.5	3.37	2.23	2.05	1.92
15	Area 11	18.4433	776.691	93.203	62.1353			194.173						54.3684	100.97	85.4361	93.203	62.1353	93.203				93.203	1.6	2.1	2.27	1.87	1.22	1.9	1.75	2.14	2.11	1.18	2.27	2.16	2.04	2.02	2.3	1.18	3.68	1.88	1.93	2.04
15	Area 12	18.3833	712.372	85.4846	56.9897			92.6083						56.9897	78.3609	135.351	49.866	99.732	149.598				142.474	1.22	1.91	1.79	2	1.33	1.95	2	2.06	1.84	1.05	2.26	2.3	2.29	2.18	2.01	2.05	3.19	2.01	1.86	2
15	Area 13	18.24	693.749	55.4999	41.6249			145.687						76.3124	97.1248	34.6874	90.1873	69.3749	48.5624				131.812	1	1.33	1.38	1.29	0.82	1.34	1.26	1.33	1.46	0.78	1.56	1.45	1.5	1.51	1.35	0.97	1.66	1.23	1.07	1.52
15	Area 14	18.5	770.338	69.3304	38.5169			130.958						84.7372	92.4406	84.7372	15.4068	61.6271	53.9237				77.0338	1.01	1.45	1.33	1.38	0.94	1.59	1.4	1.51	1.35	0.75	1.63	1.49	1.58	1.6	1.43	0.36	1.87	1.16	1.29	1.68
15	Area 15	18.3567	830.71	116.299	58.1497			132.914						99.6852	49.8426	83.071	58.1497	33.2284	124.606				66.4568	1.03	1.48	1.42	1.37	0.92	1.5	1.4	1.38	1.57	0.89	1.65	1.79	1.62	1.69	1.63	0.25	1.94	1.61	1.32	1.96
15	Area 16	18.27	889.615	115.65	35.5846			169.027						80.0653	151.234	97.8576	115.65	133.442	151.234				133.442	1.09	1.64	1.6	1.57	1.2	1.9	1.64	1.69	1.67	0.98	1.88	1.66	1.78	1.6	1.6	0.7	2.11	1.36	1.45	2.06
15	Area 17	19.17	930.652	120.985	74.4522			130.291						148.904	167.517	102.372	55.8391	130.291	139.598				120.985	1.12	1.68	1.72	1.68	1.28	1.8	1.46	1.83	1.79	1.22	2	1.82	1.92	2	1.74	0.92	2.68	2.05	1.66	2.24
15	Area 18	18.782	957.806	153.249	114.937			220.295						105.359	162.827	19.1561	105.359	95.7806	229.874				153.249	1.08	1.69	1.75	1.73	1.26	1.84	1.65	1.96	2.07	0.93	2.14	1.91	2.14	1.92	1.95	1	2.84	2.19	1.4	2.36
15	Area 19	18.7933	965.54	164.142	96.554			125.52						173.797	135.176	164.142	173.797	115.865	231.73				135.176	1.33	1.82	1.67	2	1.39	2.12	1.75	2.14	1.71	1.33	1.92	1.98	1.93	2	2.02	0.93	2.88	1.89	2.16	2.68
15	Area 20	18.8233	944.903	160.633	141.735			132.286						160.633	170.083	132.286	132.286	151.184	170.083				160.633	1.27	1.79	1.85	2.01	1.39	1.93	1.76	1.95	1.72	1.22	2.04	1.86	1.95	1.99	1.84	1.23	3.18	2.02	1.77	2.46
15	Area 21	18.6467	919.472	73.5578	110.337			220.673						110.337	137.921	137.921	91.9472	119.531	202.284				147.116	1.45	1.83	1.76	1.71	1.35	1.83	2.08	2.19	1.88	1.12	2.4	1.76	2	2.06	2.03	1.2	3.31	2.39	2.08	2.27
15	Area 22	19.0833	876.338	--	105.161			210.321						148.977	43.8169	70.107	43.8169	96.3972	236.611				87.6338	1.5	1.98	1.84	2.02	1.26	2.05	2.23	2.1	2.04	1.15	2.32	2.15	2.35	2.34	1.89	1.01	3.45	2.08	1.98	2.44
15	Area 23	18.9367	813.083	146.355				162.617						89.4391	105.701	81.3083	40.6542	65.0466	170.747				105.701	1.33	1.97	1.91	1.93	1.34	1.96	1.84	2.46	1.98	1.43	2.42	2.49	2.34	2.64	2.34	1.02	3.55	2.15	2.09	2.4
15	Area 24	19.0567	751.972	105.276	105.276			142.875						90.2366	60.1578	127.835	52.638	97.7563	165.434				112.796	1.4	2.01	1.86	1.92	1.12	2.2	1.84	2.07	2.07	1.17	2.35	2.21	2.15	2.38	2.26	1.87	3.6	2.41	1.9	2.2
15	Area 25	20.4833	733.772	102.728	44.0263			80.7149						117.403	66.0395	66.0395	66.0395	73.3772	51.364				95.3903	0.98	1.32	1.31	1.32	1.05	1.33	1.16	1.14	1.33	0.79	1.38	1.56	1.44	1.5	1.28	1.12	1.87	1.07	1.19	1.22
15	Area 26	20.3967	801.188	128.19	56.0832			152.226						48.0713	80.1188	88.1307	88.1307	40.0594	48.0713				96.1425	1.01	1.31	1.46	1.41	1	1.42	1.31	1.35	1.41	0.92	1.6	1.59	1.57	1.49	1.42	0.52	1.78	1.46	1.17	1.46
15	Area 27	20.3367	863.702	103.644	43.1851			138.192						129.555	120.918	86.3702	95.0072	120.918	95.0072				103.644	1.16	1.4	1.5	1.67	1.02	1.67	1.42	1.48	1.49	0.99	1.61	1.62	1.67	1.66	1.41	0.39	1.93	1.33	1.34	1.68
15	Area 28	20.3967	927.829	157.731	64.9481			148.453						92.7829	120.618	129.896	64.9481	83.5046	139.174				185.566	1.03	1.51	1.54	1.53	1.01	1.8	1.61	1.51	1.75	1.02	1.84	1.71	1.5	1.82	1.74	0.74	1.76	1.67	1.51	2
15	Area 29	20.16	965.415	164.121	115.85			222.046						135.158	164.121	154.466	96.5415	48.2708	67.5791				144.812	1.04	1.61	1.61	1.7	1.2	2.07	1.78	2.04	1.74	1.21	1.71	1.82	1.75	1.76	2.04	1.15	2.14	1.48	1.88	2.28
15	Area 30	20.8033	984.317	216.55	78.7454			206.707						108.275	59.059	177.177	118.118	157.491	187.02				157.491	1.02	1.72	1.86	1.75	1.33	1.91	1.86	2.01	1.79	1.12	2.1	2.11	1.97	1.97	1.82	1.26	2.73	1.75	1.44	2.45
15	Area 31	20.6033	993.522	139.093	89.417			168.899						89.417	218.575	109.287	129.158	129.158	109.287				99.3522	1.39	1.89	1.89	1.91	1.32	1.87	1.67	2.11	1.83	1.1	2.2	1.75	2.19	2.01	1.96	1.4	2.6	2.22	1.92	2.53
15	Area 32	20.8033	989.856	148.478	118.783			237.566						128.681	108.884	227.667	197.971	148.478	227.667				178.174	1.36	1.78	1.96	1.91	1.23	1.99	1.96	2.15	1.87	1.17	2.15	2.1	1.76	2.07	1.91	1.21	2.95	2.06	1.94	2.44
15	Area 33	22.3267	962.434	115.492	67.3704			182.862						115.492	134.741	105.868	57.746	48.1217	192.487				192.487	1.43	1.95	1.98	1.98	1.42	2.23	2.09	2	1.88	1.18	2.19	1.89	2.19	2.34	2.34	1.36	3.29	2.12	1.75	2.36
15	Area 34	22.53	906.191	144.991	54.3715			126.867						72.4953	144.991	99.681	72.4953	154.053	208.424				135.929	1.43	2.04	2.05	2.13	1.51	2.19	2.18	2.24	1.91	1.2	2.47	2.24	2.37	2.16	1.96	1.05	3.38	2.35	1.78	2.43
15	Area 35	22.7367	835.769	91.9346	91.9346			142.081						158.796	91.9346	133.723	83.5769	91.9346	142.081				58.5038	1.49	2.06	2.03	2.15	1.32	2.17	2.27	2.1	1.96	1.24	2.4	2.35	2.2	2.29	2.3	1.02	3.48	2.41	1.95	2.3
15	Area 36	22.82	774.454	131.657	108.424			147.146						69.7009	108.424	85.19	69.7009	139.402	170.38				116.168	1.33	2.06	1.93	2.02	1.25	2.02	1.88	2.35	2.29	1.23	2.45	2.3	2.3	2.32	2.23	1.29	3.52	2.47	1.83	2.24
15	Area 37	22.56	739.737	103.563	29.5895			59.1789						88.7684	73.9737	7.39737	51.7816	125.755	73.9737				81.371	1.07	1.35	1.43	1.26	0.99	1.53	1.24	1.31	1.29	0.87	1.43	1.5	1.51	1.52	1.13	1.09	1.65	1.16	1.25	1.46
15	Area 38	23.14	810.18	97.2216	72.9162			89.1198						89.1198	97.2216	72.9162	89.1198	81.018	64.8144				97.2216	0.91	1.3	1.4	1.36	0.97	1.39	1.37	1.48	1.5	0.98	1.6	1.52	1.57	1.48	1.34	0.28	1.42	1.36	1.09	1.44
15	Area 39	23.0233	883.991	61.8794	61.8794			167.958						70.7193	123.759	88.3991	35.3597	114.919	88.3991				114.919	1.13	1.5	1.42	1.44	1.01	1.64	1.43	1.31	1.49	0.92	1.78	1.64	1.63	1.76	1.39	0.36	1.92	1.63	1.4	1.49
15	Area 40	23.1167	934.867	130.881	84.138			74.7893						149.579	121.533	74.7893	121.533	93.4867					158.927	1.07	1.61	1.55	1.5	1.15	1.6	1.49	1.69	1.8	0.98	1.76	1.83	1.72	1.63	1.71	0.41	2.23	1.7	1.3	1.7
15	Area 41	24.4367	969.741	96.9741	126.066			174.553						155.159	145.461	87.2767	96.9741	38.7896	164.856				135.764	1.18	1.61	1.64	1.64	1.23	1.85	1.7	1.77	1.76	1.09	1.83	1.84	2.01	1.99	2.09	0.9	2.58	1.59	1.81	2.36
15	Area 42	24.8533	999.997	99.9997	89.9998			180						160	170	150	99.9997	150	219.999				150	1.39	1.71	1.83	1.83	1.26	1.8	1.76	1.71	1.92	1.15	1.85	2.02	1.84	2.02	1.92	0.77	2.62	2	1.74	2.3
15	Area 43	25.15	1007.54	161.206	110.829			191.432						120.905	161.206	161.206	110.829	130.98	141.055				181.357	1.28	1.88	1.91	1.84	1.31	2.23	1.67	2.11	1.91	1.06	2.32	1.9	1.85	2.05	2.08	1.28	2.81	2.01	1.75	2.55
15	Area 44	25.15	1009.31	141.303	111.024			161.489						201.862	151.396	161.489	171.583	131.21	282.606				201.862	1.28	1.93	1.98	1.82	1.42	2.12	1.85	2.15	2.13	1.2	1.87	2.01	1.96	2.09	2.11	1.14	2.9	2.17	1.67	2.74
15	Area 45	24.9433	986.366	147.955	69.0456			157.818						217	207.137	59.1819	128.228	98.6365	177.546				118.364	1.42	1.91	1.95	1.79	1.56	2.02	1.78	2.16	1.83	1.32	1.98	2.02	2.19	2.09	2.14	1.19	3.26	2.05	1.76	2.52
15	Area 46	25.51	931.071	130.35	102.418			102.418						111.729	121.039	111.729	111.729	148.971	214.146				111.729	1.39	2.14	2.09	1.96	1.53	2.32	2.01	2.25	2.11	1.18	2.29	2.13	2.16	2.31	2	0.95	3.34	2.08	2.09	2.45
[truncated: 146 more rows]

## Sheet: Table S5
Table S5. Fv/Fm values per well for both Symbiodiniaceae species
[truncated: 100 more rows]

[truncated: 6 more sheets: Table S6, Table S7, Table S8, Table S9, Table S10, Table S11]
